# Supplementary material for: Conditional lethality profiling reveals anticancer mechanisms of action and drug-nutrient interactions
Source: Sci Adv. 2024 Oct 4;10(40):eadq3591. doi: 10.1126/sciadv.adq3591 (PMC11451515; doi:10.1126/sciadv.adq3591)
Supplement: Supplementary file 2 — Tables S1 to S5 [file sciadv.adq3591_tables_s1_to_s5.zip]

Archive with 5 entries (5 files):
- sciadv.adq3591_table_s1.xlsx
- sciadv.adq3591_table_s2.xlsx
- sciadv.adq3591_table_s3.xlsx
- sciadv.adq3591_table_s4.xlsx
- sciadv.adq3591_table_s5.xlsx
