# Supplementary material for: Conditional lethality profiling reveals anticancer mechanisms of action and drug-nutrient interactions
Source: Sci Adv. 2024 Oct 4;10(40):eadq3591. doi: 10.1126/sciadv.adq3591 (PMC11451515; doi:10.1126/sciadv.adq3591)
Supplement: Supplementary file 2 — Tables S1 to S5 [file sciadv.adq3591_tables_s1_to_s5.zip › sciadv.adq3591_table_s1.xlsx]

## Sheet: Title
Chemical screens
Tab	Contents
Library	MIPE 4.1 library compounds
	Compound characteristics (development phase, indication)
	SMILES
	MIPE MOA
NCATS	Normalized viability data in three human cancer lines: NOMO1, P12-Ichikawa, SEM
AUC_single	Area under the curve (AUC) values (post-fitting and filtering)
	NOMO1 (1,871 compounds)
	P12-Ichikawa (1,894 compounds)
	SEM (1,761 compounds)
	List of 1,638 shared compounds across all screens
Inactive	List of pan-inactive compounds within the set of 1,638 common compounds
Differential score_1	Differential response scores
	Individual cell lines (1,138 compounds)
Differental score_2	Averaged differential scoring profiles (1,138 compounds)
Serum	List of dS- and S- sensitive compounds (39 total)

## Sheet: Library
Mechanism Interrogation Plate (MIPE) 4.1 Library
SAMPLE_ID	Name	Approved for use in humans	Approved for use in humans (oncology)	Has entered clinical trials	Has entered clinical trials (oncology)	Preclinical	Non-oncology (class or indication)	notes	MIPE annotation (Primary MOA)	SMILES
NCGC00016488-03	Kinetin	x	no				[cosmetic, anti-aging]		plant hormone	C(NC1=C2NC=NC2=NC=N1)C3=CC=CO3
NCGC00015937-02	Spermidine			x	no		[multiple]		NOS Inhibitor	NCCCCNCCCN
NCGC00017352-23	Resveratrol			x	no		[multiple]		Cyclooxygenase-2 Inhibitor	OC1=CC=C(C=C1)/C=C/C2=CC(=CC(=C2)O)O
NCGC00015208-09	Caffeine	x	no				[multiple]		Chitinase Inhibitor	O=C(O)C(O)(CC(=O)O)CC(=O)O.O=C2c1n(C)cnc1N(C)C(=O)N2C
NCGC00094889-05	Ferulic acid	x	no				[preservation agent]		Free Radical Scavenger	COC1=CC(=CC=C1O)/C=C/C(O)=O
NCGC00186628-01	Buscopan	x	no				abdominal pain	outside US	Muscarinic acetylcholine receptor Antagonist	CCCC[N+]1(C)[C@H]2CC(C[C@@H]1[C@H]3O[C@@H]23)OC(=O)[C@H](CO)C4=CC=CC=C4
NCGC00181796-01	Octreotide	x	no				acromegaly		Growth Hormone Release Inhibitor	C[C@@H](O)[C@@H](CO)NC(=O)[C@@H]5CSSC[C@H](NC(=O)[C@H](N)Cc1ccccc1)C(=O)N[C@@H](Cc2ccccc2)C(=O)N[C@H](Cc4cnc3ccccc34)C(=O)N[C@@H](CCCCN)C(=O)N[C@@H](C(C)O)C(=O)N5
NCGC00346934-01	Sivelestat	x	no				acute lung injury	outside US	Leukocyte Elastase Inhibitor	CC(C)(C)C(=O)OC1=CC=C(C=C1)[S+]([O-])(=O)NC2=CC=CC=C2C(=O)NCC(O)=O
NCGC00346597-01	Puerarin			x	no		alcohol-related disorders		L-type Ca2+ channel Blocker	OC[C@H]1O[C@@H](OC2=C(O)C=CC3=C2O\C=C(/C3=O)C4=CC=C(O)C=C4)[C@H](O)[C@@H](O)[C@@H]1O
NCGC00263114-01	SCH-900435			x	no		alcohol-related disorders		Glycine Transporter 1 (GlyT-1) Inhibitor	COC1=CC=C2[C@@H]([C@@H](CCC2=C1)CN(C)CC(O)=O)C3=CC=CC=C3
NCGC00024427-03	Naltrexone	x	no				alcohol-related disorders		mu-Opioid Antagonist	OC1=CC=C2C[C@H]3N(CC[C@@]45[C@@H](OC1=C24)C(=O)CC[C@@]35O)CC6CC6
NCGC00016000-10	Disulfiram	x	no				alcohol-related disorders		Aldehyde Dehydrogenase (ALDH2) Inhibitor	CCN(CC)C(=S)SSC(=S)N(CC)CC
NCGC00346620-01	GSK-256066			x	no		allergic rhinitis		Phosphodiesterase IIII (PDE4) Inhibitor	COC1=CC=CC(=C1)NC2=C(C=NC3=C(C)C=C(C=C23)[S+]([O-])(=O)C4=CC=CC(=C4)C(=O)N(C)C)C(N)=O
NCGC00346690-01	SB-705498			x	no		allergic rhinitis		TRPV1 (Vanilloid VR1 Receptor) Agonist	FC(F)(F)C1=CN=C(C=C1)N2CC[C@H](C2)NC(=O)NC3=CC=CC=C3Br
NCGC00016101-09	Xylometazoline	x	no				allergic rhinitis	outside US	alpha2A/B/C-Adrenoceptor Agonist	CC1=CC(=CC(=C1C\C2=N\CCN2)C)C(C)(C)C
NCGC00188429-01	Acitazanolast	x	no				allergic rhinitis	outside US	Mediator Release Inhibitor	O=C(O)C(=O)Nc1cccc(c1)c2nnnn2
NCGC00094927-01	Flunisolide	x	no				allergic rhinitis		Corticosteroid	CC1(C)OC2CC3C4CC(F)C/5=C/C(=O)/C=C\C5(C)C4C(O)CC3(C)[C@@]2(O1)C(=O)CO
NCGC00016672-04	Chloropyramine	x	no				allergic rhinitis [antihistamine]	outside US	Histamine H1 Receptor Antagonists	Cl.Clc1ccc(cc1)CN(CCN(C)C)c2ccccn2
NCGC00182554-02	Latrepirdine	x	no				allergic rhinitis [antihistamine]	outside US	NMDA Antagonist	CN1CCC2=C(C1)C3=C(C=CC(C)=C3)N2CCC4=CN=C(C)C=C4
NCGC00181013-01	Mizolastine	x	no				allergic rhinitis [antihistamine]	outside US	Histamine H1 Receptor Antagonists	O=C1C=CN=C(N1)N(C)C2CCN(CC2)c4nc5ccccc5n4Cc3ccc(F)cc3
NCGC00177979-03	Azelastine	x	no				allergic rhinitis [antihistamine]		Histamine H1 Receptor Antagonists	CN1CCCC(CC1)N2\N=C(CC3=CC=C(Cl)C=C3)/C4=C(C=CC=C4)C2=O
NCGC00167781-07	Cetirizine	x	no				allergic rhinitis [antihistamine]		Histamine H1 Receptor Antagonists	OC(=O)COCCN1CCN(CC1)C(C2=CC=CC=C2)C3=CC=C(Cl)C=C3
NCGC00016364-03	Chlorphenamine	x	no				allergic rhinitis [antihistamine]		Histamine H1 Receptor Antagonists; SNRI	CN(C)CC[C@H](C1=CC=C(Cl)C=C1)C2=CC=CC=N2
NCGC00016710-04	Clemastine	x	no				allergic rhinitis [antihistamine]		Histamine H1 Receptor Antagonists	CN1CCC[C@@H]1CCO[C@](C)(C2=CC=CC=C2)C3=CC=C(Cl)C=C3
NCGC00015252-13	Cyproheptadine	x	no				allergic rhinitis [antihistamine]		Histamine H1 Receptor Antagonist	CN1CCC(CC1)=C2C3=C(C=CC=C3)\C=C/C4=C2C=CC=C4
NCGC00015335-11	Diphenhydramine	x	no				allergic rhinitis [antihistamine]		Histamine H1 Receptor Antagonist	CN(C)CCOC(C1=CC=CC=C1)C2=CC=CC=C2
NCGC00263532-03	Olopatadine	x	no				allergic rhinitis [antihistamine]		Mediator Release Inhibitor	CN(C)CC\C=C/1C2=C(COC3=CC=C(CC(O)=O)C=C13)C=CC=C2
NCGC00015580-08	Ketotifen	x	no				allergic rhinitis [antihistamine]		Histamine H1 Receptor Antagonist	CN1CC/C(CC1)=C3\c4ccccc4CC(=O)c2sccc23
NCGC00015619-09	Loratadine	x	no				allergic rhinitis [antihistamine]		Histamine H1 Receptor Antagonists	Clc3cc4CCc1cccnc1C(=C2/CCN(CC2)C(=O)OCC)\c4cc3
NCGC00346504-01	Avagacestat			x	no		Alzheimer's disease		g-Secretase Inhibitor	NC(=O)[C@@H](CCC(F)(F)F)N(CC1=C(F)C=C(C=C1)C2=NOC=N2)[S+]([O-])(=O)C3=CC=C(Cl)C=C3
NCGC00346719-01	LY-2811376			x	no		Alzheimer's disease		beta-Secretase Inhibitor	C[C@]\1(CCS\C(=N1)N)C2=CC(=C(F)C=C2F)C3=CN=CN=C3
NCGC00346506-01	LY-2886721			x	no		Alzheimer's disease		beta-Secretase 1/2 (BACE1/2) Inhibitor	NC/1=N/[C@]2(COC[C@H]2CS1)C3=CC(=CC=C3F)NC(=O)C4=NC=C(F)C=C4
NCGC00186006-04	Nefiracetam			x	no		Alzheimer's disease		GABAergic Transmission Enhancer	CC1=C(NC(=O)CN2CCCC2=O)C(=CC=C1)C
NCGC00346556-01	Semagacestat			x	no		Alzheimer's disease		g-Secretase Inhibitor	CC(C)[C@H](O)C(=O)N[C@@H](C)C(=O)N[C@@H]1C(=O)N(C)CCC2=C1C=CC=C2
NCGC00241111-02	VX-745			x	no		Alzheimer's disease		p38 MAPK Inhibitor	FC1=CC=C(SC/2=N/N3\C=N/C(=O)/C(=C3/C=C2)C4=C(Cl)C=CC=C4Cl)C(=C1)F
NCGC00163246-01	Huperzine A	x	no				Alzheimer's disease	outside US	Acetylcholinesterase Inhibitors	C\C=C1/C2CC3=C(C=CC(=O)N3)C1(N)CC(C)=C2
NCGC00346668-01	Pramiracetam	x	no				Alzheimer's disease	outside US	neuroprotective drug	CC(C)N(CCNC(=O)CN1CCCC1=O)C(C)C
NCGC00017256-08	Galantamine	x	no				Alzheimer's disease		Acetylcholinesterase Inhibitors	COC1=CC=C2CN(C)CC[C@@]34\C=C/[C@H](O)C[C@@H]3OC1=C24
NCGC00015705-04	Memantine	x	no				Alzheimer's disease		NMDA Antagonist	CC13CC2(C)CC(N)(C1)CC(C2)C3
NCGC00167531-03	Rivastigmine	x	no				Alzheimer's disease		Acetylcholinesterase Inhibitors	CCN(C)C(=O)OC1=CC(=CC=C1)[C@H](C)N(C)C
NCGC00015054-06	Tacrine	x	no				Alzheimer's disease		Acetylcholinesterase Inhibitor	Nc1c3ccccc3nc2CCCCc12
NCGC00015882-09	Riluzole	x	no				Amyotrophic Lateral Sclerosis		Glutamate Release Inhibitor	FC(F)(F)Oc1ccc2nc(N)sc2c1
NCGC00263115-01	Ibutamoren			x	no		analgesic/anti-inflammatory		Growth Hormone Secretagogue	CC(C)(N)C(=O)N[C@H](COCC1=CC=CC=C1)C(=O)N2CCC3(CC2)CN(C4=C3C=CC=C4)[S+](C)([O-])=O
NCGC00092384-04	Fenobam			x	no		analgesic/anti-inflammatory		mgluR5 Antagonist	CN1CC(=O)\N=C1\NC(=O)NC2=CC(=CC=C2)Cl
NCGC00346667-01	Lornoxicam	x	no				analgesic/anti-inflammatory	outside US	non-steroidal antiinflammatory	CN1\C(=C(O)/C2=C(C=C(Cl)S2)[S+]1([O-])=O)C(=O)NC3=NC=CC=C3
NCGC00246971-03	Polydatin	x	no				analgesic/anti-inflammatory	outside US	V/ICAM1 Expression Inhibitor	OC[C@H]1O[C@@H](OC2=CC(=CC(=C2)/C=C/C3=CC=C(O)C=C3)O)[C@H](O)[C@@H](O)[C@@H]1O
NCGC00183878-01	Zaltoprofen	x	no				analgesic/anti-inflammatory	outside US	Cyclooxygenase Inhibitor	O=C(O)C(C)c1cc2CC(=O)c3ccccc3Sc2cc1
NCGC00182851-01	Meprednisone	x	no				analgesic/anti-inflammatory	withdrawn	Glucocorticoid steroid	OCC(=O)[C@@]3(O)[C@@H](C)C[C@H]2[C@@H]4CCC1=CC(=O)C=C[C@]1(C)[C@H]4C(=O)C[C@@]23C
NCGC00015725-16	Nimesulide	x	no				analgesic/anti-inflammatory	withdrawn	Prostaglandin G/H Synthase 2 (PTGS2; COX-2) Inhibitor	C[S+]([O-])(=O)NC1=C(OC2=CC=CC=C2)C=C(C=C1)[N+]([O-])=O
NCGC00021336-09	Diclofenac	x	no				analgesic/anti-inflammatory		Cyclooxygenase-1/2/3 Inhibitor	[O-]C(=O)CC1=CC=CC=C1NC2=C(Cl)C=CC=C2Cl
NCGC00015451-06	Flupirtine	x	no				analgesic/anti-inflammatory		Voltage-Gated K(V) 7 (KCNQ) Channel Activator	CCOC(=O)NC1=CC=C(NCC2=CC=C(F)C=C2)N=C1N
NCGC00015513-09	Histamine	x	no				analgesic/anti-inflammatory		Histamine Receptor Agonist	NCCC1=C[NH]C=N1
NCGC00015529-18	Ibuprofen	x	no				analgesic/anti-inflammatory		Cyclooxygenase-1/2 Inhibitor	CC(C)CC1=CC=C(C=C1)C(C)C(O)=O
NCGC00016361-13	Acetaminophen	x	no				analgesic/anti-inflammatory		Cyclooxygenase-3 Inhibitor	CC(=O)NC1=CC=C(O)C=C1
NCGC00015067-13	Aspirin	x	no				analgesic/anti-inflammatory		HMG-CoA Reductase Inhibitor	CC(=O)OC1=C(C=CC=C1)C(O)=O
NCGC00017337-15	Capsaicin	x	no				analgesic/anti-inflammatory		NF-kappaB Activation Inhibitor	COC1=C(O)C=CC(=C1)CNC(=O)CCCC\C=C\C(C)C
NCGC00015578-10	Ketoprofen	x	no				analgesic/anti-inflammatory		non-steroidal antiinflammatory	CC(C(O)=O)C1=CC=CC(=C1)C(=O)C2=CC=CC=C2
NCGC00185990-05	Ketorolac	x	no				analgesic/anti-inflammatory		non-steroidal antiinflammatory	OC(=O)C1CC[N]2C1=CC=C2C(=O)C3=CC=CC=C3
NCGC00346738-01	Pregabalin	x	no				analgesic/anti-inflammatory		L-type Ca2+ channel Blocker	CC(C)C[C@H](CN)CC(O)=O
NCGC00022735-07	Methylprednisolone	x	no				analgesic/anti-inflammatory		Glucocorticoid steroid	C[C@H]1C[C@H]2[C@@H]3CC[C@](O)(C(=O)CO)[C@@]3(C)C[C@H](O)[C@@H]2[C@@]\4(C)/C=C\C(=O)\C=C14
NCGC00185741-01	Nepafenac	x	no				analgesic/anti-inflammatory		Cyclooxygenase-2 Inhibitor	Nc1c(cccc1CC(N)=O)C(=O)c2ccccc2
NCGC00179649-07	Prednisolone	x	no				analgesic/anti-inflammatory		Glucocorticoid steroid	C[C@]12C[C@H](O)[C@H]3[C@@H](CC\C4=C\C(=O)\C=C/[C@]34C)[C@@H]1CC[C@]2(O)C(=O)CO
NCGC00021925-04	Prednisolone acetate	x	no				analgesic/anti-inflammatory		Glucocorticoid steroid	CC(=O)OCC(=O)[C@@]1(O)CC[C@H]2[C@@H]3CCC/4=C/C(=O)/C=C\[C@]4(C)[C@H]3[C@@H](O)C[C@]12C
NCGC00090766-08	Prednisone	x	no				analgesic/anti-inflammatory		Glucocorticoid steroid	C[C@]12CC(=O)[C@H]3[C@@H](CC\C4=C\C(=O)\C=C/[C@]34C)[C@@H]1CC[C@]2(O)C(=O)CO
NCGC00023193-04	Triamcinolone acetonide	x	no				analgesic/anti-inflammatory		Glucocorticoid steroid	OCC(=O)[C@@]54OC(C)(C)O[C@@H]5C[C@@H]3[C@]4(C)C[C@H](O)[C@@]2(F)[C@H]3CCC1=CC(=O)C=C[C@@]12C
NCGC00388364-04	Molidustat			x	no		anemia		HIF Prolyl Hydroxylase Inhibitor	O=C\1N(N\C=C1[N]2C=CN=N2)C3=NC=NC(=C3)N4CCOCC4
NCGC00346527-01	Roxadustat	x	no				anemia	outside US	HIF Prolyl Hydroxylase Inhibitor	CC1=NC(=C(O)C2=C1C=C(OC3=CC=CC=C3)C=C2)C(=O)NCC(O)=O
NCGC00159356-02	Nandrolone phenpropionate	x	no				anemia		Steroid hormone	O=C5CC[C@H]4C(CC[C@@H]2[C@@H]4CC[C@]3(C)[C@@H](OC(=O)CCc1ccccc1)CC[C@@H]23)=C5
NCGC00025176-01	Etomidate	x	no				anesthesia		GABAA Receptor Modulator	CCOC(=O)C1=CN=C[N]1[C@H](C)C2=CC=CC=C2
NCGC00015439-06	Flumazenil	x	no				anesthesia		GABA(A) BZ Site Receptor Antagonist	O=C(OCC)c3ncn2c3CN(C)C(=O)c1cc(F)ccc12
NCGC00016991-06	Proparacaine	x	no				anesthesia		Sodium Channel Inhibitor	CCCOC1=C(N)C=C(C=C1)C(=O)OCCN(CC)CC
NCGC00015389-08	Propofol	x	no				anesthesia		TRPV1 (Vanilloid VR1 Receptor) Agonist	CC(C)c1cccc(C(C)C)c1O
NCGC00344550-02	Stanozolol	x	no				angioedema		Synthetic Steroid	C[C@]1(O)CC[C@H]2[C@@H]3CC[C@H]4CC5=C(C[C@]4(C)[C@H]3CC[C@]12C)C=N[NH]5
NCGC00346489-01	BTZ-10526043			x	no		antibiotic		tuberculosis pathway Inhibitor	CC1COC2(CCN(CC2)C/3=N/C(=O)C4=CC(=CC(=C4S3)[N+]([O-])=O)C(F)(F)F)O1
NCGC00346516-01	Cefocres	x	no				antibiotic	outside US	Antibiotic	CO/N=C(/C(=O)N[C@H]1[C@H]2SC\C(=C(/N2C1=O)C(O)=O)CN3\C=C/C(=N)N3CCO)C4=CSC(=N4)N
NCGC00183844-01	Sitafloxacin	x	no				antibiotic	outside US	DNA Topoisomerase IV Inhibitor	N[C@H]2CN(CC12CC1)c3c(F)cc4c(c3Cl)[N@@](C=C(C4=O)C(=O)O)C5C[C@H]5F
NCGC00167532-01	Balofloxacin	x	no				antibiotic	outside US	Antibacterial	CNC1CCCN(C1)c2c(F)cc3c(c2OC)N(C=C(C3=O)C(=O)O)C4CC4
NCGC00346515-01	Biapenem	x	no				antibiotic	outside US	Carbapenem Antibiotic	CC(O)[C@@H]1[C@H]2[C@@H](C)\C(=C(/N2C1=O)C([O-])=O)SC3C[N]4N=CC=[N+]4C3
NCGC00177986-04	Pefloxacin	x	no				antibiotic	outside US	Antibacterial	CCN1\C=C(C(O)=O)/C(=O)C2=C1C=C(N3CCN(C)CC3)C(=C2)F
NCGC00182077-02	Roxithromycin	x	no				antibiotic	outside US	Macrolide Antibiotic	CN(C)[C@H]3C[C@@H](C)O[C@@H](O[C@@H]2[C@@H](C)[C@H](O[C@H]1C[C@@](C)(OC)[C@@H](O)[C@H](C)O1)[C@@H](C)C(=O)O[C@H](CC)[C@@](C)(O)[C@H](O)[C@@H](C)\C(=N\OCOCCOC)[C@H](C)C[C@@]2(C)O)[C@@H]3O
NCGC00016375-10	Sulphadimethoxine	x	no				antibiotic	outside US	Antibiotic	COC1=NC(=NC(=C1)N[S+]([O-])(=O)C2=CC=C(N)C=C2)OC
NCGC00346570-01	Tebipenem pivoxil	x	no				antibiotic	outside US	Carbapenem Antibiotic	C[C@@H](O)[C@@H]1[C@H]2[C@@H](C)\C(=C(/N2C1=O)C(=O)OCOC(=O)C(C)(C)C)SC3CN(C3)/C4=N/CCS4
NCGC00346519-01	Teicoplanin	x	no				antibiotic	outside US	glycopeptide antibiotic	CC(C)CCCCCCCC(=O)N[C@@H]1[C@@H](O)[C@H](O)[C@@H](CO)O[C@H]1OC2=C3OC4=CC=C(C[C@H]5NC(=O)[C@H](N)C6=CC(=C(O)C=C6)OC7=CC(=CC(=C7)O)[C@H](NC5=O)C(=O)N[C@H]8C(=O)N[C@H]9C(=O)N[C@@H]([C@H](O[C@@H]%10O[C@H](CO)[C@@H](O)[C@H](O)[C@H]%10NC(C)=O)C%11=CC(=C(OC2=CC8=C3)C=C%11)Cl)C(=O)N[C@@H](C(O)=O)C%12=CC(=CC(=C%12C%13=C(O)C=CC9=C%13)O[C@H]%14O[C@H](CO)[C@@H](O)[C@H](O)[C@@H]%14O)O)C=C4Cl
NCGC00178319-07	Thiamphenicol	x	no				antibiotic	outside US	Antibiotic	C[S+]([O-])(=O)C1=CC=C(C=C1)[C@@H](O)[C@@H](CO)NC(=O)C(Cl)Cl
NCGC00095164-05	Protionamide	x	no				antibiotic	outside US	tuberculosis treatment	CCCC1=CC(=CC=N1)C(N)=S
NCGC00016645-03	Methacycline	x	no				antibiotic	withdrawn	Tetracycline Antibiotic	CN(C)[C@H]\1[C@@H]2[C@@H](O)[C@@H]\3C(=C)C4=C(C(=CC=C4)O)C(=O)C3=C(\O)[C@@]2(O)C(=O)\C(=C1O)C(N)=O
NCGC00016797-04	Amoxicillin	x	no				antibiotic		beta-lactam antibiotic	CC1(C)S[C@H]2[C@H](NC(=O)[C@@H](N)C3=CC=C(O)C=C3)C(=O)[N@]2[C@H]1C(O)=O
NCGC00346728-01	Bacitracin	x	no				antibiotic		Peptide Antibiotic	CC[C@H](C)[C@H](N)C/1=N/CC(S1)C(=O)N[C@@H](CC(C)C)C(=O)N[C@H](CCC([O-])=O)C(=O)N[C@@H]([C@H](C)CC)C(=O)N[C@H]2CCCCNC(=O)[C@H](CC(N)=O)NC(=O)[C@@H](CC([O-])=O)NC(=O)[C@H](CC3=C[NH]C=N3)NC(=O)[C@@H](CC4=CC=CC=C4)NC(=O)[C@@H](NC(=O)[C@@H](CCCN)NC2=O)[C@H](C)CC
NCGC00017156-01	Cefoperazone	x	no				antibiotic		Cephalosporin antibiotic	O.O.CCN1CCN(C(=O)N[C@H](C(=O)N[C@H]2[C@@H]3SC\C(=C(/N3C2=O)C(O)=O)CSC4=NN=N[N]4C)C5=CC=C(O)C=C5)C(=O)C1=O
NCGC00159513-02	Cefprozil	x	no				antibiotic		Cephalosporin antibiotic	O.Oc1ccc(cc1)[C@@H](N)C(=O)N[C@@H]3C(=O)N2C(=C(C=CC)CS[C@@H]23)C(=O)O
NCGC00016752-02	Clindamycin	x	no				antibiotic		Antibacterial	CCC[C@H]1C[C@@H](N(C)C1)C(=O)N[C@H]([C@H](C)Cl)[C@@H]2O[C@@H](SC)[C@@H](O)[C@@H](O)[C@H]2O
NCGC00178840-06	Cloxacillin	x	no				antibiotic		beta-lactam antibiotic	CC1=C(C(=O)N[C@H]2[C@H]3SC(C)(C)[C@@H](N3C2=O)C([O-])=O)C(=NO1)C4=C(Cl)C=CC=C4
NCGC00016306-07	Cycloserine	x	no				antibiotic		NMDA Glycine-Site Receptor Partial Agonist	N[C@@H]1CONC1=O
NCGC00346609-01	Gentamicin	x	no				antibiotic		Antibiotic	CN[C@H](C)[C@@H]1CC[C@@H](N)[C@H](O1)OC2[C@@H](N)C[C@@H](N)[C@H](OC3OC[C@](C)(O)C(NC)[C@H]3O)C2O
NCGC00159326-02	Lincomycin	x	no				antibiotic		Antibiotic	Cl.O[C@@H]1[C@@H](O)[C@@H](O)[C@H](O[C@@H]1SC)[C@H](NC(=O)[C@@H]2C[C@@H](CCC)CN2C)[C@@H](C)O
NCGC00015603-07	Lomefloxacin	x	no				antibiotic		Quinoline Antibiotic	CCN1\C=C(C(O)=O)/C(=O)C2=C1C(=C(N3CCNC(C)C3)C(=C2)F)F
NCGC00183881-01	Moxifloxacin	x	no				antibiotic		DNA Topoisomerase IV Inhibitor	Cl.O.O=C(O)C2=CN(c1c(OC)c(c(F)cc1C2=O)N3C[C@@H]4CCCN[C@@H]4C3)C5CC5
NCGC00181303-02	Neomycin	x	no				antibiotic		30S Ribosomal Protein Inhibitors	O=S(=O)(O)O.O=S(=O)(O)O.O=S(=O)(O)O.N[C@@H]4[C@@H](O)[C@H](O)[C@@H](CN)O[C@@H]4O[C@@H]3[C@@H](N)C[C@@H](N)[C@H](O)[C@H]3O[C@@H]2O[C@H](CO)[C@@H](O[C@H]1O[C@@H](CN)[C@@H](O)[C@H](O)[C@H]1N)[C@H]2O
NCGC00161630-02	Novobiocin	x	no				antibiotic		Heat Shock Protein 90 (hsp90) Inhibitor	CO[C@@H]1[C@@H](OC(N)=O)[C@@H](O)[C@H](OC2=CC=C3\C(=C(NC(=O)C4=CC=C([O-])C(=C4)CC=C(C)C)/C(=O)OC3=C2C)O)OC1(C)C
NCGC00183361-01	Oxacillin	x	no				antibiotic		beta-lactam antibiotic	[Na+].O=C([O-])[C@@H]3N4C(=O)[C@@H](NC(=O)c2c(C)onc2c1ccccc1)[C@H]4SC3(C)C
NCGC00094763-03	Polymyxin B	x	no				antibiotic		Peptide Antibiotic	CCC(C)CCCCC(=O)N[C@@H](CCN)C(=O)NC([C@@H](C)O)C(=O)N[C@H](CCN)C(=O)N[C@@H]1CCNC(=O)C(NC(=O)[C@@H](CCN)NC(=O)[C@@H](CCN)NC(=O)[C@@H](CC(C)C)NC(=O)[C@H](CC2=CC=CC=C2)NC(=O)[C@H](CCN)NC1=O)[C@@H](C)O
NCGC00346682-01	Pretomanid	x	no				antibiotic		Nitric Oxide (NO) Donors	[O-][N+](=O)C1=C[N]2C[C@@H](COC2=N1)OCC3=CC=C(OC(F)(F)F)C=C3
NCGC00017354-06	Spectinomycin	x	no				antibiotic		Antibiotic	CN[C@@H]1[C@H](O)[C@H](NC)[C@H]2O[C@]3(O)[C@@H](O[C@H](C)CC3=O)O[C@@H]2[C@H]1O
NCGC00016641-01	Streptomycin	x	no				antibiotic		30S Ribosomal Protein Inhibitor	CN[C@@H]1[C@H](O)[C@H](O)[C@H](CO)O[C@H]1O[C@@H]2[C@@H](O[C@H](C)[C@@]2(O)C=O)O[C@@H]3[C@@H](O)[C@@H](O)[C@@H](NC(N)=N)[C@@H](O)[C@H]3NC(N)=N
NCGC00016305-10	Sulfadiazine	x	no				antibiotic		Antibiotic	NC1=CC=C(C=C1)[S+]([O-])(=O)NC2=NC=CC=N2
NCGC00017323-07	Tetracycline	x	no				antibiotic		30S Ribosomal Protein Inhibitor	CN(C)[C@H]\1[C@@H]2C[C@H]3C(=C(O)\[C@]2(O)C(=O)\C(=C1O)C(N)=O)/C(=O)C4=C(O)C=CC=C4[C@@]3(C)O
NCGC00162383-02	Vancomycin	x	no				antibiotic		glycopeptide antibiotic	CN[C@H](CC(C)C)C(=O)N[C@@H]1[C@H](O)C2=CC=C(OC3=CC4=CC(=C3O[C@@H]5O[C@H](CO)[C@@H](O)[C@H](O)[C@H]5O[C@H]6C[C@](C)(N)[C@H](O)[C@H](C)O6)OC7=C(Cl)C=C(C=C7)[C@@H](O)[C@@H]8NC(=O)[C@H](NC(=O)[C@@H]4NC(=O)[C@H](CC(N)=O)NC1=O)C9=CC=C(O)C(=C9)C%10=C(C=C(O)C=C%10O)[C@H](NC8=O)C(O)=O)C(=C2)Cl
NCGC00090753-05	Azithromycin	x	no				antibiotic		50S Ribosomal Protein Inhibitor	CC[C@H]1OC(=O)[C@H](C)[C@@H](O[C@H]2C[C@@](C)(OC)[C@@H](O)[C@H](C)O2)[C@H](C)[C@@H](O[C@@H]3O[C@H](C)C[C@@H]([C@H]3O)N(C)C)[C@](C)(O)C[C@@H](C)CN(C)[C@H](C)[C@@H](O)[C@]1(C)O
NCGC00016936-03	Aztreonam	x	no				antibiotic		beta-lactam antibiotic	C[C@H]1[C@H](NC(=O)\C(=N\OC(C)(C)C(O)=O)C2=CSC(=N2)N)C(=O)N1[S+](O)([O-])=O
NCGC00022612-10	Cefaclor	x	no				antibiotic		Cephalosporin antibiotic	N[C@@H](C(=O)N[C@H]1[C@H]2SC\C(=C(/N2C1=O)C(O)=O)Cl)C3=CC=CC=C3
NCGC00178499-03	Cefdinir	x	no				antibiotic		Cephalosporin antibiotic	NC1=NC(=CS1)\C(=N\O)C(=O)N[C@H]2[C@H]3SC\C(=C(/N3C2=O)C(O)=O)C=C
NCGC00346562-01	Cefditoren pivoxil	x	no				antibiotic		Cephalosporin antibiotic	CO\N=C(/C(=O)N[C@H]1[C@H]2SCC(=C(\N2C1=O)C(=O)OCOC(=O)C(C)(C)C)/C=C\C3=C(C)N=CS3)C4=CSC(=N4)N
NCGC00093706-05	Cephalexin	x	no				antibiotic		Cephalosporin antibiotic	CC/1=C(/N2[C@H](SC1)[C@H](NC(=O)C(N)C3=CC=CC=C3)C2=O)C(O)=O
NCGC00183036-02	Cephradine	x	no				antibiotic		Cephalosporin antibiotic	CC/1=C(/N2[C@H](SC1)[C@H](NC(=O)[C@H](N)\C3=C\C\C=C/C3)C2=O)C(O)=O
NCGC00091011-09	Chloramphenicol	x	no				antibiotic		Antibiotic	OC[C@@H](NC(=O)C(Cl)Cl)[C@H](O)C1=CC=C(C=C1)[N+]([O-])=O
NCGC00159489-04	Chloramphenicol palmitate	x	no				antibiotic		Antibiotic	O=[N+]([O-])c1ccc(cc1)[C@@H](O)[C@@H](COC(=O)CCCCCCCCCCCCCCC)NC(=O)C(Cl)Cl
NCGC00095264-05	Chloroxine	x	no				antibiotic		Antibacterial	OC1=C2N=CC=CC2=C(Cl)C=C1Cl
NCGC00016959-07	Ciprofloxacin	x	no				antibiotic		DNA Topoisomerase IV Inhibitor	OC(=O)\C1=C\N(C2CC2)C3=CC(=C(F)C=C3C1=O)N4CCNCC4
NCGC00178054-05	Clarithromycin	x	no				antibiotic		Macrolide Antibiotic	CC[C@H]1OC(=O)[C@H](C)[C@@H](O[C@H]2C[C@@](C)(OC)[C@@H](O)[C@H](C)O2)[C@H](C)[C@@H](O[C@@H]3O[C@H](C)C[C@@H]([C@H]3O)N(C)C)[C@@](C)(C[C@@H](C)C(=O)[C@H](C)[C@@H](O)[C@]1(C)O)OC
NCGC00185773-02	Clindamycin palmitate	x	no				antibiotic		Antibacterial	Cl.CS[C@H]1O[C@@H]([C@H](O)[C@H](O)[C@H]1OC(=O)CCCCCCCCCCCCCCC)[C@H](NC(=O)[C@@H]2C[C@@H](CCC)CN2C)[C@H](C)Cl
NCGC00346517-01	Daptomycin	x	no				antibiotic		Lipopeptide Antibiotic	CCCCCCCCCC(=O)N[C@@H](CC1=C[NH]C2=C1C=CC=C2)C(=O)N[C@H](CC(N)=O)C(=O)N[C@@H](CC(O)=O)C(=O)N[C@H]3[C@@H](C)OC(=O)[C@H](CC(=O)C4=CC=CC=C4N)NC(=O)[C@@H](NC(=O)[C@@H](CO)NC(=O)CNC(=O)[C@H](CC(O)=O)NC(=O)[C@@H](C)NC(=O)[C@H](CC(O)=O)NC(=O)[C@H](CCCN)NC(=O)CNC3=O)[C@@H](C)CC(O)=O
NCGC00167485-02	Doripenem	x	no				antibiotic		Carbapenem Antibiotic	C[C@H](O)[C@H]1[C@@H]2[C@H](C)C(=C(\N2C1=O)C(O)=O)/S[C@@H]3CN[C@H](CN[S+](N)([O-])=O)C3
NCGC00161602-05	Doxycycline	x	no				antibiotic		Matrix Metalloproteinase (MMP) Inhibitor	C[C@@H]1[C@H]\2[C@H](O)[C@H]3[C@H](N(C)C)\C(=C(C(N)=O)/C(=O)[C@@]3(O)\C(=C2C(=O)C4=C(O)C=CC=C14)O)O
NCGC00016927-10	Enoxacin	x	no				antibiotic		Quinoline Antibiotic	CCN1\C=C(\C(O)=O)C(=O)C2=C1N=C(N3CCNCC3)C(=C2)F
NCGC00346559-01	Erythromycin	x	no				antibiotic		NF-kappaB Activation Inhibitor	CC[C@H]1OC(=O)[C@H](C)[C@@H](O[C@H]2C[C@@](C)(OC)[C@@H](O)[C@H](C)O2)[C@H](C)[C@@H](O[C@@H]3O[C@@H](C)C[C@@H]([C@H]3O)N(C)C)[C@](C)(O)C[C@@H](C)C(=O)[C@H](C)[C@@H](O)[C@]1(C)O
NCGC00167558-01	Fleroxacin	x	no				antibiotic		Quinoline Antibiotic	CN1CCN(CC1)c2c(F)c3c(cc2F)C(=O)C(=CN3CCF)C(=O)O
NCGC00068236-08	Gatifloxacin	x	no				antibiotic		DNA Topoisomerase IV Inhibitor	COC1=C(N2CCNC(C)C2)C(=CC3=C1N(\C=C(C(O)=O)/C3=O)C4CC4)F
NCGC00346434-01	Imipenem	x	no				antibiotic		Carbapenem Antibiotic	C[C@@H](O)[C@@H]1[C@H]2[C@@H](C)\C(=C(N2C1=O)\C(O)=O)SCCNC=N
NCGC00263527-02	Isepamicin	x	no				antibiotic		30S Ribosomal Protein Inhibitor	CN[C@@H]1[C@@H](O)[C@H](OC[C@]1(C)O)O[C@@H]2[C@@H](O)[C@H](O[C@H]3O[C@H](CN)[C@@H](O)[C@H](O)[C@H]3O)[C@@H](N)C[C@H]2NC(=O)[C@@H](O)CN
NCGC00016244-14	Isoniazid	x	no				antibiotic		Cytochrome P450 CYP1A2 Inhibitor	NNC(=O)C1=CC=NC=C1
NCGC00263944-01	Kanamycin	x	no				antibiotic		30S Ribosomal Protein Inhibitor	NC[C@H]1O[C@H](O[C@H]2[C@@H](N)C[C@@H](N)[C@H](O[C@H]3O[C@H](CO)[C@@H](O)[C@H](N)[C@H]3O)[C@H]2O)[C@H](O)[C@@H](O)[C@@H]1O
NCGC00178529-03	Levofloxacin	x	no				antibiotic		DNA Topoisomerase IV Inhibitor	C[C@H]1COC2=C3N1\C=C(C(O)=O)/C(=O)C3=CC(=C2N4CCN(C)CC4)F
NCGC00263531-03	Linezolid	x	no				antibiotic		50S Ribosomal Protein Inhibitor	CC(=O)NC[C@H]1CN(C(=O)O1)C2=CC=C(N3CCOCC3)C(=C2)F
NCGC00346518-01	Meropenem	x	no				antibiotic		Carbapenem Antibiotic	CC(O)C1C2C(C)\C(=C(/N2C1=O)C(O)=O)SC3CNC(C3)C(=O)N(C)C
NCGC00016446-12	Metronidazole	x	no				antibiotic		Antibiotic	CC1=NC=C([N]1CCO)[N+]([O-])=O
NCGC00183044-01	Minocycline	x	no				antibiotic		Tetracycline Antibiotic	CN(C)c2ccc(O)c1C(=O)C3=C(O)[C@]4(O)C(=O)C(=C(O)[C@@H](N(C)C)[C@@H]4C[C@@H]3Cc12)C(N)=O
NCGC00018181-13	Nalidixic acid	x	no				antibiotic		Quinoline Antibiotic	CCN1\C=C(\C(O)=O)C(=O)C2=CC=C(C)N=C12
NCGC00346538-01	Natamycin	x	no				antibiotic		Antifungal Agent	C[C@@H]1C/C=C/C=C/C=C/C=C/[C@H](C[C@@H]2O[C@](O)(C[C@@H](O)C[C@@H]3O[C@H]3/C=C/C(=O)O1)C[C@H](O)[C@H]2C(O)=O)O[C@@H]4O[C@H](C)[C@@H](O)[C@H](N)[C@@H]4O
NCGC00090686-10	Nitrofurazone	x	no				antibiotic		Antibiotic	NC(=O)N/N=C/C1=CC=C(O1)[N+]([O-])=O
NCGC00016916-12	Norfloxacin	x	no				antibiotic		DNA Topoisomerase IV Inhibitor	CCN1\C=C(\C(O)=O)C(=O)C2=C1C=C(N3CCNCC3)C(=C2)F
NCGC00015772-13	Ofloxacin	x	no				antibiotic		Antibiotic	CC1COC2=C3N1\C=C(C(O)=O)/C(=O)C3=CC(=C2N4CCN(C)CC4)F
NCGC00091268-11	Oxytetracycline	x	no				antibiotic		Tetracycline Antibiotic	CN(C)[C@H]\1[C@@H]2[C@@H](O)[C@H]3\C(=C(O)/[C@]2(O)C(=O)\C(=C1O)C(N)=O)C(=O)C4=C(C=CC=C4O)[C@@]3(C)O
NCGC00164615-03	Prulifloxacin	x	no				antibiotic		Antibacterial	CC1SC/2=C(C(O)=O)/C(=O)C3=CC(=C(C=C3N12)N4CCN(CC4)C\C5=C(C)\OC(=O)O5)F
NCGC00090762-03	Rifabutin	x	no				antibiotic		0	[H][C@]1(C)\C=C\C=C(C)\C(=O)NC2=C3NC4(CCN(CC(C)C)CC4)N=C3C5=C(C2=O)C(O)=C(C)C6=C5C(=O)[C@](C)(O6)O\C=C\[C@]([H])(OC)[C@@]([H])(C)[C@@]([H])(OC(C)=O)[C@]([H])(C)[C@]([H])(O)[C@]([H])(C)[C@@]1([H])O
NCGC00022678-07	Rifampicin	x	no				antibiotic		DNA-Directed RNA Polymerase Inhibitor	CO[C@H]1\C=C\O[C@@]2(C)OC3=C(C2=O)C4=C(O)C(=C(NC(=O)\C(=C/C=C/[C@H](C)[C@H](O)[C@@H](C)[C@@H](O)[C@@H](C)[C@H](OC(C)=O)[C@@H]1C)C)C(=C4C(=C3C)O)O)\C=N\N5CCN(C)CC5
NCGC00167431-02	Rifapentine	x	no				antibiotic		DNA-Directed RNA Polymerase Inhibitor	CO[C@H]1/C=C/O[C@@]2(C)OC3=C(C2=O)C4=C(C(=C3C)O)C(=C(NC(=O)\C(=C/C=C/[C@H](C)[C@H](O)[C@@H](C)[C@@H](O)[C@@H](C)[C@H](OC(C)=O)[C@@H]1C)C)C(=C4O)\C=N/N5CCN(CC5)C6CCCC6)O
NCGC00271415-02	Rifaximin	x	no				antibiotic		Pregnane X Receptor (PXR) Agonist	CO[C@H]1\C=C\O[C@@]2(C)OC3=C(C)C(=C4C(=C(NC(=O)\C(=C/C=C/[C@H](C)[C@H](O)[C@@H](C)[C@@H](O)[C@@H](C)[C@H](OC(C)=O)[C@@H]1C)C)C5=C(N=C6C=C(C)C=C[N]56)C4=C3C2=O)O)O
NCGC00095158-05	Secnidazole	x	no				antibiotic		antiprotozoal agent	CC(O)C[N]1C(=NC=C1[N+]([O-])=O)C
NCGC00166294-02	Sparfloxacin	x	no				antibiotic		DNA Topoisomerase IV Inhibitor	C[C@H]1CN(C[C@@H](C)N1)C2=C(F)C3=C(C(=C2F)N)C(=O)\C(=C/N3C4CC4)C(O)=O
NCGC00159336-05	Sulbactam	x	no				antibiotic		beta-Lactamase Inhibitor	CC1(C)[C@@H](N2[C@@H](CC2=O)[S+]1([O-])=O)C(O)=O
NCGC00016384-14	Sulfafurazole	x	no				antibiotic		Antibiotic	CC1=NOC(=C1C)N[S+]([O-])(=O)C2=CC=C(N)C=C2
NCGC00016530-06	Sulfameter	x	no				antibiotic		Antibiotic	COC1=CN=C(N[S+]([O-])(=O)C2=CC=C(N)C=C2)N=C1
NCGC00016407-11	Sulfamethizole	x	no				antibiotic		Antibacterial	CC1=NN=C(N[S+]([O-])(=O)C2=CC=C(N)C=C2)S1
NCGC00016533-14	Sulfamethoxazole	x	no				antibiotic		Antibiotic	CC1=CC(=NO1)N[S+]([O-])(=O)C2=CC=C(N)C=C2
NCGC00016285-08	Sulfanilamide	x	no				antibiotic		Carbonic Anhydrase Type I/II/IX Inhibitor	NC1=CC=C(C=C1)[S+](N)([O-])=O
NCGC00015925-13	Sulfaphenazole	x	no				antibiotic		Antibiotic	NC1=CC=C(C=C1)[S+]([O-])(=O)NC2=CC=N[N]2C3=CC=CC=C3
NCGC00016408-10	Sulfapyridine	x	no				antibiotic		Antibiotic	NC1=CC=C(C=C1)[S+]([O-])(=O)NC2=CC=CC=N2
NCGC00167967-01	Telithromycin	x	no				antibiotic		Ketolide antibiotic	CC[C@H]1OC(=O)[C@H](C)C(=O)[C@H](C)[C@@H](O[C@H]2O[C@H](C)C[C@@H]([C@H]2O)N(C)C)[C@@](C)(C[C@@H](C)C(=O)[C@H](C)[C@H]3N(CCCC[N]4C=NC(=C4)C5=CN=CC=C5)C(=O)O[C@]13C)OC
NCGC00183095-01	Tigecycline	x	no				antibiotic		glycylcycline antibiotics	CC(C)(C)NCC(=O)Nc1cc(N(C)C)c2C[C@H]3C[C@H]4[C@@H](C(O)=C(C(=O)[C@@]4(O)C(O)=C3C(=O)c2c1O)C(N)=O)N(C)C
NCGC00178852-06	Tobramycin	x	no				antibiotic		30S Ribosomal Protein Inhibitor	NC[C@H]1O[C@H](O[C@@H]2[C@@H](N)C[C@@H](N)[C@H](O[C@H]3O[C@H](CO)[C@@H](O)[C@H](N)[C@H]3O)[C@H]2O)[C@H](N)C[C@@H]1O
NCGC00016497-08	Ethionamide	x	no				antibiotic		Cell Wall Biosynthesis Inhibitor	CCC1=NC=CC(=C1)C(N)=S
NCGC00015833-16	Pyrazinamide	x	no				antibiotic		Fatty Acid Synthase (FAS) Inhibitor	NC(=O)C1=CN=CC=N1
NCGC00183682-01	VX-765			x	no		anticonvulsant		Caspase-1 Inhibitor	CCO[C@@H]1OC(=O)C[C@@H]1NC(=O)[C@@H]2CCCN2C(=O)[C@@H](NC(=O)C3=CC(=C(N)C=C3)Cl)C(C)(C)C
NCGC00346739-01	Retigabine	x	no				anticonvulsant		Voltage-Gated K(V) 7 (KCNQ) Channel Activator	CCOC(=O)NC1=CC=C(NCC2=CC=C(F)C=C2)C=C1N
NCGC00162288-06	Valproate	x	no				anticonvulsant		GSK-3 Inhibitor	CCCC(CCC)C([O-])=O
NCGC00015418-08	Ethosuximide	x	no				anticonvulsant		T-Type Calcium Channel Blocker	CCC1(C)CC(=O)NC1=O
NCGC00015429-08	Felbamate	x	no				anticonvulsant		GABA(A) Receptor Modulators	NC(=O)OCC(COC(N)=O)c1ccccc1
NCGC00253740-01	Lacosamide	x	no				anticonvulsant		NMDA Glycine-Site Antagonist	CC(=O)N[C@H](COC)C(=O)NCc1ccccc1
NCGC00015605-10	Lamotrigine	x	no				anticonvulsant		Sodium Channel Blocker	NC1=NC(=C(N=N1)C2=CC=CC(=C2Cl)Cl)N
NCGC00186028-01	Levetiracetam	x	no				anticonvulsant		N-Type Calcium Channel (Ca(v) 2.2) Blocker	CC[C@H](N1CCCC1=O)C(N)=O
NCGC00065934-06	Oxcarbazepine	x	no				anticonvulsant		Sodium channel inhibitor	NC(=O)N1C2=CC=CC=C2CC(=O)C3=CC=CC=C13
NCGC00015834-11	Primidone	x	no				anticonvulsant		Anticonvulsant agent	CCC1(C(=O)NCNC1=O)c2ccccc2
NCGC00015466-04	Gabapentin	x	no				anticonvulsant		Calcium Channels (Voltage-Gated) alpha2/delta-1 Subunit Ligands	NCC1(CCCCC1)CC(O)=O
NCGC00263126-01	Cutamesine			x	no		antidepressant		sigma1 Receptor Agonist	COC1=C(OC)C=C(CCN2CCN(CCCC3=CC=CC=C3)CC2)C=C1
NCGC00016899-04	Rolipram (S)			x	no		antidepressant		Phosphodiesterase IIII (PDE4) Inhibitor	COC1=C(OC2CCCC2)C=C(C=C1)[C@@H]3CNC(=O)C3
NCGC00015898-12	Rolipram			x	no		antidepressant		Phosphodiesterase IIII (PDE4) Inhibitor	COC1=C(OC2CCCC2)C=C(C=C1)C3CNC(=O)C3
NCGC00253646-01	Agomelatine	x	no				antidepressant	outside US	5-HT2C Antagonist	CC(=O)NCCc1cccc2ccc(OC)cc12
NCGC00015656-06	Mianserin	x	no				antidepressant	outside US	5-HT2A Antagonists?	CN1CC2N(CC1)c4ccccc4Cc3ccccc23
NCGC00015116-10	Aniracetam	x	no				antidepressant	outside US	AMPA receptor modulator	O=C2CCCN2C(=O)c1ccc(OC)cc1
NCGC00015122-09	Bupropion	x	no				antidepressant		Dopamine Transporter (DAT) Inhibitor	CC(NC(C)(C)C)C(=O)C1=CC=CC(=C1)Cl
NCGC00015267-09	Citalopram	x	no				antidepressant		5-HT Reuptake Inhibitor	CN(C)CCCC1(OCC2=C1C=CC(=C2)C#N)C3=CC=C(F)C=C3
NCGC00164559-04	Duloxetine	x	no				antidepressant		Serotonin Transporter (SERT) Inhibitor	CNCC[C@H](OC1=CC=CC2=C1C=CC=C2)C3=CC=CS3
NCGC00015708-17	Maprotiline	x	no				antidepressant		Noradrenaline Reuptake Inhibitor	CNCCCC12CCC(C3=CC=CC=C13)C4=C2C=CC=C4
NCGC00016035-12	Trazodone	x	no				antidepressant		alpha2-Adrenoceptor Antagonists	ClC1=CC(=CC=C1)N2CCN(CCCN3\N=C4\C=C/C=C\N4C3=O)CC2
NCGC00013226-15	Trifluoperazine	x	no				antidepressant		CaMK-II Inhibitor	CN1CCN(CCCN2C3=C(SC4=C2C=C(C=C4)C(F)(F)F)C=CC=C3)CC1
NCGC00095109-06	Venlafaxine	x	no				antidepressant		5-HT Reuptake Inhibitor	COC1=CC=C(C=C1)C(CN(C)C)C2(O)CCCCC2
NCGC00091062-07	5-Hydroxytryptophan	x	no				antidepressant		Serotonin modulator	N[C@@H](CC1=C[NH]C2=CC=C(O)C=C12)C(O)=O
NCGC00015004-11	Amoxapine	x	no				antidepressant		5-HT2A Antagonists?	ClC1=CC\2=C(OC3=C(C=CC=C3)\N=C2N4CCNCC4)C=C1
NCGC00025346-01	Mirtazapine	x	no				antidepressant		5-HT2A/3 Antagonist	CN1CCN2C(C1)C3=C(CC4=C2N=CC=C4)C=CC=C3
NCGC00025355-11	Paroxetine	x	no				antidepressant		5-HT Reuptake Inhibitor	FC1=CC=C(C=C1)[C@@H]2CCNC[C@H]2COC3=CC=C4OCOC4=C3
NCGC00015830-07	Phenelzine	x	no				antidepressant		MAO Inhibitor	NNCCC1=CC=CC=C1
NCGC00015848-04	Tranylcypromine	x	no				antidepressant		MAO-A/B Inhibitor	N[C@@H]1C[C@H]1C2=CC=CC=C2
NCGC00024563-02	Azasetron	x	no				antiemetic	outside US	5-HT3 Receptor Antagonist	Clc1cc(c2OCC(=O)N(C)c2c1)C(=O)NC4CN3CCC4CC3
NCGC00014670-16	Domperidone	x	no				antiemetic	outside US	Dopamine Receptor Antagonist	ClC1=CC2=C(C=C1)N(C3CCN(CCCN4C(=O)NC5=C4C=CC=C5)CC3)C(=O)N2
NCGC00161414-02	Tropisetron	x	no				antiemetic	outside US	5-HT3 Antagonists	CN1[C@H]2CC[C@@H]1CC(C2)OC(=O)C3=C[NH]C4=CC=CC=C34
NCGC00183873-01	Granisetron	x	no				antiemetic		5-HT3 Antagonists	Cl.CN4[C@@H]1CCC[C@H]4C[C@H](C1)NC(=O)c3nn(C)c2ccccc23
NCGC00018296-08	Meclizine	x	no				antiemetic		Constitutive Androstane Receptor Agonist	CC1=CC=CC(=C1)CN2CCN(CC2)C(C3=CC=CC=C3)C4=CC=C(Cl)C=C4
NCGC00181785-01	Aprepitant	x	no				antiemetic		Tachykinin NK1 Antagonist	C[C@@H](O[C@H]2OCCN(CC1=NC(=O)N=N1)[C@H]2C3CCC(F)CC3)c4cc(cc(c4)C(F)(F)F)C(F)(F)F
NCGC00179341-02	Ondansetron	x	no				antiemetic		5-HT3 Antagonists	O=C1C(CCc3c1c2ccccc2n3C)Cn4ccnc4C
NCGC00016245-01	Scopolamine	x	no				antiemetic		Muscarinic Antagonists	CN1[C@H]2CC(C[C@@H]1[C@@H]3O[C@H]23)OC(=O)[C@@H](CO)C4=CC=CC=C4
NCGC00167524-03	Amorolfine	x	no				antifungal	outside US	Antifungal Agent	CCC(C)(C)C1=CC=C(CC(C)CN2C[C@H](C)O[C@H](C)C2)C=C1
NCGC00179642-04	Isoconazole	x	no				antifungal	outside US	Antifungal Agent	ClC1=CC(=C(C=C1)C(C[N]2C=CN=C2)OCC3=C(Cl)C=CC=C3Cl)Cl
NCGC00091112-08	Gentian violet cation	x	no				antifungal	withdrawn	TNFR1 (p55/CD120a) Modulator	CN(C)C1=CC=C(C=C1)C(C2=CC=C(C=C2)N(C)C)=C/3\C=C/C(/C=C3)=[N+](C)C
NCGC00253713-02	Fenticonazole	x	no				antifungal		Antifungal Agent	ClC1=CC(=C(C=C1)C(C[N]2C=CN=C2)OCC3=CC=C(SC4=CC=CC=C4)C=C3)Cl
NCGC00018258-09	Econazole	x	no				antifungal		Antifungal Agent	ClC1=CC=C(COC(C[N]2C=CN=C2)C3=CC=C(Cl)C=C3Cl)C=C1
NCGC00018294-06	Miconazole	x	no				antifungal		Aromatase Inhibitor	ClC1=CC=C(COC(C[N]2C=CN=C2)C3=CC=C(Cl)C=C3Cl)C(=C1)Cl
NCGC00179034-08	Pentamidine	x	no				antifungal		PRL Phosphatase Inhibitor	NC(=N)C1=CC=C(OCCCCCOC2=CC=C(C=C2)C(N)=N)C=C1
NCGC00159346-05	Terbinafine	x	no				antifungal		Fungal Squalene Monooxygenase Inhibitor	CN(C\C=C\C#CC(C)(C)C)CC1=CC=CC2=C1C=CC=C2
NCGC00016410-18	Thiabendazole	x	no				antifungal		Methionine Aminopeptidase-1 (MetAP1) Inhibitor	[NH]1C2=C(C=CC=C2)N=C1C3=CSC=N3
NCGC00164601-03	Liranaftate	x	no				antifungal		Fungal Squalene Monooxygenase Inhibitor	COC1=NC(=CC=C1)N(C)C(=S)OC2=CC=C3CCCCC3=C2
NCGC00090808-03	Amphotericin B	x	no				antifungal		Macrolide Antibiotic	C[C@H]1O[C@@H](O[C@@H]\2C[C@@H]3O[C@](O)(C[C@@H](O)C[C@@H](O)[C@H](O)CC[C@@H](O)C[C@@H](O)CC(=O)O[C@@H](C)[C@H](C)[C@H](O)[C@@H](C)/C=C/C=C/C=C/C=C/C=C/C=C/C=C2)C[C@H](O)[C@H]3C(O)=O)[C@@H](O)[C@@H](N)[C@@H]1O
NCGC00179596-04	Butoconazole nitrate	x	no				antifungal		Antifungal Agent	ClC1=CC=C(CCC(C[N]2C=CN=C2)SC3=C(Cl)C=CC=C3Cl)C=C1
NCGC00017112-11	Ciclopirox	x	no				antifungal		Antifungal Agent	CC/1=C/C(=O)N(O)/C(=C1)C2CCCCC2
NCGC00015251-14	Clotrimazole	x	no				antifungal		Lanosterol 14alpha-demethylase Inhibitor	ClC1=C(C=CC=C1)C([N]2C=CN=C2)(C3=CC=CC=C3)C4=CC=CC=C4
NCGC00095089-11	Fluconazole	x	no				antifungal		Antifungal Agent	OC(C[N]1C=NC=N1)(C[N]2C=NC=N2)C3=CC=C(F)C=C3F
NCGC00016599-05	Flucytosine	x	no				antifungal		Pyrimidine Antagonist	NC/1=N/C(=O)N/C=C1F
NCGC00274068-02	Itraconazole	x	no				antifungal		cytochrome Inhibitor	CCC(C)N1\N=C/N(C1=O)C2=CC=C(C=C2)N3CCN(CC3)C4=CC=C(OC[C@H]5CO[C@@](C[N]6C=NC=N6)(O5)C7=CC=C(Cl)C=C7Cl)C=C4
NCGC00025000-08	Ketoconazole	x	no				antifungal		Aromatase Inhibitor	CC(=O)N1CCN(CC1)C2=CC=C(OC[C@H]3CO[C@@](C[N]4C=CN=C4)(O3)C5=CC=C(Cl)C=C5Cl)C=C2
NCGC00183039-01	Nystatin	x	no				antifungal		Antifungal Agent	O=C(O)[C@@H]3[C@@H](O)C[C@@]2(O)C[C@@H](O)[C@H](O)CC[C@@H](O)C[C@@H](O)C[C@@H](O)CC(=O)O[C@@H](C)[C@H](C)[C@H](O)[C@@H](C)C=CC=CCCC=CC=CC=CC=C[C@H](O[C@H]1O[C@@H](C)[C@H](O)[C@@H](N)[C@H]1O)CC3O2
NCGC00185736-01	Posaconazole	x	no				antifungal		Lanosterol 14alpha-demethylase Inhibitor	C[C@H](O)[C@H](CC)N1N=CN(C1=O)c2ccc(cc2)N3CCN(CC3)c4ccc(cc4)OCC6C[C@@](Cn5cncn5)(OC6)c7ccc(F)cc7F
NCGC00167430-03	Tioconazole	x	no				antifungal		Antifungal Agent	ClC1=CC=C(C(C[N]2C=CN=C2)OCC3=C(Cl)SC=C3)C(=C1)Cl
NCGC00016610-08	Tolnaftate	x	no				antifungal		Fungal Squalene Monooxygenase Inhibitor	CN(C(=S)OC1=CC=C2C=CC=CC2=C1)C3=CC(=CC=C3)C
NCGC00164622-04	Voriconazole	x	no				antifungal		Lanosterol 14alpha-demethylase Inhibitor	C[C@@H](C1=NC=NC=C1F)[C@](O)(C[N]2C=NC=N2)C3=CC=C(F)C=C3F
NCGC00167565-01	Carbazochrome	x	no				antihemorrhagic	withdrawn	Hemostatics	[Na+].NC(=O)N\N=C1/C=C2CC(N(C)C2=CC1=O)S([O-])(=O)=O
NCGC00274067-01	Eltrombopag	x	no				antihemorrhagic		Thrombopoietin Receptor (TpoR) Agonist	O=C(O)c1cccc(c1)c4cccc(N\N=C2\C(=O)N(N=C2C)c3ccc(C)c(C)c3)c4O
NCGC00016569-08	Tranexamic acid	x	no				antihemorrhagic		0	NC[C@H]1CC[C@@H](CC1)C(O)=O
NCGC00346622-01	Fostamatinib	x	no				antihemorrhagic		Syk Kinase Inhibitor	COC1=C(OC)C(=CC(=C1)NC2=NC=C(F)C(=N2)NC3=CC=C4OC(C)(C)C(=O)N(CO[P](O)(O)=O)C4=N3)OC
NCGC00015092-09	Aminocaproic acid	x	no				antihemorrhagic		PAI Inhibitor	NCCCCCC(O)=O
NCGC00015649-05	Moxonidine	x	no				antihypertensive	outside US	Imidazoline I1 Receptor Agonist	COC1=NC(=NC(=C1N\C2=N\CCN2)Cl)C
NCGC00181345-01	Temocapril	x	no				antihypertensive	outside US	Angiotensin-I Converting Enzyme Inhibitor	Cl.O=C(OCC)[C@@H](N[C@H]1CS[C@@H](CN(CC(=O)O)C1=O)c2cccs2)CCc3ccccc3
NCGC00167493-04	Manidipine	x	no				antihypertensive	outside US	Calcium Channel Blocker	Cl.Cl.[O-][N+](=O)c1cccc(c1)C2C(C(=O)OC)=C(C)NC(C)=C2C(=O)OCCN3CCN(CC3)C(c4ccccc4)c5ccccc5
NCGC00015884-09	Rilmenidine	x	no				antihypertensive	outside US	Imidazoline I1 Receptor Agonist	C1CC1C(NC2=NCCO2)C3CC3
NCGC00186464-02	Aliskiren	x	no				antihypertensive		Renin Inhibitor	COCCCOC1=CC(=CC=C1OC)C[C@@H](C[C@H](N)[C@@H](O)C[C@@H](C(C)C)C(=O)NCC(C)(C)C(N)=O)C(C)C
NCGC00021569-08	Enalapril	x	no				antihypertensive		Angiotensin-I Converting Enzyme Inhibitor	CCOC(=O)[C@H](CCC1=CC=CC=C1)N[C@@H](C)C(=O)N2CCC[C@H]2C(O)=O
NCGC00345785-01	Eprosartan	x	no				antihypertensive		Angiotensin AT1 Antagonist	CCCCC1=NC=C([NH]1)C(/CC2=CC=C(C=C2)C(O)=O)=C(CC3=CC=CS3)/C(O)=O
NCGC00015501-07	Hydralazine	x	no				antihypertensive		Smooth Muscle Relaxant	NNC1=C2C=CC=CC2=CN=N1
NCGC00183875-01	Nebivolol hydrochloride	x	no				antihypertensive		beta1-Adrenoceptor Antagonists	Cl.Fc1cc2CC[C@@H](Oc2cc1)[C@@H](O)CNC[C@H](O)[C@@H]3CCc4cc(F)ccc4O3
NCGC00016311-16	Phentolamine	x	no				antihypertensive		alpha-Adrenoceptor Antagonist	CC1=CC=C(C=C1)N(C\C2=N\CCN2)C3=CC=CC(=C3)O
NCGC00016740-19	Prazosin	x	no				antihypertensive		alpha1-Adrenoceptor Antagonists	COC1=CC2=NC(=NC(=C2C=C1OC)N)N3CCN(CC3)C(=O)C4=CC=CO4
NCGC00015159-06	Betaxolol	x	no				antihypertensive		beta1-Adrenoceptor Antagonist	CC(C)NCC(O)COc1ccc(cc1)CCOCC2CC2
NCGC00015332-04	Diltiazem	x	no				antihypertensive		L-type Ca2+ channel Blocker	COC1=CC=C(C=C1)C2SC3=C(C=CC=C3)N(CCN(C)C)C(=O)C2OC(C)=O
NCGC00015121-16	Phenoxybenzamine	x	no				antihypertensive		Adrenergenic Receptor Antagonist	CC(COC1=CC=CC=C1)N(CCCl)CC2=CC=CC=C2
NCGC00182037-01	Alacepril	x	no				antihypertensive		Angiotensin-I Converting Enzyme Inhibitor	O=C(N[C@@H](Cc1ccccc1)C(=O)O)[C@@H]2CCCN2C(=O)[C@H](C)CSC(C)=O
NCGC00165740-04	Benazepril	x	no				antihypertensive		Angiotensin-I Converting Enzyme Inhibitor	CCOC(=O)[C@H](CCC1=CC=CC=C1)N[C@H]2CCC3=C(C=CC=C3)N(CC(O)=O)C2=O
NCGC00015242-12	Chlorothiazide	x	no				antihypertensive		Hypertension treatment	N[S+]([O-])(=O)C1=C(Cl)C=C2\N=C/N[S+]([O-])(=O)C2=C1
NCGC00015444-04	Fenoldopam	x	no				antihypertensive		Dopamine D1 Receptor (DRD1) Agonist	Oc1ccc(cc1)C3CNCCc2c3cc(O)c(O)c2Cl
NCGC00015508-17	Hydrochlorothiazide	x	no				antihypertensive		Hypertension treatment	N[S+]([O-])(=O)C1=C(Cl)C=C2NCN[S+]([O-])(=O)C2=C1
NCGC00021146-06	Ketanserin	x	no				antihypertensive		5-HT2A Antagonists?	Fc1ccc(cc1)C(=O)C4CCN(CCN2C(=O)c3ccccc3NC2=O)CC4
NCGC00024667-13	Methyldopa	x	no				antihypertensive		DOPA decarboxylase Inhibitor	C[C@](N)(CC1=CC(=C(O)C=C1)O)C(O)=O
NCGC00015673-08	Minoxidil	x	no				antihypertensive		K(ATP) Channel Activator	Nc1cc(nc(N)[n+]1[O-])N2CCCCC2
NCGC00246968-02	Olmesartan	x	no				antihypertensive		Angiotensin AT1 Antagonist	CCCC1=NC(=C([N]1CC2=CC=C(C=C2)C3=CC=CC=C3C4=N[NH]N=N4)C(O)=O)C(C)(C)O
NCGC00159509-02	Perindopril	x	no				antihypertensive		Angiotensin-I Converting Enzyme Inhibitor	O=C(OCC)[C@H](CCC)N[C@@H](C)C(=O)N1[C@@H](C[C@@H]2CCCC[C@H]12)C(=O)O
NCGC00178127-04	Ramipril	x	no				antihypertensive		Angiotensin-I Converting Enzyme Inhibitor	CCOC(=O)[C@H](CCC1=CC=CC=C1)N[C@@H](C)C(=O)N2[C@H]3CCC[C@H]3C[C@H]2C(O)=O
NCGC00015888-04	Reserpine	x	no				antihypertensive		Alkaloid antipsychotic	COC1C(CC2CN3CCC4=C(NC5=CC(OC)=CC=C45)C3CC2C1C(=O)OC)OC(=O)C6=CC(OC)=C(OC)C(OC)=C6
NCGC00095150-07	Telmisartan	x	no				antihypertensive		Angiotensin AT1 Antagonist	CCCC1=NC2=C(C=C(C=C2C)C3=NC4=CC=CC=C4[N]3C)[N]1CC5=CC=C(C=C5)C6=CC=CC=C6C(O)=O
NCGC00015268-05	Clonidine	x	no				antihypertensive		alpha1-Adrenoceptor Agonists	Clc2cccc(Cl)c2\N=C1/NCCN1
NCGC00018172-08	Indapamide	x	no				antihypertensive		Carbonic Anhydrase Type VII Inhibitor	CC1CC2=C(C=CC=C2)N1NC(=O)C3=CC=C(Cl)C(=C3)[S+](N)([O-])=O
NCGC00025341-01	Isradipine	x	no				antihypertensive		Calcium Channel Blocker	COC(=O)C\1=C(C)\N\C(=C(/C1C2=CC=CC3=NON=C23)C(=O)OC(C)C)C
NCGC00093985-10	Metolazone	x	no				antihypertensive		Carbonic Anhydrase Type VII Inhibitor	CC1NC2=CC(=C(C=C2C(=O)N1C3=C(C)C=CC=C3)[S+](N)([O-])=O)Cl
NCGC00346590-01	Artenimol	x	no				antimalarial	outside US	antimalarial agents	C[C@@H]1CC[C@H]2[C@@H](C)[C@H](O)O[C@@H]3O[C@@]4(C)CC[C@@H]1[C@@]23OO4
NCGC00344515-02	Piperaquine	x	no				antimalarial	outside US	antimalarial agents	ClC1=CC2=C(C=C1)C(=CC=N2)N3CCN(CCCN4CCN(CC4)C5=C6C=CC(=CC6=NC=C5)Cl)CC3
NCGC00246187-02	Pyronaridine	x	no				antimalarial	outside US	0	COC1=CC=C2NC3=C(C=CC(Cl)=C3)C(N=C4C=C(CN5CCCC5)C(=O)C(CN6CCCC6)=C4)=C2N1
NCGC00159483-03	Hydroxychloroquine	x	no				antimalarial		Autophagy Inhibitor	CCN(CCO)CCCC(C)NC1=CC=NC2=CC(=CC=C12)Cl
NCGC00166281-02	Quinine	x	no				antimalarial		0	COC1=CC=C2N=CC=C([C@@H](O)[C@@H]3C[C@@H]4CCN3C[C@@H]4C=C)C2=C1
NCGC00164591-02	Artemether	x	no				antimalarial		antimalarial agents	[H][C@@]1(C)CC[C@@]2([H])[C@@]([H])(C)[C@@]([H])(OC)O[C@]3([H])O[C@@]4(C)CC[C@]1([H])[C@@]23OO4
NCGC00161634-07	Artemisinin	x	no				antimalarial		antimalarial agents	C[C@@H]1CC[C@H]2[C@@H](C)C(=O)O[C@@H]3O[C@@]4(C)CC[C@@H]1[C@@]23OO4
NCGC00164600-03	Artesunate	x	no				antimalarial		0	C[C@@H]1CC[C@H]2[C@@H](C)[C@H](OC(=O)CCC(O)=O)O[C@@H]3O[C@@]4(C)CC[C@@H]1[C@@]23OO4
NCGC00015256-13	Chloroquine	x	no				antimalarial		antimalarial agents	CCN(CC)CCCC(C)NC1=CC=NC2=C1C=CC(=C2)Cl
NCGC00179250-04	Halofantrine	x	no				antimalarial		antimalarial agents	CCCCN(CCCC)CCC(O)C1=C2C=CC(=CC2=C3C=C(Cl)C=C(Cl)C3=C1)C(F)(F)F
NCGC00167490-02	Lumefantrine	x	no				antimalarial		antimalarial agents	CCCCN(CCCC)CC(O)C1=C2C3=CC=C(Cl)C=C3C(=C/C4=CC=C(Cl)C=C4)/C2=CC(=C1)Cl
NCGC00094994-06	Mefloquine	x	no				antimalarial		antimalarial agents	OC(C1CCCCN1)C2=C3C=CC=C(C3=NC(=C2)C(F)(F)F)C(F)(F)F
NCGC00016256-16	Pyrimethamine	x	no				antimalarial		Dihydrofolate Reductase (DHFR) Inhibitor	CCC1=C(C(=NC(=N1)N)N)C2=CC=C(Cl)C=C2
NCGC00016612-04	Sulfadoxine	x	no				antimalarial		Dihydropteroate Synthase (DHPS) Inhibitor	COC1=NC=NC(=C1OC)N[S+]([O-])(=O)C2=CC=C(N)C=C2
NCGC00095157-06	Oxfendazole			x	no		antiparasitic		antiparasitic agent	COC(=O)NC1=NC2=CC=C(C=C2[NH]1)[S+]([O-])C3=CC=CC=C3
NCGC00163318-03	Suramin	x	no				antiparasitic	outside US	Fibroblast Growth Factor (FGF) Inhibitor	CC1=C(NC(=O)C2=CC=CC(=C2)NC(=O)NC3=CC=CC(=C3)C(=O)NC4=CC(=CC=C4C)C(=O)NC5=CC=C(C6=C5C(=CC(=C6)[S+](O)([O-])=O)[S+](O)([O-])=O)[S+](O)([O-])=O)C=C(C=C1)C(=O)NC7=CC=C(C8=CC(=CC(=C78)[S+](O)([O-])=O)[S+](O)([O-])=O)[S+](O)([O-])=O
NCGC00253760-02	Albendazole Oxide	x	no				antiparasitic	outside US	antiparasitic agent	CCC[S+]([O-])C1=CC=C2[NH]C(=NC2=C1)NC(=O)OC
NCGC00246966-03	Flubendazole	x	no				antiparasitic	outside US, OTC	antiparasitic agent	COC(=O)NC1=NC2=CC(=CC=C2[NH]1)C(=O)C3=CC=C(F)C=C3
NCGC00015735-12	Niclosamide	x	no				antiparasitic	withdrawn	STAT-3 Inhibitor	OC1=C(C=C(Cl)C=C1)C(=O)NC2=C(Cl)C=C(C=C2)[N+]([O-])=O
NCGC00162225-05	Levamisole	x	no				antiparasitic		Nicotinic Receptor Agonist	C1CN\2C[C@@H](\N=C2S1)C3=CC=CC=C3
NCGC00094552-04	Pyrantel	x	no				antiparasitic		antiparasitic agent	CN1CCC/N=C1/C=C/C2=CC=CS2.OC(=O)C3=CC4=CC=CC=C4C(=C3O)CC5=C(O)C(=CC6=CC=CC=C56)C(O)=O
NCGC00015818-15	Praziquantel	x	no				antiparasitic		antiparasitic agent	O=C1CN(CC2N1CCC3=C2C=CC=C3)C(=O)C4CCCCC4
NCGC00090774-03	Nitazoxanide	x	no				antiparasitic		antiprotozoal agent	CC(=O)OC1=C(C=CC=C1)C(=O)NC2=NC=C(S2)[N+]([O-])=O
NCGC00016806-12	Mebendazole	x	no				antiparasitic		Tubulin depolymerization Inhibitor	COC(=O)NC1=NC2=C([NH]1)C=CC(=C2)C(=O)C3=CC=CC=C3
NCGC00024379-04	Emetine	x	no				antiparasitic		antiprotozoal agent	COc4cc5CCN[C@H](C[C@H]1C[C@H]2c3cc(OC)c(OC)cc3CCN2C[C@@H]1CC)c5cc4OC
NCGC00346591-01	Rotundine			x	no		antipsychotic		5-HT Release Inhibitor	COC1=CC2=C(C=C1OC)[C@@H]3CC4=CC=C(OC)C(=C4CN3CC2)OC
NCGC00165915-03	KDS-4103			x	no		antipsychotic		Fatty Acid Amide Hydrolase (FAAH) Inhibitor	NC(=O)C1=CC(=CC=C1)C2=CC=CC(=C2)OC(=O)NC3CCCCC3
NCGC00346612-01	LY-2140023			x	no		antipsychotic		mgluR2/3 Agonist	N[C@]1(C[S+]([O-])(=O)[C@H]2[C@@H]([C@@H]12)C(O)=O)C(O)=O
NCGC00015966-03	Sulpiride	x	no				antipsychotic	outside US	Dopamine D2 Antagonist	CCN1CCCC1CNC(=O)C2=C(OC)C=CC(=C2)[S+](N)([O-])=O
NCGC00188689-01	Asenapine	x	no				antipsychotic		Dopamine D1/D2 Antagonist	Clc1cc3c(cc1)Oc2ccccc2[C@@H]4CN(C)C[C@@H]34
NCGC00015436-09	Fluphenazine	x	no				antipsychotic		Nicotinic alpha7 Receptor Ligands	OCCN1CCN(CCCN2C3=C(SC4=C2C=C(C=C4)C(F)(F)F)C=CC=C3)CC1
NCGC00015856-08	Prochlorperazine	x	no				antipsychotic		Dopamine D2 Antagonist	O=C(O)/C=C\C(=O)O.O=C(O)/C=C\C(=O)O.CN1CCN(CC1)CCCN2c4ccccc4Sc3ccc(Cl)cc23
NCGC00015883-08	Risperidone	x	no				antipsychotic		Dopamine D2 Antagonist	CC/1=C(\CCN2CCC(CC2)C3=NOC4=C3C=CC(=C4)F)C(=O)N/5CCCCC5=N1
NCGC00263539-03	Ziprasidone	x	no				antipsychotic		5-HT2A Antagonists?	ClC1=CC2=C(CC(=O)N2)C=C1CCN3CCN(CC3)C4=NSC5=CC=CC=C45
NCGC00092310-03	Amisulpride	x	no				antipsychotic		Dopamine D2/D3 Antagonist	CCN2CCCC2CNC(=O)c1cc(c(N)cc1OC)S(=O)(=O)CC
NCGC00159510-04	Aripiprazole	x	no				antipsychotic		5-HT1A/2A Antagonist	ClC1=CC=CC(=C1Cl)N2CCN(CCCCOC3=CC=C4CCC(=O)NC4=C3)CC2
NCGC00015254-12	Clozapine	x	no				antipsychotic		Dopamine D4 Antagonist	CN1CCN(CC1)C2=Nc4cc(Cl)ccc4Nc3ccccc23
NCGC00015500-10	Haloperidol	x	no				antipsychotic		Dopamine D2 Antagonist	Fc1ccc(cc1)C(=O)CCCN2CCC(O)(CC2)c3ccc(Cl)cc3
NCGC00188864-01	Iloperidone	x	no				antipsychotic		Dopamine D2 Antagonist	CC(=O)c4ccc(OCCCN1CCC(CC1)c3noc2cc(F)ccc23)c(OC)c4
NCGC00096077-05	Olanzapine	x	no				antipsychotic		Dopamine D2 Antagonist	CN1CCN(CC1)C/2=N/C3=CC=CC=C3NC4=C2C=C(C)S4
NCGC00016246-12	Chlorhexidine	x	no				antiseptic		N-Acetyltransferase Eis (Mycobacterium tuberculosis) Inhibitor	ClC1=CC=C(NC(=N)NC(=N)NCCCCCCNC(=N)NC(=N)NC2=CC=C(Cl)C=C2)C=C1
NCGC00016345-09	4-Methylumbelliferone	x	no				antispasmodic	outside US	MAO-A Inhibitor	C\C1=C\C(=O)OC2=C1C=CC(=C2)O
NCGC00263154-01	AZD-6482			x	no		antithrombotic		PI3Kb/d Inhibitor	C[C@@H](NC1=CC=CC=C1C(O)=O)C/2=C/C(=C\N3C(=O)/C=C(\N=C23)N4CCOCC4)C
NCGC00160398-04	Nafamostat	x	no				antithrombotic	outside US	Tryptase Inhibitor	NC(=N)NC1=CC=C(C=C1)C(=O)OC2=CC=C3C=C(C=CC3=C2)C(N)=N
NCGC00345818-01	Ximelagatran	x	no				antithrombotic	withdrawn	Thrombin Inhibitor	CCOC(=O)CN[C@H](C1CCCCC1)C(=O)N2CC[C@H]2C(=O)N(C)C3=CC=C(C=C3)\C(N)=N\O
NCGC00016872-09	Ticlopidine	x	no				antithrombotic		P2Y12 (P2T) Antagonist	ClC1=C(CN2CCC3=C(C2)C=CS3)C=CC=C1
NCGC00262929-02	BIBR 1048	x	no				antithrombotic		Thrombin Inhibitor	CCCCCCOC(=O)\N=C(\N)C1=CC=C(NCC2=NC3=C(C=CC(=C3)C(=O)N(CCC(=O)OCC)C4=NC=CC=C4)[N]2C)C=C1
NCGC00262945-02	Rivaroxaban	x	no				antithrombotic		0	ClC1=CC=C(S1)C(=O)NC[C@H]2CN(C(=O)O2)C3=CC=C(C=C3)N4CCOCC4=O
NCGC00094810-06	Warfarin	x	no				antithrombotic		Vitamin K Epoxide Reductase (VKER, VKOR) Inhibitor	CC(=O)CC(C1=CC=CC=C1)C/2=C(O)/C3=CC=CC=C3OC2=O
NCGC00346555-01	Apixaban	x	no				antithrombotic		Coagulation Factor Xa Inhibitor	COC1=CC=C(C=C1)[N]2N=C(C(N)=O)C3=C2C(=O)N(CC3)C4=CC=C(C=C4)N5CCCCC5=O
NCGC00166413-03	Argatroban	x	no				antithrombotic		Thrombin Inhibitor	C[C@@H]1CCN([C@H](C1)C(O)=O)C(=O)[C@H](CCCNC(N)=N)N[S+]([O-])(=O)C2=CC=CC3=C2NCC(C)C3
NCGC00346575-01	Dabigatran	x	no				antithrombotic		Thrombin Inhibitor	C[N]1C(=NC2=CC(=CC=C12)C(=O)N(CCC(O)=O)C3=NC=CC=C3)CNC4=CC=C(C=C4)C(N)=N
NCGC00015385-12	Dipyridamole	x	no				antithrombotic		Phosphodiesterase PDE3 Inhibitor	OCCN(CCO)c2nc1c(nc(nc1c(n2)N3CCCCC3)N(CCO)CCO)N4CCCCC4
NCGC00188690-02	Prasugrel	x	no				antithrombotic		P2Y12 (P2T) Antagonist	Cl.Fc1ccccc1C(N2CCc3sc(cc3C2)OC(C)=O)C(=O)C4CC4
NCGC00015207-11	Cilostazol	x	no				antithrombotic		Phosphodiesterase III (PDE3) Inhibitor	O=C1CCC2=C(N1)C=CC(=C2)OCCCCC3=NN=N[N]3C4CCCCC4
NCGC00016388-03	Noscapine	x	no				antitussive	outside US	Tubulin Polymerization Inhibitor	COC1=C(OC)C2=C(C=C1)[C@@H](OC2=O)[C@@H]3N(C)CCC4=C3C(=C5OCOC5=C4)OC
NCGC00168041-01	Dextromethorphan	x	no				antitussive		NMDA Antagonist	COC1=CC2=C(CC3C4CCCC[C@@]24CCN3C)C=C1
NCGC00346463-01	Nesbuvir			x	no		antiviral		RNA-Directed RNA Polymerase Inhibitor	CNC(=O)C1=C(OC2=CC(=C(C=C12)C3CC3)N(CCO)[S+](C)([O-])=O)C4=CC=C(F)C=C4
NCGC00017236-08	Baicalein			x	no		antiviral		Cyp2C9 Inhibitor	OC1=CC2=C(C(=O)\C=C(/O2)C3=CC=CC=C3)C(=C1O)O
NCGC00346512-01	BMS-707035			x	no		antiviral		HIV Integrase Inhibitors	CN\1C(=O)/C(=C(\N=C1N2CCCC[S+]2([O-])=O)C(=O)NCC3=CC=C(F)C=C3)O
NCGC00346498-01	Danoprevir			x	no		antiviral		HCV Protease Inhibitor	CC(C)(C)OC(=O)N[C@H]1CCCCC\C=C/[C@@H]2C[C@]2(NC(=O)[C@@H]3C[C@H](CN3C1=O)OC(=O)N4CC5=C(C4)C(=CC=C5)F)C(=O)N[S+]([O-])(=O)C6CC6
NCGC00168785-02	Diclazuril			x	no		antiviral		antiprotozoal agent	ClC1=CC=C(C=C1)C(C#N)C2=C(Cl)C=C(C=C2Cl)N3\N=C/C(=O)NC3=O
NCGC00346477-01	Emricasan			x	no		antiviral		Caspase Inhibitor	C[C@H](NC(=O)C(=O)NC1=CC=CC=C1C(C)(C)C)C(=O)N[C@@H](CC(O)=O)C(=O)COC2=C(F)C(=CC(=C2F)F)F
NCGC00346532-01	Lomibuvir			x	no		antiviral		RNA-Directed RNA Polymerase Inhibitor	CC1CCC(CC1)C(=O)N(C2CCC(O)CC2)C3=C(SC(=C3)C#CC(C)(C)C)C(O)=O
NCGC00163683-02	Metenkephalin			x	no		antiviral		Opioid growth factor	CSCC[C@@H](NC(=O)[C@@H](CC1=CC=CC=C1)NC(=O)CNC(=O)CNC(=O)[C@@H](N)CC2=CC=C(O)C=C2)C(O)=O
NCGC00346694-01	MK-2048			x	no		antiviral		HIV Integrase Inhibitors	CCN1C[C@H](C)[N]2C(=C(O)C3=C2\C(=N/N(CC4=CC=C(F)C(=C4)Cl)C3=O)C(=O)NC)C1=O
NCGC00016457-03	Naringenin			x	no		antiviral		Estrogen Receptor (ER) beta Agonist	OC1=CC=C(C=C1)[C@@H]2CC(=O)C3=C(O2)C=C(O)C=C3O
NCGC00346596-01	Oxymatrine			x	no		antiviral		mu/kappa-Opioid Agonist	[O-][N+]12CCC[C@H]3CN4[C@H](CCCC4=O)[C@@H](CCC1)[C@@H]23
NCGC00163411-05	Triptolide			x	no		antiviral		Inhibition of RNA polymerase II mediated transcription	CC(C)[C@]12O[C@H]1[C@@H]3O[C@@]34[C@@]5(C)CC\C6=C(COC6=O)/[C@@H]5C[C@@H]7O[C@]47[C@@H]2O
NCGC00346467-01	VCH-916			x	no		antiviral		RNA-Directed RNA Polymerase Inhibitor	COC1CCC(CC1)N(C(=O)C2CCC(C)CC2)C3=C(SC(=C3)\C4=C\CCCC4)C(O)=O
NCGC00246387-02	Arbidol	x	no				antiviral	outside US	antiinfluenza drug	CCOC(=O)C1=C(CSC2=CC=CC=C2)[N](C)C3=CC(=C(O)C(=C13)CN(C)C)Br
NCGC00093656-03	Brivudine	x	no				antiviral	outside US	Reverse Transcriptase Inhibitor	OC[C@H]1O[C@H](C[C@@H]1O)N2/C=C(/C=C/Br)C(=O)NC2=O
NCGC00253767-01	Clevudine	x	no				antiviral	outside US	Reverse Transcriptase Inhibitor	CC1=CN(C(=O)NC1=O)[C@@H]2O[C@H](CO)[C@@H](O)[C@@H]2F
NCGC00015036-08	Amantadine	x	no				antiviral		Dopamine Receptor Agonist	NC12CC3CC(CC(C3)C1)C2
NCGC00182552-03	Atazanavir	x	no				antiviral		HIV Protease Inhibitors	COC(=O)N[C@H](C(=O)N[C@@H](CC1=CC=CC=C1)[C@@H](O)CN(CC2=CC=C(C=C2)C3=CC=CC=N3)NC(=O)[C@@H](NC(=O)OC)C(C)(C)C)C(C)(C)C
NCGC00346533-01	Daclatasvir	x	no				antiviral		HCV NS5A Inhibitor	COC(=O)N[C@@H](C(C)C)C(=O)N1CCC[C@H]1C2=NC=C([NH]2)C3=CC=C(C=C3)C4=CC=C(C=C4)C5=CN=C([NH]5)[C@@H]6CCCN6C(=O)[C@@H](NC(=O)OC)C(C)C
NCGC00090691-03	Didanosine	x	no				antiviral		Reverse Transcriptase Inhibitor	O=C3NC=Nc2c3ncn2[C@H]1CC[C@@H](CO)O1
NCGC00159460-02	Indinavir	x	no				antiviral		HIV Protease Inhibitors	O[C@H](CN1CCN(C[C@H]1C(=O)NC(C)(C)C)Cc2cccnc2)C[C@@H](Cc3ccccc3)C(=O)N[C@H]4c5ccccc5C[C@H]4O.O=S(=O)(O)O
NCGC00090782-07	Viracept	x	no				antiviral		HIV Protease Inhibitors	CC1=C(C=CC=C1O)C(=O)N[C@@H](CSC2=CC=CC=C2)[C@H](O)CN3C[C@H]4CCCC[C@H]4C[C@H]3C(=O)NC(C)(C)C
NCGC00178698-04	Oseltamivir	x	no				antiviral		Neuraminidase (Sialidase) Inhibitor	CCOC(=O)\C1=C\[C@@H](OC(CC)CC)[C@H](NC(C)=O)[C@@H](N)C1
NCGC00346545-01	Telaprevir	x	no				antiviral		HCV NS3 NS4A Protease Inhibitor	CCC[C@H](NC(=O)[C@@H]1[C@H]2CCC[C@H]2CN1C(=O)[C@@H](NC(=O)[C@@H](NC(=O)C3=NC=CN=C3)C4CCCCC4)C(C)(C)C)C(=O)C(=O)NC5CC5
NCGC00167535-01	Tenofovir	x	no				antiviral		Reverse Transcriptase Inhibitor	O=C(O)C=CC(=O)O.CC(C)OC(=O)OCOP(=O)(OCOC(=O)OC(C)C)CO[C@H](C)Cn2cnc1c(N)ncnc12
NCGC00183876-01	Tenofovir disoproxil fumarate	x	no				antiviral		Reverse Transcriptase Inhibitor	O=C(O)C=CC(=O)O.CC(C)OC(=O)OCOP(=O)(OCOC(=O)OC(C)C)CO[C@H](C)Cn2cnc1c(N)ncnc12
NCGC00015061-12	Aciclovir	x	no				antiviral		DNA Polymerase Inhibitor	N\C1=N\C2=C(N=C[N]2COCCO)C(=O)N1
NCGC00164624-03	Adefovir dipivoxil	x	no				antiviral		DNA Polymerase Inhibitor	CC(C)(C)C(=O)OCO[P](=O)(COCC[N]1C=NC2=C1N=CN=C2N)OCOC(=O)C(C)(C)C
NCGC00159461-03	Amprenavir	x	no				antiviral		HIV Protease Inhibitors	[H][C@@](O)(CN(CC(C)C)[S+]([O-])(=O)C1=CC=C(N)C=C1)[C@]([H])(CC2=CC=CC=C2)NC(=O)O[C@@]3([H])CCOC3
NCGC00184994-03	Cidofovir	x	no				antiviral		DNA Polymerase Inhibitor	NC/1=N/C(=O)N(C[C@@H](CO)OC[P](O)(O)=O)/C=C1
NCGC00168773-01	Darunavir	x	no				antiviral		HIV Protease Inhibitors	Nc1ccc(cc1)S(=O)(=O)N(CC(C)C)C[C@@H](O)[C@H](Cc2ccccc2)NC(=O)O[C@H]3CO[C@H]4OCC[C@@H]34
NCGC00159370-05	Docosanol	x	no				antiviral		Anti-Herpes Simplex Virus Drug	CCCCCCCCCCCCCCCCCCCCCCO
NCGC00346629-01	Dolutegravir	x	no				antiviral		HIV Integrase Inhibitors	C[C@@H]1CCO[C@H]2CN\3/C=C(/C(=O)NCC4=C(F)C=C(F)C=C4)C(=O)\C(=C3C(=O)N12)O
NCGC00159337-06	Efavirenz	x	no				antiviral		0	FC(F)(F)[C@]1(OC(=O)NC2=CC=C(Cl)C=C12)C#CC3CC3
NCGC00346565-01	Elvitegravir	x	no				antiviral		HIV Integrase Inhibitor	COC1=CC2=C(C=C1CC3=C(F)C(=CC=C3)Cl)C(=O)\C(=C/N2[C@H](CO)C(C)C)C(O)=O
NCGC00346561-01	Emtricitabine	x	no				antiviral		Reverse Transcriptase Inhibitor	NC/1=N/C(=O)N(/C=C1F)[C@H]2CS[C@H](CO)O2
NCGC00346720-01	Entecavir	x	no				antiviral		DNA Polymerase Inhibitor	NC/1=N/C(=O)C2=C(N1)[N](C=N2)[C@@H]3C[C@H](O)[C@@H](CO)C3=C
NCGC00095133-04	Famciclovir	x	no				antiviral		antiviral	CC(=O)OCC(CC[N]1C=NC2=CN=C(N)N=C12)COC(C)=O
NCGC00015471-06	Ganciclovir	x	no				antiviral		DNA Polymerase Inhibitor	N\C1=N\C2=C(N=C[N]2COC(CO)CO)C(=O)N1
NCGC00179673-04	Idoxuridine	x	no				antiviral		Anti-Herpes Simplex Virus Drug	OC[C@H]1O[C@H](C[C@@H]1O)N2\C=C(\I)C(=O)NC2=O
NCGC00159341-03	Lamivudine	x	no				antiviral		Reverse Transcriptase Inhibitor	NC1=NC(=O)N(C=C1)[C@@H]2O[C@H](CO)SC2
NCGC00164576-03	Lopinavir	x	no				antiviral		HIV Protease Inhibitors	CC(C)[C@H](N1CCCNC1=O)C(=O)N[C@H](C[C@H](O)[C@H](CC2=CC=CC=C2)NC(=O)COC3=C(C)C=CC=C3C)CC4=CC=CC=C4
NCGC00183109-02	Maraviroc	x	no				antiviral		Chemokine CCR5 Antagonist	CC(C)c1nnc(C)n1[C@H]2C[C@@H]5CC[C@H](C2)N5CC[C@H](NC(=O)C3CCC(F)(F)CC3)c4ccccc4
NCGC00065890-07	Nevirapine	x	no				antiviral		Reverse Transcriptase Inhibitor	CC1=CC=NC2=C1NC(=O)C3=CC=CN=C3N2C4CC4
NCGC00346433-01	Peramivir	x	no				antiviral		Neuraminidase (Sialidase) Inhibitors	CCC(CC)[C@H](NC(C)=O)[C@@H]1[C@H](O)[C@H](C[C@H]1NC(N)=N)C(O)=O
NCGC00184997-01	Raltegravir	x	no				antiviral		HIV Integrase Inhibitor	Cc1nnc(o1)C(=O)NC(C)(C)C3=NC(C(=O)NCc2ccc(F)cc2)=C(O)C(=O)N3C
NCGC00090726-11	Ribavirin	x	no				antiviral		Inosine 5'-Monophosphate Dehydrogenase (IMPDH) Inhibitor	NC(=O)C1=N[N](C=N1)[C@@H]2O[C@H](CO)[C@@H](O)[C@H]2O
NCGC00159491-05	Rimantadine	x	no				antiviral		M2 Channel Inhibitor	CC(N)C12CC3CC(CC(C3)C1)C2
NCGC00183130-01	Ritonavir	x	no				antiviral		HIV Protease Inhibitors	CC(C)c4nc(CN(C)C(=O)N[C@H](C(=O)N[C@@H](Cc1ccccc1)C[C@H](O)[C@H](Cc2ccccc2)NC(=O)OCc3cncs3)C(C)C)cs4
NCGC00346462-01	Sofosbuvir	x	no				antiviral		RNA-Directed RNA Polymerase Inhibitor	CC(C)OC(=O)[C@H](C)N[P@](=O)(OC[C@H]1O[C@@H](N2\C=C/C(=O)NC2=O)[C@](C)(F)[C@@H]1O)OC3=CC=CC=C3
NCGC00023212-07	Stavudine	x	no				antiviral		Reverse Transcriptase Inhibitor	CC1=CN(C(=O)NC1=O)[C@H]2C=C[C@@H](CO)O2
NCGC00346560-01	Telbivudine	x	no				antiviral		DNA Polymerase Inhibitor	CC/1=C/N([C@@H]2C[C@@H](O)[C@H](CO)O2)C(=O)NC1=O
NCGC00178638-04	Valaciclovir	x	no				antiviral		DNA Polymerase Inhibitor	CC(C)[C@H](N)C(=O)OCCOC[N]1C=NC2=C1\N=C(N)/NC2=O
NCGC00090705-11	Zalcitabine	x	no				antiviral		Reverse Transcriptase Inhibitor	NC/1=N/C(=O)N(/C=C1)[C@H]2CC[C@@H](CO)O2
NCGC00164561-03	Zanamivir	x	no				antiviral		Neuraminidase (Sialidase) Inhibitors	CC(=O)N[C@@H]1[C@@H](NC(N)=N)\C=C(/O[C@H]1[C@H](O)[C@H](O)CO)C(O)=O
NCGC00023945-13	Zidovudine	x	no				antiviral		Reverse Transcriptase Inhibitor	C\C1=C\N([C@H]2C[C@H](N=[N+]=[N-])[C@@H](CO)O2)C(=O)NC1=O
NCGC00017244-05	Enoxolone			x	no		apparent mineralcorticoid excess		15-hydroxyprostaglandin dehydrogenase Inhibitor	CC1(C)[C@@H](O)CC[C@@]2(C)[C@H]1CC[C@]3(C)[C@@H]2C(=O)\C=C/4[C@@H]5C[C@](C)(CC[C@]5(C)CC[C@@]34C)C(O)=O
NCGC00344549-02	Oxandrolone	x	no				appetite stimulant		Synthetic Steroid	C[C@]1(O)CC[C@H]2[C@@H]3CC[C@H]4CC(=O)OC[C@]4(C)[C@H]3CC[C@]12C
NCGC00346641-01	ADL-5859			x	no		arthritis		delta-Opioid Agonist	CCN(CC)C(=O)C1=CC=C(C=C1)C/2=C/C3(CCNCC3)OC4=CC=CC(=C24)O
NCGC00263092-01	Apratastat			x	no		arthritis		TNF-alpha-Converting Enzyme Inhibitor	CC1(C)SCCN([C@H]1C(=O)NO)[S+]([O-])(=O)C2=CC=C(OCC#CCO)C=C2
NCGC00241104-01	Doramapimod			x	no		arthritis		p38 MAPK Inhibitor	CC(C)(C)c4cc(NC(=O)Nc3ccc(OCCN1CCOCC1)c2ccccc23)n(n4)c5ccc(C)cc5
NCGC00378765-04	MK-0812			x	no		arthritis		Chemokine CCR2 (MCP-1 Receptor) Antagonist	CO[C@@H]1COCC[C@@H]1N[C@@H]2CC[C@](C2)(C(C)C)C(=O)N3CCC4=C(C3)C=C(C=N4)C(F)(F)F
NCGC00346664-01	Paeoniflorin			x	no		arthritis		neuromuscular blocker	C[C@@]12C[C@@]3(O)O[C@@H](O1)[C@]4(COC(=O)C5=CC=CC=C5)[C@H]3C[C@]24O[C@@H]6O[C@H](CO)[C@@H](O)[C@H](O)[C@H]6O
NCGC00263165-01	PH-797804			x	no		arthritis		p38 MAPK Inhibitor	CNC(=O)C1=CC=C(C)C(=C1)N2C(=C/C(=C(/Br)C2=O)OCC3=C(F)C=C(F)C=C3)\C
NCGC00345834-01	TAK-715			x	no		arthritis		p38 MAPK Inhibitor	CCC1=NC(=C(S1)C2=CC(=NC=C2)NC(=O)C3=CC=CC=C3)C4=CC(=CC=C4)C
NCGC00249684-01	VX-702			x	no		arthritis		p38 MAPK Inhibitor	NC(=O)N(C1=NC(=C(C=C1)C(N)=O)C2=C(F)C=C(F)C=C2)C3=C(F)C=CC=C3F
NCGC00094087-06	Mizoribine	x	no				arthritis	outside US	Inosine 5'-Monophosphate Dehydrogenase (IMPDH) Inhibitor	NC(=O)C1=C(O)[N](C=N1)[C@@H]2O[C@H](CO)[C@@H](O)[C@H]2O
NCGC00015724-14	Niflumic acid	x	no				arthritis	outside US	Cyclooxygenase-2 Inhibitor	OC(=O)C1=C(NC2=CC=CC(=C2)C(F)(F)F)N=CC=C1
NCGC00016889-05	Tenoxicam	x	no				arthritis	outside US	non-steroidal antiinflammatory	CN1\C(=C(\O)C2=C(C=CS2)[S+]1([O-])=O)C(=O)NC3=CC=CC=N3
NCGC00095118-05	Rofecoxib	x	no				arthritis	withdrawn	Cyclooxygenase-2 Inhibitor	C[S+]([O-])(=O)C1=CC=C(C=C1)C/2=C(/C(=O)OC2)C3=CC=CC=C3
NCGC00016759-03	Naproxen	x	no				arthritis		Cyclooxygenase-1/2 Inhibitor	COC1=CC2=CC=C(C=C2C=C1)[C@H](C)C(O)=O
NCGC00162094-04	Betamethasone	x	no				arthritis		Glucocorticoid steroid	C[C@H]1CC2C3CCC/4=C/C(=O)/C=C\[C@]4(C)[C@@]3(F)[C@@H](O)C[C@]2(C)[C@@]1(O)C(=O)CO
NCGC00160391-05	Auranofin	x	no				arthritis		Thioredoxin Reductase Inhibitor	CC[P](CC)(CC)=[Au]S[C@@H]1O[C@H](COC(C)=O)[C@@H](OC(C)=O)[C@H](OC(C)=O)[C@H]1OC(C)=O
NCGC00015060-19	Azathioprine	x	no				arthritis		Purine Antagonist	C[N]1C=NC(=C1SC2=C3[NH]C=NC3=NC=N2)[N+]([O-])=O
NCGC00345839-01	Baricitinib	x	no				arthritis		Jak2 Inhibitor	CC[S+]([O-])(=O)N1CC(CC#N)(C1)[N]2C=C(C=N2)C3=NC=NC4=C3C=C[NH]4
NCGC00091455-08	Celecoxib	x	no				arthritis		Cyclooxygenase-2 Inhibitor	CC1=CC=C(C=C1)C2=CC(=N[N]2C3=CC=C(C=C3)[S+](N)([O-])=O)C(F)(F)F
NCGC00093704-11	Cyclosporine A	x	no				arthritis		immunosuppressant	CCC1NC(=O)C(C(O)C(C)C\C=C\C)N(C)C(=O)C(C(C)C)N(C)C(=O)C(CC(C)C)N(C)C(=O)C(CC(C)C)N(C)C(=O)C(C)NC(=O)C(C)NC(=O)C(CC(C)C)N(C)C(=O)C(NC(=O)C(CC(C)C)N(C)C(=O)CN(C)C1=O)C(C)C
NCGC00015399-15	Etodolac	x	no				arthritis		Cyclooxygenase-2 Inhibitor	CCC1=CC=CC2=C1[NH]C3=C2CCOC3(CC)CC(O)=O
NCGC00345855-01	Filgotinib	x	no				arthritis		Jak1/2 Inhibitor	[O-][S+]1(=O)CCN(CC1)CC2=CC=C(C=C2)C3=CC=CC4=NC(=N[N]34)NC(=O)C5CC5
NCGC00018157-11	Flurbiprofen	x	no				arthritis		non-steroidal antiinflammatory	CC(C(O)=O)C1=CC=C(C(=C1)F)C2=CC=CC=C2
NCGC00015562-24	Indomethacin	x	no				arthritis		Prostaglandin G/H Synthase 2 (PTGS2; COX-2) Inhibitor	COC1=CC2=C(C=C1)[N](C(=C2CC(O)=O)C)C(=O)C3=CC=C(Cl)C=C3
NCGC00015610-18	Leflunomide	x	no				arthritis		DHODH Inhibitor	CC1=C(C=NO1)C(=O)NC2=CC=C(C=C2)C(F)(F)F
NCGC00018248-08	Meloxicam	x	no				arthritis		Cyclooxygenase-1/2 Inhibitor	CN1\C(=C(\O)C2=CC=CC=C2[S+]1([O-])=O)C(=O)NC3=NC=C(C)S3
NCGC00024359-06	Penicillamine	x	no				arthritis		Copper Chelator	CC(C)(S)[C@@H](N)C(O)=O
NCGC00015823-18	Piroxicam	x	no				arthritis		Cyclooxygenase Inhibitor	CN1\C(=C(\O)C2=C(C=CC=C2)[S+]1([O-])=O)C(=O)NC3=CC=CC=N3
NCGC00090903-09	Sulfasalazine	x	no				arthritis		NFKB Activation Inhibitor	OC(=O)C1=CC(=CC=C1O)/N=N/C2=CC=C(C=C2)[S+]([O-])(=O)NC3=NC=CC=C3
NCGC00015970-10	Sulindac	x	no				arthritis		ABCC1 Expression Enhancer	C[S+]([O-])C1=CC=C(C=C1)\C=C2\C(=C(\CC(O)=O)C3=C2C=CC(=C3)F)C
NCGC00229511-01	Tofacitinib	x	no				arthritis		Jak1/2/3 Inhibitor	C[C@@H]1CCN(C[C@@H]1N(C)C2=C3C=C[NH]C3=NC=N2)C(=O)CC#N
NCGC00016868-11	Acemetacin	x	no				arthritis		Cyclooxygenase-1/2/3 Inhibitor	COC1=CC2=C(C=C1)[N](C(=C2CC(=O)OCC(O)=O)C)C(=O)C3=CC=C(Cl)C=C3
NCGC00091019-08	Dexamethasone	x	no				arthritis		Antiinflammatory agent	OCC(=O)[C@@]4(O)[C@@H](C)C[C@@H]3[C@]4(C)C[C@H](O)[C@@]2(F)[C@H]3CCC1=CC(=O)C=C[C@@]12C
NCGC00346835-01	2-Iminobiotin			x	no		asphyxia		NOS-2 Inhibitor	OC(=O)CCCC[C@@H]1SC[C@@H]2NC(=N)N[C@H]12
NCGC00167520-03	Cilomilast			x	no		asthma/COPD		Phosphodiesterase IIII (PDE4) Inhibitor	COC1=CC=C(C=C1OC2CCCC2)C3(CCC(CC3)C(O)=O)C#N
NCGC00378593-04	Alvelestat			x	no		asthma/COPD		0	C[N]1N=CC=C1C/2=C(\C)N(C(=O)C(=C2)/C(=O)NCC3=NC=C(C=C3)[S+](C)([O-])=O)C4=CC=CC(=C4)C(F)(F)F
NCGC00181765-01	Pranlukast	x	no				asthma/COPD	outside US	Leukotriene CysLT1/2 (LTD4) Antagonist	O=C(Nc3cccc1c3OC(=CC1=O)c2nnnn2)c5ccc(OCCCCc4ccccc4)cc5
NCGC00024999-02	Procaterol	x	no				asthma/COPD	outside US	beta2-Adrenoceptor Agonist	CC(C)N[C@@H](CC)[C@H](O)c2ccc(O)c1NC(=O)C=Cc12
NCGC00181000-03	Suplatast tosilate	x	no				asthma/COPD	outside US	Mediator Release Inhibitor	CCOCC(O)COC1=CC=C(NC(=O)CC[S+](C)C)C=C1
NCGC00167519-04	Ramatroban	x	no				asthma/COPD	outside US	prostaglandin D2 CRTH2 Inhibitor	OC(=O)CC[N]1C2=C(C[C@@H](CC2)N[S+]([O-])(=O)C3=CC=C(F)C=C3)C4=CC=CC=C14
NCGC00181296-01	Seratrodast	x	no				asthma/COPD	outside US	Prostanoid TP Agonist	O=C2C(C)=C(C)C(=O)C(C)=C2C(CCCCCC(=O)O)c1ccccc1
NCGC00018185-07	Tranilast	x	no				asthma/COPD	outside US	TNF-alpha Production Inhibitor	COC1=CC=C(\C=C\C(=O)NC2=CC=CC=C2C(O)=O)C=C1OC
NCGC00015955-09	Salbutamol	x	no				asthma/COPD		beta2-Adrenoceptor Agonist	OCc1cc(ccc1O)C(O)CNC(C)(C)C
NCGC00022858-07	Cromoglycate	x	no				asthma/COPD		Mediator Release Inhibitor	OC(COC1=C2C(=O)\C=C(/OC2=CC=C1)C([O-])=O)COC3=C4C(=O)\C=C(/OC4=CC=C3)C([O-])=O
NCGC00022819-03	Ipratropium bromide	x	no				asthma/COPD		Muscarinic Antagonists	[Br-].O.C[N+]2(C1CC(CC2CC1)OC(=O)C(CO)c3ccccc3)C(C)C
NCGC00018117-23	Theophylline	x	no				asthma/COPD		Adenosine Receptor Antagonist	CN1C(=O)N(C)C2=C([NH]C=N2)C1=O
NCGC00179308-05	Fluticasone propionate	x	no				asthma/COPD		Corticosteroid	CCC(=O)O[C@@]1([C@H](C)C[C@H]2[C@@H]3C[C@H](F)\C4=C\C(=O)\C=C/[C@]4(C)[C@@]3(F)[C@@H](O)C[C@]12C)C(=O)SCF
NCGC00179578-04	Mometasone furoate	x	no				asthma/COPD		Corticosteroid	C[C@@H]1C[C@H]2[C@@H]3CC\C4=C\C(=O)\C=C/[C@]4(C)[C@@]3(Cl)[C@@H](O)C[C@]2(C)[C@@]1(OC(=O)C5=CC=CO5)C(=O)CCl
NCGC00161834-01	Budesonide	x	no				asthma/COPD		Glucocorticoid steroid	[H][C@@]12CC3OC(CCC)O[C@@]3(C(=O)CO)[C@@]1(C)CC(O)[C@@]4([H])[C@@]2([H])CCC5=CC(=O)C=C[C@]45C
NCGC00018099-10	Dyphylline	x	no				asthma/COPD		Xanthine Derivative	CN1C(=O)N(C)C2=C([N](CC(O)CO)C=N2)C1=O
NCGC00167971-03	Tiotropium bromide	x	no				asthma/COPD		Muscarinic M3 Antagonists	C[N+]1(C)[C@@H]2CC(C[C@H]1[C@@H]3O[C@H]23)OC(=O)C(O)(C4=CC=CS4)C5=CC=CS5
NCGC00164547-06	Zafirlukast	x	no				asthma/COPD		Leukotriene CysLT1 (LTD4) Antagonist	Cc1ccccc1S(=O)(=O)NC(=O)c5ccc(Cc3cn(C)c2ccc(cc23)NC(=O)OC4CCCC4)c(OC)c5
NCGC00159453-06	Zileuton	x	no				asthma/COPD		5-Lipoxygenase Inhibitor	CC(N(O)C(N)=O)C1=CC2=CC=CC=C2S1
NCGC00346566-01	Roflumilast	x	no				asthma/COPD		Phosphodiesterase IIII (PDE4) Inhibitor	FC(F)OC1=CC=C(C=C1OCC2CC2)C(=O)NC3=C(Cl)C=NC=C3Cl
NCGC00016467-05	Luteolin			x	no		autism spectrum disorder		alpha-Glucosidase Inhibitor	OC1=CC(O)=C2C(=O)C=C(OC2=C1)C3=CC(O)=C(O)C=C3
NCGC00346592-01	Icariin			x	no		bipolar disorder		Phosphodiesterase V (PDE5) Inhibitor	COC1=CC=C(C=C1)C/2=C(OC3O[C@@H](C)[C@H](O)[C@@H](O)[C@H]3O)/C(=O)C4=C(O2)C(=C(OC5O[C@H](CO)[C@@H](O)[C@H](O)[C@H]5O)C=C4O)CC=C(C)C
NCGC00346557-01	Erteberel			x	no		bph		Estrogen Receptor (ER) beta Agonist	OC1=CC=C(C=C1)[C@@H]2OC3=C(C=C(O)C=C3)[C@@H]4CCC[C@H]24
NCGC00015609-05	Lonidamine			x	no		bph		Phosphotransferase (HK) (Trypanosoma brucei) Inhibitor	OC(=O)C1=N[N](CC2=C(Cl)C=C(Cl)C=C2)C3=C1C=CC=C3
NCGC00015718-06	Naftopidil	x	no				bph	outside US	alpha1-Adrenoceptor Antagonist	OC(CN1CCN(CC1)c2ccccc2OC)COc4cccc3ccccc34
NCGC00095152-07	Alfuzosin	x	no				bph		alpha1-Adrenoceptor Antagonists	COC1=CC2=C(C=C1OC)C(=NC(=N2)N(C)CCCNC(=O)C3CCCO3)N
NCGC00018158-08	Doxazosin	x	no				bph		alpha1-Adrenoceptor Antagonists	COC1=C(OC)C=C2C(=NC(=NC2=C1)N3CCN(CC3)C(=O)C4COC5=C(O4)C=CC=C5)N
NCGC00346740-01	Tamsulosin	x	no				bph		alpha1-Adrenoceptor Antagonists	CCOC1=C(OCCNC(C)CC2=CC=C(OC)C(=C2)[S+](N)([O-])=O)C=CC=C1
NCGC00016026-11	Terazosin	x	no				bph		0	COC1=CC2=NC(=NC(N)=C2C=C1OC)N3CCN(CC3)C(=O)C4CCCO4
NCGC00263522-02	Dutasteride	x	no				bph		Steroid 5alpha-Reductase Inhibitor	C[C@]12CC[C@H]3[C@@H](CC[C@H]4NC(=O)\C=C/[C@]34C)[C@@H]1CC[C@@H]2C(=O)NC5=CC(=CC=C5C(F)(F)F)C(F)(F)F
NCGC00093560-06	Finasteride	x	no				bph		Androgen Receptor Antagonist	CC(C)(C)NC(=O)[C@H]1CC[C@H]2[C@@H]3CC[C@H]4NC(=O)\C=C/[C@]4(C)[C@H]3CC[C@]12C
NCGC00346558-01	Silodosin	x	no				bph		alpha1-Adrenoceptor Antagonists	C[C@@H](CC1=CC2=C(N(CCCO)CC2)C(=C1)C(N)=O)NCCOC3=CC=CC=C3OCC(F)(F)F
NCGC00025195-01	Ozagrel			x	no		cerebral infarction		Thromboxane Synthase Inhibitor	OC(=O)/C=C/C1=CC=C(C[N]2C=CN=C2)C=C1
NCGC00345056-01	Vidofludimus			x	no		cholangitis		DHODH Inhibitor	COC1=CC(=CC=C1)C2=CC=C(NC(=O)/C3=C(/CCC3)C(O)=O)C(=C2)F
NCGC00242504-01	Cortivazol			x	no		cluster headache		Glucocorticoid Receptor (GR) Agonist	C[C@@H]1C[C@H]2[C@@H]3\C=C(C)/C4=C/C5=C(C[C@]4(C)[C@H]3[C@@H](O)C[C@]2(C)[C@@]1(O)C(=O)COC(C)=O)C=N[N]5C6=CC=CC=C6
NCGC00095192-06	Tegaserod	x	no				constipation		5-HT4 Partial Agonist	CCCCCNC(=N)N/N=C/C1=C[NH]C2=C1C=C(OC)C=C2
NCGC00142624-04	Lactulose	x	no				constipation		Synthetic sugar	OC[C@H]1O[C@@H](O[C@@H]2[C@@H](CO)O[C@](O)(CO)[C@H]2O)[C@H](O)[C@@H](O)[C@H]1O
NCGC00183105-01	Lubiprostone	x	no				constipation		ClC-2 Channel Activator	O=C(O)CCCCCC[C@H]1C(=O)C[C@H]2O[C@](O)(CC[C@H]12)C(F)(F)CCCC
NCGC00253867-01	Prucalopride	x	no				constipation		5-HT4 Agonist	COCCCN1CCC(CC1)NC(=O)C2=CC(=C(N)C3=C2OCC3)Cl
NCGC00274061-01	Trilostane	x	no				Cushing's syndrome	withdrawn	Estrogen Receptor (ER) beta Modulators	N#CC=2C[C@]4(C)[C@H]5CC[C@]1(C)[C@@H](O)CC[C@H]1[C@@H]5CC[C@@]34O[C@@H]3C=2O
NCGC00024717-01	L-NAME			x	no		cvd		Nitric Oxide Synthase Inhibitor	COC(=O)[C@@H](N)CCCNC(=N)N[N+]([O-])=O
NCGC00024868-08	Bisoprolol	x	no				cvd		beta1-Adrenoceptor Antagonists	CC(C)NCC(O)COC1=CC=C(COCCOC(C)C)C=C1
NCGC00263083-01	Dalcetrapib			x	no		cvd [acute coronary syndrome]		Cholesteryl Ester Transfer Protein (CETP) Inhibitor	CCC(CC)C(C)C1(CCCCC1)C(=O)NC2=C(SC(=O)C(C)C)C=CC=C2
NCGC00015034-02	INO-1001			x	no		cvd [acute myocardial infarction]		PARP Inhibitor	NC(=O)C1=CC(=CC=C1)N
NCGC00250411-01	Veliflapon			x	no		cvd [angina]		5-lipoxygenase-activating (FLAP) Inhibitor	OC(=O)[C@H](C1CCCC1)C2=CC=C(OCC3=NC4=CC=CC=C4C=C3)C=C2
NCGC00025357-01	Nicorandil	x	no				cvd [angina]	outside US	K(ATP) Channel Activator	O=C(NCCO[N+]([O-])=O)c1cccnc1
NCGC00018261-05	Perhexiline	x	no				cvd [angina]	outside US	mitochondrial carnitine palmitoyltransferase-1 inhbitior	C1CCC(CC1)C(CC2CCCCN2)C3CCCCC3
NCGC00015897-06	Ranolazine	x	no				cvd [angina]		Sodium channel Inhibitor	COC1=C(OCC(O)CN2CCN(CC2)CC(=O)NC3=C(C)C=CC=C3C)C=CC=C1
NCGC00016083-13	Verapamil	x	no				cvd [angina]		Dopamine D2 Receptor (DRD2) Antagonist	COC1=C(OC)C=C(CCN(C)CCCC(C#N)(C(C)C)C2=CC(=C(OC)C=C2)OC)C=C1
NCGC00250378-01	Piboserod			x	no		cvd [atrial fibrillation]		5-HT4 Antagonists	CCCCN1CCC(CC1)CNC(=O)C2=C3OCCC[N]3C4=CC=CC=C24
NCGC00015300-05	Vanoxerine			x	no		cvd [atrial fibrillation]		Dopamine Reuptake Inhibitor	Cl.Cl.Fc1ccc(cc1)C(OCCN2CCN(CC2)CCCc3ccccc3)c4ccc(F)cc4
NCGC00164637-04	Nifekalant	x	no				cvd [atrial fibrillation]	outside US	K(ATP) Channel Blocker	CN1C(=O)/C=C(/NCCN(CCO)CCCC2=CC=C(C=C2)[N+]([O-])=O)N(C)C1=O
NCGC00188863-01	Dronedarone	x	no				cvd [atrial fibrillation]		alpha,beta-Adrenoceptor Antagonist	CCCCN(CCCC)CCCOc1ccc(cc1)C(=O)c2c3cc(ccc3oc2CCCC)NS(C)(=O)=O
NCGC00015443-06	Flecainide	x	no				cvd [atrial fibrillation]		Sodium Channel Protein Type 5 Subunit alpha (Nav1.5) Channel Blocker	FC(F)(F)COc2cc(C(=O)NCC1CCCCN1)c(OCC(F)(F)F)cc2
NCGC00181771-01	Ibutilide	x	no				cvd [atrial fibrillation]		K(ATP) Channel Blocker	O=S(C)(=O)Nc1ccc(cc1)C(O)CCCN(CC)CCCCCCC.O=C(O)/C=C/C(=O)O.CCN(CCCCCCC)CCCC(O)c1ccc(NS(C)(=O)=O)cc1
NCGC00015819-11	Propafenone	x	no				cvd [atrial fibrillation]		Potassium Channel Subfamily K Member 3 (TASK-1; KCNK3) Blocker	CCCNCC(O)COC1=C(C=CC=C1)C(=O)CCC2=CC=CC=C2
NCGC00164549-01	Dofetilide	x	no				cvd [atrial fibrillation]		K(V)11.1 (erg1) Channel Blocker	CS(=O)(=O)Nc1ccc(cc1)CCN(C)CCOc2ccc(cc2)NS(C)(=O)=O
NCGC00015871-07	Quinidine	x	no				cvd [atrial fibrillation]		antimalarial agents; Cytochrome P450 CYP2D6 Inhibitor	[H]C(O)(C1=CC=NC2=CC=C(OC)C=C12)[C@@]3([H])CC4CCN3C[C@]4([H])C=C
NCGC00159406-11	Noradrenaline	x	no				cvd [blood pressure]		alpha/beta-adrenoceptor Agonist	NC[C@H](O)C1=CC=C(O)C(=C1)O
NCGC00016656-01	Vidarabine	x	no				cvd [cardiac arrythmia]		Anti-Herpes Simplex Virus Drug	NC1=NC=NC2=C1N=C[N]2[C@@H]3O[C@@H](CO)[C@H](O)[C@@H]3O
NCGC00263544-02	Dexrazoxane	x	no				cvd [cardiomyopathy]		DNA Topoisomerase II Inhibitor	C[C@@H](CN1CC(=O)NC(=O)C1)N2CC(=O)NC(=O)C2
NCGC00159559-01	Eplerenone	x	no				cvd [chronic heart failure]		Mineralocorticoid Receptor (MR) Antagonist	[H][C@@]12CC[C@@]3(CCC(=O)O3)[C@@]1(C)C[C@H]4O[C@@]45[C@@]2([H])[C@@H](CC6=CC(=O)CC[C@]56C)C(=O)OC
NCGC00015558-06	Isoproterenol	x	no				cvd [heart block]		beta-Adrenoceptor Agonist	Oc1ccc(cc1O)C(O)CNC(C)C
NCGC00346938-01	Atopaxar			x	no		cvd [heart disease]		Thrombin Inhibitor	CCOC1=CC2=C(C(=C1OCC)F)C(=N)N(CC(=O)C3=CC(=C(OC)C(=C3)C(C)(C)C)N4CCOCC4)C2
NCGC00346491-01	Varespladib			x	no		cvd [heart disease]		Secretory Phospholipase A2 (sPLA2) Inhibitor	CCC1=C(C(=O)C(N)=O)C2=C(C=CC=C2OCC(O)=O)[N]1CC3=CC=CC=C3
NCGC00015321-04	Dobutamine	x	no				cvd [heart disease]		beta1-Adrenoceptor Antagonists	Oc2ccc(CCNC(C)CCc1ccc(O)cc1)cc2O
NCGC00346618-01	Omecamtiv mecarbil			x	no		cvd [heart failure]		Cardiac Myosin Activator	COC(=O)N1CCN(CC1)CC2=CC=CC(=C2F)NC(=O)NC3=CN=C(C)C=C3
NCGC00263139-01	Rolofylline			x	no		cvd [heart failure]		Adenosine A1 Antagonist	CCCN1C(=O)N(CCC)C2=C([NH]C(=N2)C34C[C@@H]5CC(CC3C5)C4)C1=O
NCGC00017394-08	Ouabain	x	no				cvd [heart failure]	outside US	Na+/K+-ATPase Inhibitor	C[C@@H]1O[C@@H](O[C@H]2C[C@@H](O)[C@]3(CO)[C@H]4[C@H](O)C[C@]5(C)[C@H](CC[C@]5(O)[C@@H]4CC[C@]3(O)C2)C6=CC(=O)OC6)[C@H](O)[C@H](O)[C@H]1O
NCGC00263564-02	Levosimendan	x	no				cvd [heart failure]	outside US	K(ATP) Channel Activator	C[C@@H]\1CC(=O)N\N=C1C2=CC=C(NN=C(C#N)C#N)C=C2
NCGC00162385-05	Olprinone	x	no				cvd [heart failure]	outside US	Phosphodiesterase III (PDE3) Inhibitor	C\C1=C(\C=C(C#N)/C(=O)N1)C2=C[N]3C=CN=C3C=C2
NCGC00181343-01	Ivabradine	x	no				cvd [heart failure]		HCN [I(f)] Blocker	Cl.COc3cc4C[C@H](CN(C)CCCN1CCc2cc(OC)c(OC)cc2CC1=O)c4cc3OC
NCGC00167832-04	Carvedilol	x	no				cvd [heart failure]		beta1-Adrenoceptor Antagonists	COC1=C(OCCNCC(O)COC2=CC=CC3=C2C4=CC=CC=C4[NH]3)C=CC=C1
NCGC00090797-11	Digoxin	x	no				cvd [heart failure]		Steroid	C[C@H]1O[C@H](C[C@H](O)[C@@H]1O)O[C@H]2[C@@H](O)C[C@@H](O[C@@H]2C)O[C@H]3[C@@H](O)C[C@@H](O[C@@H]3C)O[C@H]4CC[C@@]5(C)[C@H](CC[C@@H]6[C@@H]5C[C@@H](O)[C@]7(C)[C@H](CC[C@]67O)C/8=C/C(=O)OC8)C4
NCGC00015675-03	Milrinone	x	no				cvd [heart failure]		Phosphodiesterase III (PDE3) Inhibitor	C\C1=C(\C=C(\C#N)C(=O)N1)C2=CC=NC=C2
NCGC00016447-02	Proscillaridin	x	no				cvd [heart failure]		Cardiac glycoside	C[C@@H]1O[C@@H](O[C@H]\2CC[C@]\3(C)[C@@H]4CC[C@]5(C)[C@@H](CC[C@@]5(O)[C@H]4CCC3=C2)C/6=C/OC(=O)/C=C6)[C@H](O)[C@H](O)[C@@H]1O
NCGC00346960-01	Tanzisertib			x	no		cvd [idiopathic pulmonary fibrosis]		JNK Inhibitor	OC1CCC(CC1)NC2=NC=C3N=C(NC4=C(F)C=C(F)C=C4F)[N]([C@@H]5CCOC5)C3=N2
NCGC00015519-09	Dopamine	x	no				cvd [low cardiac output]		Neurotransmitter	NCCC1=CC(=C(O)C=C1)O
NCGC00346508-01	TG-100115			x	no		cvd [myocardial infarction]		PI3K Inhibitor	NC1=NC2=NC(=C(N=C2C(=N1)N)C3=CC(=CC=C3)O)C4=CC=CC(=C4)O
NCGC00163329-04	Clopidogrel	x	no				cvd [myocardial infarction]		P2Y12 (P2T) Antagonist	COC(=O)[C@@H](N1CCC2=C(C1)C=CS2)C3=C(Cl)C=CC=C3
NCGC00263108-01	Vorapaxar	x	no				cvd [myocardial infarction]		PAR1 Antagonist	CCOC(=O)N[C@@H]1CC[C@@H]2[C@@H](C1)C[C@@H]3[C@@H]([C@@H](C)OC3=O)[C@H]2\C=C\C4=CC=C(C=N4)C5=CC=CC(=C5)F
NCGC00016831-04	Buflomedil	x	no				cvd [peripheral arterial disease]	withdrawn	vasodilator	COC1=CC(=C(C(=O)CCCN2CCCC2)C(=C1)OC)OC
NCGC00095709-06	Tanshinone IIA			x	no		cvd [pulmonary hypertension]		TNF-alpha Production Inhibitor	CC1=COC2=C1C(=O)C(=O)C3=C2C=CC4=C3CCCC4(C)C
NCGC00025323-01	Ubenimex			x	no		cvd [pulmonary hypertension]		Leukotriene A4 Hydrolase Inhibitor	CC(C)C[C@H](NC(=O)[C@@H](O)[C@H](N)CC1=CC=CC=C1)C(O)=O
NCGC00346730-01	Ambrisentan	x	no				cvd [pulmonary hypertension]		Endothelin ETA Receptor Antagonist	COC([C@H](OC1=NC(=CC(=N1)C)C)C(O)=O)(C2=CC=CC=C2)C3=CC=CC=C3
NCGC00346456-01	Macitentan	x	no				cvd [pulmonary hypertension]		Endothelin ETA/ETB Receptor Antagonist	CCCN[S+]([O-])(=O)NC1=NC=NC(=C1C2=CC=C(Br)C=C2)OCCOC3=NC=C(Br)C=N3
NCGC00015096-11	Amiodarone	x	no				cvd [tachycardia]		Muscarinic M3 Receptor Ligands	CCCCC1=C(C(=O)C2=CC(=C(OCCN(CC)CC)C(=C2)I)I)C3=C(O1)C=CC=C3
NCGC00023673-08	Adenosine	x	no				cvd [tachycardia]		Adenosine Receptor Agonist	NC1=NC=NC2=C1N=C[N]2[C@@H]3O[C@H](CO)[C@@H](O)[C@H]3O
NCGC00015919-04	Sotalol	x	no				cvd [ventricular arrhythmias]		beta-Adrenoceptor Antagonist	O=S(C)(=O)Nc1ccc(cc1)C(O)CNC(C)C
NCGC00242480-01	Ivacaftor	x	no				cystic fibrosis		CFTR Channel Activator	CC(C)(C)C1=CC(=C(NC(=O)C/2=C/NC3=C(C=CC=C3)C2=O)C=C1O)C(C)(C)C
NCGC00346550-01	Lumacaftor	x	no				cystic fibrosis		CFTR Channel Modulator	CC1=C(N=C(NC(=O)C2(CC2)C3=CC4=C(OC(F)(F)O4)C=C3)C=C1)C5=CC=CC(=C5)C(O)=O
NCGC00159422-02	Tiopronin	x	no				cystinuria		Copper Chelator	OC(=O)CNC(=O)C(C)S
NCGC00015766-08	Oxymetazoline	x	no				decongestant		alpha2A(2D)-Adrenoceptor Agonist	CC(C)(C)c2cc(C)c(CC1=NCCN1)c(C)c2O
NCGC00024257-07	Phenylephrine	x	no				decongestant		alpha1-Adrenoceptor Agonist	CNC[C@H](O)C1=CC=CC(=C1)O
NCGC00016526-11	Berberine			x	no		diabetes	OTC	Protein Tyrosine Phosphatase (PTP) Inhibitor	COC1=C(OC)C2=C(C=C1)C=C3C4=CC5=C(OCO5)C=C4CC[N+]3=C2
NCGC00346568-01	GSK-1292263			x	no		diabetes		Glucose-Dependent Insulinotropic Receptor (GDIR, GPR119) Agonist	CC(C)C1=NOC(=N1)N2CCC(CC2)COC3=CN=C(C=C3)C4=CC=C(C=C4)[S+](C)([O-])=O
NCGC00263119-01	Ruboxistaurin			x	no		diabetes		PKC Inhibitor	CN(C)C[C@@H]1CC[N]2C=C(C3=C2C=CC=C3)C/4=C(/C(=O)NC4=O)C5=C[N](CCO1)C6=C5C=CC=C6
NCGC00346604-01	Dihydromyricetin			x	no		diabetes		GABA(A) BZ Site Receptor Modulator	O[C@@H]1[C@H](OC2=CC(=CC(=C2C1=O)O)O)C3=CC(=C(O)C(=C3)O)O
NCGC00015365-18	Daidzein			x	no		diabetes		Estrogen Receptor (ER) beta Agonist	OC1=CC=C(C=C1)\C2=C\OC3=C(C=CC(=C3)O)C2=O
NCGC00378460-09	GKT-137831			x	no		diabetes		NOX 1/4 Inhibitor	CN(C)C1=CC(=CC=C1)C\2=C\3C(=O)N(NC3=C/C(=O)N2C)C4=CC=CC=C4Cl
NCGC00346628-01	LY-2608204			x	no		diabetes		Glucokinase Activator	[O-][S+](=O)(C1CC1)C2=CC=C(C=C2)[C@]3(C[C@H]3C4CCCCC4)C(=O)NC5=NC=C(SCCN6CCCC6)S5
NCGC00346680-01	MK-8245			x	no		diabetes		Stearoyl-CoA Desaturase Inhibitor	OC(=O)C[N]1N=NC(=N1)C2=CC(=NO2)N3CCC(CC3)OC4=CC(=CC=C4Br)F
NCGC00421916-02	PF-05175157			x	no		diabetes		Acetyl-CoA Carboxylase Inhibitor	CC(C)[N]1N=CC2=C1C(=O)CC3(CCN(CC3)C(=O)C4=CC=C5[NH]C(=NC5=C4)C)C2
NCGC00346669-01	TAK-875			x	no		diabetes		Insulin Secretagogues	CC1=CC(=CC(=C1C2=CC=CC(=C2)COC3=CC=C4[C@@H](COC4=C3)CC(O)=O)C)OCCC[S+](C)([O-])=O
NCGC00346729-01	Mitiglinide	x	no				diabetes	outside US	Insulin Secretagogues	[O-]C(=O)[C@H](CC(=O)N1C[C@@H]2CCCC[C@@H]2C1)CC3=CC=CC=C3
NCGC00095107-10	Gliclazide	x	no				diabetes	outside US	K(ATP) Channel Blocker	CC1=CC=C(C=C1)[S+]([O-])(=O)NC(=O)NN2CC3CCCC3C2
NCGC00016543-08	Phenformin	x	no				diabetes	withdrawn	antidiabetic drug	NC(=N)NC(=N)NCCC1=CC=CC=C1
NCGC00163128-07	Pioglitazone	x	no				diabetes		PPARgamma Agonist	CCC1=CN=C(CCOC2=CC=C(CC3SC(=O)NC3=O)C=C2)C=C1
NCGC00160515-03	Acarbose	x	no				diabetes		alpha-Glucosidase Inhibitor	C[C@H]1O[C@H](O[C@H]2[C@H](O)[C@@H](O)[C@H](O[C@@H]2CO)O[C@H]3[C@H](O)[C@@H](O)C(O)O[C@@H]3CO)[C@H](O)[C@@H](O)[C@@H]1N[C@H]4\C=C(CO)/[C@@H](O)[C@H](O)[C@H]4O
NCGC00346691-01	Canagliflozin	x	no				diabetes		SGLT-2 Inhibitor	CC1=C(CC2=CC=C(S2)C3=CC=C(F)C=C3)C=C(C=C1)[C@@H]4O[C@H](CO)[C@@H](O)[C@H](O)[C@H]4O
NCGC00250402-01	Dapagliflozin	x	no				diabetes		SGLT-2 Inhibitor	CCOC1=CC=C(CC2=C(Cl)C=CC(=C2)[C@@H]3O[C@H](CO)[C@@H](O)[C@H](O)[C@H]3O)C=C1
NCGC00016960-03	Glimepiride	x	no				diabetes		K(ATP) Channel Blocker	CC=3CN(C(=O)NCCc1ccc(cc1)S(=O)(=O)NC(=O)N[C@@H]2CC[C@@H](C)CC2)C(=O)C=3CC
NCGC00015462-12	Glipizide	x	no				diabetes		K(ATP) Channel Blocker	CC1=NC=C(N=C1)C(=O)NCCC2=CC=C(C=C2)[S+]([O-])(=O)NC(=O)NC3CCCCC3
NCGC00346655-01	Linagliptin	x	no				diabetes		DPP-IV Inhibitor	CC#CC[N]1C(=NC2=C1C(=O)N(CC3=NC4=CC=CC=C4C(=N3)C)C(=O)N2C)N5CCC[C@@H](N)C5
NCGC00016564-07	Metformin	x	no				diabetes		AMPK Activator	CN(C)C(=N)NC(N)=N
NCGC00270540-03	Miglitol	x	no				diabetes		alpha-Glucosidase Inhibitor	OCCN1C[C@H](O)[C@@H](O)[C@H](O)[C@H]1CO
NCGC00271534-03	Nateglinide	x	no				diabetes		Insulin Secretagogues	CC(C)C1CCC(CC1)C(=O)N[C@H](CC2=CC=CC=C2)C(O)=O
NCGC00016978-05	Repaglinide	x	no				diabetes		Insulin Secretagogues	CCOC1=C(C=CC(=C1)CC(=O)N[C@@H](CC(C)C)C2=C(C=CC=C2)N3CCCCC3)C(O)=O
NCGC00095124-06	Rosiglitazone	x	no				diabetes		PPARgamma Agonist	CN(CCOC1=CC=C(CC2SC(=O)NC2=O)C=C1)C3=CC=CC=N3
NCGC00242597-01	Saxagliptin	x	no				diabetes		DPP-IV Inhibitor	O=C([C@@H](N)C13CC2CC(C1)CC(O)(C2)C3)N5[C@H](C#N)C[C@@H]4C[C@@H]45
NCGC00178734-03	Sitagliptin	x	no				diabetes		DPP-IV Inhibitor	N[C@@H](CC(=O)N1CC[N]2C(=NN=C2C(F)(F)F)C1)CC3=C(F)C=C(F)C(=C3)F
NCGC00161599-11	Troglitazone	x	no				diabetes		CCL2 Expression Inhibitor	CC1=C(O)C(=C2CCC(C)(COC3=CC=C(CC4SC(=O)NC4=O)C=C3)OC2=C1C)C
NCGC00346710-01	Bindarit			x	no		diabetic nephropathy		non-steroidal antiinflammatory	CC(C)(OCC1=N[N](CC2=CC=CC=C2)C3=C1C=CC=C3)C(O)=O
NCGC00164613-03	Epalrestat	x	no				diabetic neuropathy		Aldose Reductase Inhibitor	CC(=C/C1=CC=CC=C1)\C=C2/SC(=S)N(CC(O)=O)C2=O
NCGC00179511-04	Racecadotril	x	no				diarrhea	outside US	Neprilysin (Enkephalinase, Neutral Endopeptidase, NEP) Inhibitor	CC(=O)SCC(CC1=CC=CC=C1)C(=O)NCC(=O)OCC2=CC=CC=C2
NCGC00015608-04	Loperamide	x	no				diarrhea		mu-Opioid Antagonist	CN(C)C(=O)C(CCN1CCC(O)(CC1)c2ccc(Cl)cc2)(c3ccccc3)c4ccccc4
NCGC00346476-01	Telotristat etiprate	x	no				diarrhea		5-HT Release Inhibitor	CCOC(=O)[C@@H](N)CC1=CC=C(C=C1)C2=NC(=NC(=C2)O[C@H](C3=CC=C(Cl)C=C3[N]4C=CC(=N4)C)C(F)(F)F)N.OC(=O)CNC(=O)C5=CC=CC=C5
NCGC00346594-01	Oleanolic acid			x	no		dietary supplement		Secretory Phospholipase A2 (sPLA2) Inhibitor	CC1(C)C[C@H](C2CC[C@]3(C)\C(=C/C[C@@H]4[C@@]5(C)CC[C@H](O)C(C)(C)[C@@H]5CC[C@@]34C)[C@@H]2C1)C(O)=O
NCGC00179501-04	Hesperidin	x	no				dietary supplement	outside US	Free Radical Scavenger	COC1=C(O)C=C(C=C1)[C@@H]2CC(=O)C3=C(O2)C=C(O[C@@H]4O[C@H](CO[C@@H]5O[C@@H](C)[C@H](O)[C@@H](O)[C@H]5O)[C@@H](O)[C@H](O)[C@H]4O)C=C3O
NCGC00095486-03	Ergosterol	x	no				dietary supplement	outside US	Sterol (fungal cell wall)	CC(C)C(C)/C=C/C(C)C1CCC2\C3=C\C=C/4CC(O)CCC4(C)C3CCC12C
NCGC00095537-06	Ribitol	x	no				dietary supplement		sugar alcohol	OCC(O)C(O)C(O)CO
NCGC00183128-01	Glycyrrhizin	x	no				dietary supplement		Thrombin Inhibitor	O=C(O)[C@H]7O[C@@H](O[C@@H]6[C@@H](O)[C@H](O)[C@H](O[C@@H]6O[C@H]2CC[C@]3(C)[C@H]4C(=O)C=C1[C@@H]5C[C@](C)(CC[C@]5(C)CC[C@@]1(C)[C@]4(C)CC[C@H]3C2(C)C)C(=O)O)C(=O)O)[C@H](O)[C@@H](O)[C@@H]7O
NCGC00159438-02	Selenomethionine	x	no				dietary supplement		dietary supplement	O=C(O)C(N)CC[Se]C
NCGC00095322-03	Coenzyme Q10	x	no				dietary supplement		mitochondrial electron transport	COC1=C(OC)C(=O)C(C)=C(C\C=C(/C)CC\C=C(/C)CC\C=C(/C)CC\C=C(/C)CC\C=C(/C)CC\C=C(/C)CC\C=C(/C)CC\C=C(/C)CC\C=C(/C)CC\C=C(/C)C)C1=O
NCGC00015870-16	Quercetin	x	no				dietary supplement		Flavone	OC1=CC2=C(C(=C1)O)C(=O)\C(=C(/O2)C3=CC(=C(O)C=C3)O)O
NCGC00091104-05	Aspartame	x	no				dietary supplement		Synthetic sugar substitute	COC(=O)[C@H](CC1=CC=CC=C1)NC(=O)[C@@H](N)CC(O)=O
NCGC00161327-05	Calcitriol	x	no				dietary supplement		Vitamin D Analog	C[C@H](CCCC(C)(C)O)[C@H]1CC[C@H]2C(/CCC[C@]12C)=C/C=C3/C[C@@H](O)C[C@H](O)C3=C
NCGC00016268-09	Niacin	x	no				dietary supplement		Nicotinic acid	OC(=O)C1=CC=CN=C1
NCGC00093354-09	Niacinamide	x	no				dietary supplement		Vitamin	NC(=O)C1=CC=CN=C1
NCGC00346610-01	Pantothenic acid	x	no				dietary supplement		Vitamin	CC(C)(CO)[C@@H](O)C(=O)NCCC(O)=O
NCGC00016332-03	Riboflavin	x	no				dietary supplement		Vitamin	CC1=CC/2=C(C=C1C)N(C[C@@H](O)[C@@H](O)[C@@H](O)CO)C/3=N/C(=O)NC(=O)C3=N2
NCGC00015997-06	Taurine	x	no				dietary supplement		Antioxidant	NCCS(=O)(=O)O
NCGC00262545-02	Vitamin B12	x	no				dietary supplement		Vitamin	C[C@H](CNC(=O)CC[C@]\1(C)[C@@H](CC(N)=O)[C@H]2\N=C1\C(=C3/N=C(/C=C4\N=C(\C(=C/5[C@@H](CCC(N)=O)[C@](C)(CC(N)=O)[C@@]2(C)N5[Co+]C#N)C)[C@@](C)(CC(N)=O)[C@@H]4CCC(N)=O)C(C)(C)[C@@H]3CCC(N)=O)C)O[P]([O-])(=O)O[C@H]6[C@@H](O)[C@H](O[C@@H]6CO)[N]7C=NC8=C7C=C(C)C(=C8)C
NCGC00096081-03	Beta-Carotene	x	no				dietary supplement		Vitamin/Supplement	CC\1=C(/C=C/C(C)=C/C=C/C(C)=C/C=C/C=C(C)/C=C/C=C(C)/C=C/C2=C(C)/CCCC2(C)C)C(C)(C)CCC1
NCGC00346732-01	Hydroxocobalamin	x	no				dietary supplement		Vitamin	C[C@@H]1CNC(=O)CC[C@]/2(C)[C@@H](CC(N)=O)[C@H]3N4C2=C(C)/C5=[N]6/C(=C\C7=[N]8\C(=C(C)/C9=[N](/[C@]3(C)[C@@](C)(CC(N)=O)[C@@H]9CCC(N)=O)[Co+]468(O)\[N]%10=C\N([C@H]%11O[C@H](CO)[C@@H](O[P]([O-])(=O)O1)[C@H]%11O)C%12=C%10C=C(C)C(=C%12)C)[C@@](C)(CC(N)=O)[C@@H]7CCC(N)=O)C(C)(C)[C@@H]5CCC(N)=O
NCGC00016258-07	Menadione	x	no				dietary supplement		CDC25 Phosphatase Inhibitor	C\C1=C\C(=O)C2=C(C=CC=C2)C1=O
NCGC00016023-17	Theobromine			x	no		diuretic		Phosphodiesterase Inhibitor	C[N]1C=NC2=C1C(=O)NC(=O)N2C
NCGC00015089-08	Amiloride	x	no				diuretic		Epithelial Sodium Channels (ENaC) Blocker	Clc1nc(C(=O)NC(=N)N)c(N)nc1N
NCGC00015149-15	Bumetanide	x	no				diuretic		Loop Diuretics	CCCCNC1=CC(=CC(=C1OC2=CC=CC=C2)[S+](N)([O-])=O)C(O)=O
NCGC00016241-11	Furosemide	x	no				diuretic		Loop Diuretics	N[S+]([O-])(=O)C1=C(Cl)C=C(NCC2=CC=CO2)C(=C1)C(O)=O
NCGC00018302-08	Trichlormethiazide	x	no				diuretic		Diuretic	N[S+]([O-])(=O)C1=C(Cl)C=C2NC(N[S+]([O-])(=O)C2=C1)C(Cl)Cl
NCGC00164353-03	Mannitol	x	no				diuretic		Osmotic diuretic agent	OC[C@@H](O)[C@@H](O)[C@H](O)[C@@H](O)CO
NCGC00016879-07	Torasemide	x	no				diuretic		Loop Diuretics	CC(C)NC(=O)N[S+]([O-])(=O)C1=C(NC2=CC(=CC=C2)C)C=CN=C1
NCGC00168759-04	Ataluren	x	no				Duchenne muscular dystrophy	outside US	CFTR-G542X nonsense allele Inhibitor	OC(=O)C1=CC=CC(=C1)C2=NOC(=N2)C3=CC=CC=C3F
NCGC00263521-02	Deflazacort	x	no				Duchenne muscular dystrophy		Corticosteroid	CC(=O)OCC(=O)[C@@]12\N=C(C)/O[C@@H]1C[C@H]3[C@@H]4CCC/5=C/C(=O)/C=C\[C@]5(C)[C@H]4[C@@H](O)C[C@]23C
NCGC00242458-01	Selisistat			x	no		endometriosis		Histone Deacetylase SIRT1 Inhibitor	NC(=O)C1CCCC2=C1[NH]C3=C2C=C(Cl)C=C3
NCGC00345850-01	AS-602801			x	no		endometriosis		JNK Inhibitor	N#CC(=C/1NC2=CC=CC=C2S1)\C3=NC(=NC=C3)OCC4=CC=C(CN5CCOCC5)C=C4
NCGC00346502-01	Dienogest	x	no				endometriosis		Synthetic progesterone	C[C@]12CCC\3=C\4CCC(=O)\C=C4CC[C@H]3[C@@H]1CC[C@@]2(O)CC#N
NCGC00095023-04	Ethisterone	x	no				endometriosis		Progestogen hormone	CC\12CCC(=O)\C=C1CCC3C2CCC4(C)C3CCC4(O)C#C
NCGC00015316-06	Eflornithine	x	no				facial hirsutism		Ornithine Decarboxylase Inhibitor	NCCCC(N)(C(F)F)C(O)=O
NCGC00378983-03	PF-04457845			x	no		fear conditioning		Fatty Acid Amide Hydrolase (FAAH) Inhibitor	FC(F)(F)C1=CN=C(OC2=CC(=CC=C2)C=C3CCN(CC3)C(=O)NC4=NN=CC=C4)C=C1
NCGC00160527-05	Mosapride			x	no		G-POEM		5-HT4 Antagonist	CCOC1=CC(=C(Cl)C=C1C(=O)NCC2CN(CCO2)CC3=CC=C(F)C=C3)N
NCGC00142400-06	Chenodiol	x	no				gallstone disease		Farnesoid X Receptor Agonist	C[C@H](CCC(O)=O)[C@H]1CC[C@H]2[C@@H]3[C@H](O)C[C@@H]4C[C@H](O)CC[C@]4(C)[C@H]3CC[C@]12C
NCGC00179363-04	Ursodiol	x	no				gallstone disease		Steroid	C[C@H](CCC(O)=O)[C@H]1CC[C@H]2[C@@H]3[C@@H](O)C[C@@H]4C[C@H](O)CC[C@]4(C)[C@H]3CC[C@]12C
NCGC00183362-01	Pentagastrin	x	no				gastric acid secretion		CCK2 receptor Agonist	NC(=O)[C@H](Cc1ccccc1)NC(=O)[C@H](CC(=O)O)NC(=O)[C@H](CCSC)NC(=O)[C@@H](NC(=O)CCNC(=O)OC(C)(C)C)Cc3cnc2ccccc23
NCGC00016371-05	Diclofenamide	x	no				glaucoma		Carbonic Anhydrase Inhibitor	N[S+]([O-])(=O)C1=CC(=C(Cl)C(=C1)[S+](N)([O-])=O)Cl
NCGC00094580-05	Allopurinol	x	no				gout		Xanthine Oxidase Inhibitor	O=C1N\C=N/C2=C1C=N[NH]2
NCGC00025125-20	Colchicine	x	no				gout		Tubulin polymerization Inhibitor	COC/1=C/C=C2\C(=C/C1=O)[C@H](CCC3=CC(=C(OC)C(=C23)OC)OC)NC(C)=O
NCGC00182059-02	Febuxostat	x	no				gout		Xanthine Oxidase Inhibitor	CC(C)COc1ccc(cc1C#N)c2nc(C)c(s2)C(=O)O
NCGC00181166-01	Mesna	x	no				haemorrhagic cystitis		Antineoplastic Enhancing Agents	[Na+].[O-]S(=O)(=O)CCS
NCGC00346482-01	Mesna disulfide	x	no				haemorrhagic cystitis		chemoprotective agent	[O-][S+](=O)(CCSSCC[S+]([O-])(=O)O[Na])O[Na]
NCGC00165722-02	Plerixafor	x	no				hematopoietic stem cell mobilizer		Chemokine CXCR4 (SDF-1 Receptor) Antagonist	C1CNCCNCCCN(CCNC1)CC2=CC=C(CN3CCCNCCNCCCNCC3)C=C2
NCGC00015150-04	Betaine	x	no				homocystinuria		Nitric Oxide (NO) Donors	[Cl-].C[N+](C)(C)CC(=O)O
NCGC00166111-04	Estriol	x	no				hormone therapy	outside US	Estrogen Receptor (ER) Agonist	C[C@]12CC[C@H]3[C@@H](CCC4=CC(=CC=C34)O)[C@@H]1C[C@@H](O)[C@@H]2O
NCGC00163125-07	Pregnenolone	x	no				hormone therapy	withdrawn	Steroid	CC(=O)[C@H]1CC[C@H]2[C@@H]3C/C=C4/C[C@@H](O)CC[C@]4(C)[C@H]3CC[C@]12C
NCGC00093802-08	Dehydroepiandrosterone	x	no				hormone therapy		Steroid hormone	C[C@]12CC[C@H]3[C@@H](C\C=C/4C[C@@H](O)CC[C@]34C)[C@@H]1CCC2=O
NCGC00142615-03	Epinephrine	x	no				hormone therapy		alpha/beta-adrenoceptor Agonist	Oc1ccc(cc1O)[C@@H](O)CNC
NCGC00022848-06	Hydrocortisone	x	no				hormone therapy		immunosuppressant	OCC(=O)[C@@]4(O)CC[C@@H]2[C@]4(C)C[C@H](O)[C@@H]1[C@@]3(C)CCC(=O)C=C3CC[C@H]12
NCGC00346733-01	Testosterone	x	no				hormone therapy		Androgen Receptor Agonist	C[C@]12CC[C@H]3[C@@H](CCC/4=C/C(=O)CC[C@]34C)[C@@H]1CC[C@@H]2O
NCGC00021191-05	Cortisone acetate	x	no				hormone therapy		Glucocorticoid steroid	CC(=O)OCC(=O)[C@@]1(O)CC[C@H]2[C@@H]3CCC/4=C/C(=O)CC[C@]4(C)[C@H]3C(=O)C[C@]12C
NCGC00091544-08	Estradiol	x	no				hormone therapy		Estrogen Receptor (ER) Agonist	C[C@]12CC[C@H]3[C@@H](CCC4=C3C=CC(=C4)O)[C@@H]1CC[C@@H]2O
NCGC00018153-09	Dienestrol	x	no				hormone therapy		Estrogen Receptor (ER) Agonist	C\C=C(C1=CC=C(O)C=C1)\C(=C\C)C2=CC=C(O)C=C2
NCGC00018176-04	Estrone	x	no				hormone therapy		Steroid hormone	C[C@]12CCC3C(CCC4=C3C=CC(=C4)O)C1CCC2=O
NCGC00022037-06	Medroxyprogesterone	x	no				hormone therapy [contraception]		Progesterone Receptor Agonist	C[C@H]1C[C@@H]2[C@H](CC[C@@]3(C)[C@H]2CC[C@]3(OC(C)=O)C(C)=O)[C@@]\4(C)CCC(=O)\C=C14
NCGC00164590-03	Drospirenone	x	no				hormone therapy [contraception]		Synthetic progesterone	C[C@]\12CCC(=O)\C=C1[C@@H]3C[C@@H]3[C@@H]4[C@@H]2CC[C@@]5(C)[C@H]4[C@@H]6C[C@@H]6[C@@]57CCC(=O)O7
NCGC00345819-01	Estetrol	x	no				hormone therapy [contraception]		Selective Estrogen Receptor Modulators (SERM)	C[C@]12CC[C@H]3[C@@H](CCC4=C3C=CC(=C4)O)[C@@H]1[C@@H](O)[C@@H](O)[C@@H]2O
NCGC00091533-11	Ethinylestradiol	x	no				hormone therapy [contraception]		Estrogen Receptor (ER) Agonist	C[C@]12CC[C@H]3[C@@H](CCC4=CC(=CC=C34)O)[C@@H]1CC[C@@]2(O)C#C
NCGC00263565-02	Gestodene	x	no				hormone therapy [contraception]		Progestogen hormone	CC[C@]12CC[C@H]3[C@@H](CCC/4=C/C(=O)CC[C@H]34)[C@@H]1\C=C/[C@@]2(O)C#C
NCGC00159349-07	Levonorgestrel	x	no				hormone therapy [contraception]		Progestogen hormone	CC[C@]12CC[C@H]3[C@@H](CCC/4=C/C(=O)CC[C@H]34)[C@@H]1CC[C@@]2(O)C#C
NCGC00093347-06	Mestranol	x	no				hormone therapy [contraception]		Estrogen Receptor (ER) Agonist	COC1=CC=C2[C@H]3CC[C@@]4(C)[C@@H](CC[C@@]4(O)C#C)[C@@H]3CCC2=C1
NCGC00015785-04	Progesterone	x	no				hormone therapy [contraception]		Progestogen hormone	CC(=O)[C@H]2CC[C@H]3[C@@H]4CCC1=CC(=O)CC[C@]1(C)[C@H]4CC[C@]23C
NCGC00095245-01	Testosterone propionate	x	no				hormone therapy [low T]	withdrawn	Androgen Receptor Agonist	CCC(=O)OC1CCC2C3CCC/4=C/C(=O)CC[C@@]4(C)C3CC[C@]12C
NCGC00346736-01	Testosterone cypionate	x	no				hormone therapy [low T]		Androgen Receptor Activator	C[C@]12CC[C@H]3[C@@H](CCC/4=C/C(=O)CC[C@]34C)[C@@H]1CC[C@@H]2OC(=O)CCC5CCCC5
NCGC00346630-01	Mardepodect			x	no		Huntington's disease		Phosphodiesterase PDE10A Inhibitor	C[N]1C=C(C2=CC=NC=C2)C(=N1)C3=CC=C(OCC4=NC5=CC=CC=C5C=C4)C=C3
NCGC00346707-01	Lonafarnib	x	no				Hutchinson-Gilford progeria syndrome		Farnesyltransferase Inhibitor	NC(=O)N1CCC(CC1)CC(=O)N2CCC(CC2)[C@H]3C4=C(CCC5=C3C(=CC(=C5)Cl)Br)C=C(Br)C=N4
NCGC00264052-01	Hyodeoxycholic acid			x	no		hypercholesterolemia		Glucocorticoid steroid	C[C@H](CCC(O)=O)[C@H]1CCC2C3C[C@H](O)[C@@H]4C[C@H](O)CC[C@]4(C)C3CC[C@]12C
NCGC00160421-02	Tetrabenazine	x	no				hyperkinetic movement disorders		Vesicular Monoamine Transporter 2 (VMAT2) Inhibitor	COC1=C(OC)C=C2C3CC(=O)C(CC(C)C)CN3CCC2=C1
NCGC00241455-01	GW501516			x	no		hyperlipidemia		PPARdelta Agonist	CC1=CC(=CC=C1OCC(O)=O)SCC2=C(C)N=C(S2)C3=CC=C(C=C3)C(F)(F)F
NCGC00346671-01	Anacetrapib			x	no		hyperlipidemia		Cholesteryl Ester Transfer Protein (CETP) Inhibitor	COC1=CC(=C(C=C1C2=CC=C(C=C2CN3[C@@H](C)[C@H](OC3=O)C4=CC(=CC(=C4)C(F)(F)F)C(F)(F)F)C(F)(F)F)C(C)C)F
NCGC00263122-01	MK-0354			x	no		hyperlipidemia		Nicotinic Acid Receptor Partial Agonist	C1CC2=C(C1)C(=N[NH]2)C3=N[NH]N=N3
NCGC00346703-01	Torcetrapib			x	no		hyperlipidemia		Cholesteryl Ester Transfer Protein (CETP) Inhibitor	CCOC(=O)N1[C@H](CC)C[C@H](N(CC2=CC(=CC(=C2)C(F)(F)F)C(F)(F)F)C(=O)OC)C3=C1C=CC(=C3)C(F)(F)F
NCGC00263105-01	Turofexorate isopropyl			x	no		hyperlipidemia		Farnesoid X Receptor Agonist	CC(C)OC(=O)/C1=C/N(CC(C)(C)C2=C1[NH]C3=CC=CC=C23)C(=O)C4=CC=C(F)C(=C4)F
NCGC00160519-02	Acipimox	x	no				hyperlipidemia	outside US	Niacin deravitive	CC1=[N+]([O-])C=C(N=C1)C(O)=O
NCGC00164447-01	Ciprofibrate	x	no				hyperlipidemia	outside US	PPARalpha Agonist	ClC2(Cl)CC2c1ccc(OC(C)(C)C(=O)O)cc1
NCGC00167453-02	Clinofibrate	x	no				hyperlipidemia	outside US	treatment of lipoprotein diseases	O=C(O)C(C)(CC)Oc1ccc(cc1)C2(CCCCC2)c3ccc(OC(C)(CC)C(=O)O)cc3
NCGC00345790-01	Laropiprant	x	no				hyperlipidemia	withdrawn	prostaglandin D2 DP1 Inhibitor	C[S+]([O-])(=O)C1=C2[N](CC3=CC=C(Cl)C=C3)C4=C(CC[C@@H]4CC(O)=O)C2=CC(=C1)F
NCGC00160531-01	Atorvastatin	x	no				hyperlipidemia		HMG-CoA Reductase Inhibitor	[H][C@@](O)(CCN1C(C(C)C)=C(C(=O)NC2=CC=CC=C2)C(=C1C3=CC=C(F)C=C3)C4=CC=CC=C4)C[C@@]([H])(O)CC([O-])=O
NCGC00164566-02	Pitavastatin	x	no				hyperlipidemia		HMG-CoA Reductase Inhibitor	O[C@H](C[C@H](O)\C=C\C1=C(C2=CC=C(F)C=C2)C3=C(C=CC=C3)N=C1C4CC4)CC([O-])=O
NCGC00188962-02	Pravastatin	x	no				hyperlipidemia		HMG-CoA Reductase Inhibitor	CC[C@H](C)C(=O)O[C@H]1C[C@H](O)\C=C2\C=C/[C@H](C)[C@H](CC[C@@H](O)C[C@@H](O)CC(O)=O)[C@@H]12
NCGC00015257-06	Clofibrate	x	no				hyperlipidemia		PPARalpha Agonist	CCOC(=O)C(C)(C)OC1=CC=C(Cl)C=C1
NCGC00095134-03	Ezetimibe	x	no				hyperlipidemia		NPC1L1 Inhibitor	OC(CCC1C(N(C1=O)C2=CC=C(F)C=C2)C3=CC=C(O)C=C3)C4=CC=C(F)C=C4
NCGC00015437-16	Fenofibrate	x	no				hyperlipidemia		PPARalpha Agonist	CC(C)OC(=O)C(C)(C)OC1=CC=C(C=C1)C(=O)C2=CC=C(Cl)C=C2
NCGC00164604-03	Fluvastatin	x	no				hyperlipidemia		HMG-CoA Reductase Inhibitor	CC(C)[N]1C2=C(C=CC=C2)C(=C1\C=C\[C@H](O)C[C@H](O)CC(O)=O)C3=CC=C(F)C=C3
NCGC00016794-14	Gemfibrozil	x	no				hyperlipidemia		PPARalpha Agonist	CC1=CC(=C(C)C=C1)OCCCC(C)(C)C(O)=O
NCGC00023509-14	Lovastatin	x	no				hyperlipidemia		HMG-CoA Reductase Inhibitor	CC[C@H](C)C(=O)O[C@H]1C[C@@H](C)\C=C2\C=C/[C@H](C)[C@H](CC[C@@H]3C[C@@H](O)CC(=O)O3)[C@@H]12
NCGC00016777-07	Probucol	x	no				hyperlipidemia		Serine Protease Hepsin Inhibitor	CC(C)(C)C1=CC(=CC(=C1O)C(C)(C)C)SC(C)(C)SC2=CC(=C(O)C(=C2)C(C)(C)C)C(C)(C)C
NCGC00017324-08	Simvastatin	x	no				hyperlipidemia		HMG-CoA Reductase Inhibitor	CCC(C)(C)C(=O)O[C@H]1C[C@@H](C)\C=C2\C=C/[C@H](C)[C@H](CC[C@@H]3C[C@@H](O)CC(=O)O3)[C@@H]12
NCGC00181002-02	Cinacalcet	x	no				hyperparathyroidism		Calcium-Sensing Receptor (CaSR) Agonist	C[C@@H](NCCCC1=CC=CC(=C1)C(F)(F)F)C2=CC=CC3=CC=CC=C23
NCGC00182058-03	Doxercalciferol	x	no				hyperparathyroidism		Vitamin D Analog	C=C1C(/C[C@@H](O)C[C@@H]1O)=C\C=C2/CCC[C@]3(C)[C@H](CC[C@@H]23)[C@H](C)/C=C/[C@H](C)C(C)C
NCGC00016229-13	Propylthiouracil	x	no				hyperthyroidism		Antithyroid Drugs	CCC\C1=C\C(=O)NC(=S)N1
NCGC00345881-02	Conivaptan	x	no				hyponatremia		Vasopressin (AVP) V1a/V2 Antagonist	CC1=NC2=C([NH]1)C3=CC=CC=C3N(CC2)C(=O)C4=CC=C(NC(=O)C5=CC=CC=C5C6=CC=CC=C6)C=C4
NCGC00183001-01	Tolvaptan	x	no				hyponatremia		Vasopressin (AVP) V2 Antagonist	Cc1ccccc1C(=O)Nc2ccc(c(C)c2)C(=O)N4CCCC(O)c3cc(Cl)ccc34
NCGC00164336-05	L-Thyroxine	x	no				hypothyroidism		synthetic hormone	N[C@@H](CC1=CC(=C(OC2=CC(=C(O)C(=C2)I)I)C(=C1)I)I)C(O)=O
NCGC00015205-07	PK-11195			x	no		imaging, diagnostic		Pregnane X Receptor (PXR) Agonist	CCC(C)N(C)C(=O)C1=NC(=C2C=CC=CC2=C1)C3=C(Cl)C=CC=C3
NCGC00159508-05	Rose Bengal	x	no				imaging, diagnostic		Free Radical Stimulator	[O-]C(=O)C1=C(C(=C(Cl)C(=C1Cl)Cl)Cl)C/2=C/3\C=C(I)/C(=O)/C(=C3OC4=C2C=C(I)C(=C4I)[O-])I
NCGC00166125-01	Meglumine	x	no				imaging, diagnostic		amino sugar	O[C@H]([C@@H](O)CNC)[C@H](O)[C@H](O)CO
NCGC00164594-01	Loteprednol	x	no				inflammation of the eye		Corticosteroid	O=C(OCCl)[C@@]4(OC(=O)OCC)CC[C@@H]3[C@]4(C)C[C@H](O)[C@H]2[C@H]3CCC1=CC(=O)C=C[C@@]12C
NCGC00164634-01	Balsalazide	x	no				inflammatory bowel syndrome		agents for IBS and constipation	OC(=O)c1cc(ccc1O)/N=N/c2ccc(cc2)C(=O)NCCC(=O)O
NCGC00179244-04	Dorzolamide	x	no				intraocular pressure		Carbonic Anhydrase Type II Inhibitor	CCN[C@H]1C[C@H](C)[S+]([O-])(=O)C2=C1C=C(S2)[S+](N)([O-])=O
NCGC00346520-01	Bimatoprost	x	no				intraocular pressure		prostaglandin	CCNC(=O)CCC\C=C/C[C@H]1[C@@H](O)C[C@H](O)[C@@H]1/C=C/C(O)CCC2=CC=CC=C2
NCGC00346741-01	Travoprost	x	no				intraocular pressure		Prostanoid TP Agonist	CC(C)OC(=O)CCC\C=C/C[C@H]1[C@@H](O)C[C@@H](O)[C@@H]1\C=C\[C@@H](O)COC2=CC(=CC=C2)C(F)(F)F
NCGC00181754-01	Deferasirox	x	no				iron overload		Iron Chelator	O=C(O)c1ccc(cc1)n3nc(nc3c2ccccc2O)c4ccccc4O
NCGC00017021-02	Deferoxamine	x	no				iron overload		APP Expression Inhibitor	CC(=O)N(O)CCCCCNC(=O)CCC(=O)N(O)CCCCCNC(=O)CCC(=O)N(O)CCCCCN.C[S+](O)([O-])=O
NCGC00163507-02	Octylonium bromide	x	no				irritable bowel syndrome	outside US	Muscarinic Antagonists	CCCCCCCCOC1=C(C=CC=C1)C(=O)NC2=CC=C(C=C2)C(=O)OCC[N+](C)(CC)CC
NCGC00091057-06	Silibinin	x	no				liver disease	outside US	P-Glycoprotein (MDR-1) Inhibitor	COC1=C(O)C=CC(=C1)[C@H]2OC3=C(O[C@@H]2CO)C=CC(=C3)[C@H]4OC5=C(C(=CC(=C5)O)O)C(=O)[C@@H]4O
NCGC00164588-03	Malotilate	x	no				liver disease		Liver Protein Metabolism	CC(C)OC(=O)C(C(=O)OC(C)C)=C1S\C=C/S1
NCGC00263125-01	Palomid-529			x	no		macular degeneration		mTORC1/2 Inhibitor	COC1=CC=C(COC2=C(OC)C=C3C(=C2)OC(=O)C4=C3C=CC(=C4)C(C)O)C=C1
NCGC00016360-05	Monobenzone	x	no				medical depigmentation		topical medical depigmentation treatment	OC1=CC=C(OCC2=CC=CC=C2)C=C1
NCGC00188943-04	Orotic acid			x	no		metabolic disorders [various]		metabolite	OC(=O)C/1=C/C(=O)NC(=O)N1
NCGC00017223-03	Ursolic acid			x	no		metabolic syndrome		STAT-3 Inhibitor	C[C@@H]1CC[C@@]2(CC[C@]3(C)\C(=C/C[C@@H]4[C@@]5(C)CC[C@H](O)C(C)(C)[C@@H]5CC[C@@]34C)[C@@H]2[C@H]1C)C(O)=O
NCGC00015646-04	Fomepizole	x	no				methanol poisoning		Alcohol Dehydrogenase Inhibitor	CC1=C[NH]N=C1
NCGC00167496-02	Methylene blue	x	no				methemoglobinemia		antimalarial agents	CN(C)C1=CC2=C(C=C1)N=C3C=CC(=CC3=[S+]2)N(C)C
NCGC00346546-01	MK-3207			x	no		migraine		Calcitonin Gene-Related Peptides (CGRP) Antagonist	FC1=CC(=CC(=C1)F)[C@@H]2CNC3(CCCC3)C(=O)N2CC(=O)NC4=CC=C5C[C@]6(CC5=C4)C(=O)NC7=C6C=CC=N7
NCGC00163169-02	Pizotifen	x	no				migraine	outside US	Antimigraine drugs	CN1CCC(CC1)=C2C3=C(CCC4=C2C=CC=C4)SC=C3
NCGC00018102-06	Flunarizine	x	no				migraine	outside US	Calcium Channel Blocker	Fc1ccc(cc1)C(c2ccc(F)cc2)N3CCN(CC3)C/C=C/c4ccccc4
NCGC00181786-03	Naratriptan	x	no				migraine		5-HT1B Agonist	CN[S+]([O-])(=O)CCC1=CC=C2[NH]C=C(C3CCN(C)CC3)C2=C1
NCGC00095899-04	Rizatriptan	x	no				migraine		5-HT1B Agonist	CN(C)CCC1=C[NH]C2=CC=C(C[N]3C=NC=N3)C=C12
NCGC00095838-03	Sumatriptan	x	no				migraine		5-HT1B Agonist	CN[S+]([O-])(=O)CC1=CC=C2[NH]C=C(CCN(C)C)C2=C1
NCGC00095135-04	Almotriptan	x	no				migraine		5-HT1B Agonist	CN(C)CCC1=C[NH]C2=CC=C(C[S+]([O-])(=O)N3CCCC3)C=C12
NCGC00263884-03	Zolmitriptan	x	no				migraine		5-HT1B Agonist	CN(C)CCC1=C[NH]C2=CC=C(C[C@H]3COC(=O)N3)C=C12
NCGC00178520-05	Bromhexine	x	no				mucolytic	outside US	Mucolytic Agent	CN(CC1=C(N)C(=CC(=C1)Br)Br)C2CCCCC2
NCGC00185774-01	Erdosteine	x	no				mucolytic	outside US	Mucolytic Agent	O=C1SCCC1NC(=O)CSCC(=O)O
NCGC00015086-03	Acetylcysteine	x	no				mucolytic		NF-kappaB Activation Inhibitor	CC(=O)NC(CS)C(O)=O
NCGC00346701-01	Laquinimod	x	no				multiple sclerosis	outside US	Immunomodulators	CCN(C(=O)C/1=C(O)/C2=C(C=CC=C2Cl)N(C)C1=O)C3=CC=CC=C3
NCGC00188399-03	Fingolimod	x	no				multiple sclerosis		Sphingosine Kinase 1 (SphK1) Inhibitor	CCCCCCCCC1=CC=C(CCC(N)(CO)CO)C=C1
NCGC00347938-01	BAF-312	x	no				multiple sclerosis		Lysophospholipid edg8 (S1P5) Receptor Ligands; Lysophospholipid edg1 (S1P1) Receptor Agonist	CCC1=CC(=CC=C1CN2CC(C2)C(O)=O)\C(C)=N\OCC3=CC=C(C4CCCCC4)C(=C3)C(F)(F)F
NCGC00346639-01	Dimethyl fumarate	x	no				multiple sclerosis		NFkappaB-inducing kinase Inhibitor	COC(=O)\C=C\C(=O)OC
NCGC00263218-02	Teriflunomide	x	no				multiple sclerosis		DHODH Inhibitor	C\C(O)=C(C#N)\C(=O)NC1=CC=C(C=C1)C(F)(F)F
NCGC00186046-02	Caroverine	x	no				muscle relaxant	outside US	AMPA Antagonist	CCN(CC)CCN1C(=O)\C(=N/C2=CC=CC=C12)CC3=CC=C(OC)C=C3
NCGC00262598-01	Atracurium besylate	x	no				muscle relaxant		neuromuscular Blocker	COC1=C(OC)C=C(CC2C3=C(CC[N+]2(C)CCC(=O)OCCCCCOC(=O)CC[N+]4(C)CCC5=C(C=C(OC)C(=C5)OC)C4CC6=CC(=C(OC)C=C6)OC)C=C(OC)C(=C3)OC)C=C1
NCGC00013841-08	Cyclobenzaprine	x	no				muscle relaxant		5-HT2A Receptor Ligands	CN(C)CCC=C1C2=C(C=CC=C2)\C=C/C3=C1C=CC=C3
NCGC00015482-05	Gallamine	x	no				muscle relaxant		Muscarinic M2 Antagonist	CC[N+](CC)(CC)CCOC1=CC=CC(=C1OCC[N+](CC)(CC)CC)OCC[N+](CC)(CC)CC
NCGC00015771-12	Orphenadrine	x	no				muscle relaxant		Muscarinic Antagonists	CN(C)CCOC(C1=CC=CC=C1)C2=C(C)C=CC=C2
NCGC00023037-06	Pancuronium	x	no				muscle relaxant		Steroid non-depolarizing Blocker	CC(=O)O[C@H]1C[C@@H]2CC[C@@H]3[C@H](CC[C@@]4(C)[C@H]3C[C@@H]([C@@H]4OC(C)=O)[N+]5(C)CCCCC5)[C@@]2(C)C[C@@H]1[N+]6(C)CCCCC6
NCGC00015810-13	Papaverine	x	no				muscle relaxant		Phosphodiesterase X (PDE10) Inhibitor	COC1=C(OC)C=C(CC2=C3C=C(OC)C(=CC3=CC=N2)OC)C=C1
NCGC00167433-02	Rocuronium	x	no				muscle relaxant		Steroid non-depolarizing neuromuscular Blocker	CC(=O)O[C@H]1[C@H](C[C@H]2[C@@H]3CC[C@H]4C[C@H](O)[C@H](C[C@]4(C)[C@H]3CC[C@]12C)N5CCOCC5)[N+]6(CCCC6)CC=C
NCGC00160529-05	Tizanidine	x	no				muscle relaxant		alpha2-Adrenoceptor Agonist	ClC1=C(N\C2=N\CCN2)C3=NSN=C3C=C1
NCGC00167467-04	Vecuronium	x	no				muscle relaxant		Steroid non-depolarizing neuromuscular Blocker	CC(=O)O[C@H]1C[C@@H]2CC[C@@H]3[C@H](CC[C@@]4(C)[C@H]3C[C@@H]([C@@H]4OC(C)=O)[N+]5(C)CCCCC5)[C@@]2(C)C[C@@H]1N6CCCCC6
NCGC00015278-14	Carisoprodol	x	no				muscle relaxant		Muscle relaxant	CCCC(C)(COC(N)=O)COC(=O)NC(C)C
NCGC00018257-07	Methocarbamol	x	no				muscle relaxant		Muscle relaxant	COC1=C(OCC(O)COC(N)=O)C=CC=C1
NCGC00015191-06	Chlormezanone	x	no				muscle relaxant		GABA Modulators	O=C1CCS(=O)(=O)C(N1C)c2ccc(Cl)cc2
NCGC00346431-01	Omigapil			x	no		muscular dystrophy		Glyceraldehyde 3-phosphate Dehydrogenase (GAPDH) Inhibitor	CN(CC#C)C/C1=C/C2=CC=CC=C2OC3=CC=CC=C13
NCGC00189073-02	Selumetinib	x	no				neurofibromatosis		Mek1/2 inibitor	Brc3ccc(Nc1c(F)c2ncn(C)c2cc1C(=O)NOCCO)c(Cl)c3
NCGC00164572-01	Rimonabant	x	no				obesity	outside US	Cannabinoid CB1 Antagonist	O=C(NN1CCCCC1)c4nn(c2ccc(Cl)cc2Cl)c(c3ccc(Cl)cc3)c4C
NCGC00092357-04	Sibutramine	x	no				obesity		5-HT Reuptake Inhibitor	CC(C)CC(N(C)C)C1(CCC1)C2=CC=C(Cl)C=C2
NCGC00095128-04	Orlistat	x	no				obesity		Fatty Acid Synthase (FAS) Inhibitor	CCCCCCCCCCCC(CC1OC(=O)C1CCCCCC)OC(=O)C(CC(C)C)NC=O
NCGC00015264-08	Clomipramine	x	no				obsessive-compulsive disorder		Serotonin Transporter (SERT) Inhibitor	CN(C)CCCN2c3ccccc3CCc1ccc(Cl)cc12
NCGC00018193-06	Fluvoxamine	x	no				obsessive-compulsive disorder		5-HT Reuptake Inhibitor	FC(F)(F)c1ccc(cc1)C(\CCCCOC)=N\OCCN
NCGC00346607-01	Curcumol			x	no		oral mucositis		mitochondrial modulator	CC(C)[C@@H]1C[C@@]23O[C@]1(O)CC(=C)[C@@H]2CC[C@@H]3C
NCGC00017312-03	Uridine	x	no				orotic aciduria		Anti-anxiety drug	OC[C@H]1O[C@H]([C@H](O)[C@@H]1O)N2\C=C/C(=O)NC2=O
NCGC00174736-02	Uridine triacetate	x	no				orotic aciduria		Pyrimidine Antagonist	CC(=O)OC[C@@H]1O[C@H]([C@H](OC(C)=O)[C@@H]1OC(C)=O)N2\C=C/C(=O)NC2=O
NCGC00346697-01	GW-842166X			x	no		osteoarthritis		Cannabinoid CB2 Agonist	FC(F)(F)C1=NC(=NC=C1C(=O)NCC2CCOCC2)NC3=CC=C(Cl)C=C3Cl
NCGC00017344-06	Fisetin			x	no		osteoarthritis		Histone Deacetylase/SIRT1 Activator	OC1=CC2=C(C=C1)C(=O)\C(=C(O2)\C3=CC(=C(O)C=C3)O)O
NCGC00017269-06	Formononetin			x	no		osteopenia		MAO Inhibitor	COC1=CC=C(C=C1)C/2=C/OC3=CC(=CC=C3C2=O)O
NCGC00346637-01	Odanacatib			x	no		osteoporosis		Cathepsin K Inhibitor	CC(C)(F)C[C@H](N[C@@H](C1=CC=C(C=C1)C2=CC=C(C=C2)[S+](C)([O-])=O)C(F)(F)F)C(=O)NC3(CC3)C#N
NCGC00181349-01	Strontium ranelate	x	no				osteoporosis	outside US	Calcium-Sensing Receptor (CaSR) Agonist	[Sr+2].[Sr+2].O.O.O.O.O.O.O.O=C([O-])CN(CC([O-])=O)c1sc(c(CC([O-])=O)c1C#N)C([O-])=O
NCGC00018139-08	Ipriflavone	x	no				osteoporosis	outside US	Treatment of Osteoporosis	CC(C)OC1=CC=C2C(=C1)O\C=C(/C2=O)C3=CC=CC=C3
NCGC00186037-01	Ibandronic acid	x	no				osteoporosis		Treatment of Osteoporosis	CCCCCN(C)CCC(O)([P](O)(O)=O)[P](O)([O-])=O
NCGC00015889-10	Raloxifene	x	no				osteoporosis		Selective Estrogen Receptor Modulators (SERM)	OC1=CC=C(C=C1)C2=C(C(=O)C3=CC=C(OCCN4CCCCC4)C=C3)C5=C(S2)C=C(O)C=C5
NCGC00346521-01	Risedronate	x	no				osteoporosis		Farnesyl Pyrophosphate Synthase Inhibitor	OC(CC1=CC=CN=C1)([P](O)(O)=O)[P](O)(=O)O[Na]
NCGC00159521-05	Zoledronic acid	x	no				osteoporosis		Farnesyl Pyrophosphate Synthase Inhibitor	OC(C[N]1C=CN=C1)([P](O)(O)=O)[P](O)(O)=O
NCGC00263967-03	Alendronate	x	no				osteoporosis		Protein Tyrosine Phosphatase (PTP) Inhibitor	O.O.O.[Na+].NCCCC(O)([P](O)(O)=O)[P](O)(O)=O
NCGC00182055-02	Bazedoxifene	x	no				osteoporosis		Selective Estrogen Receptor Modulators (SERM)	CC(=O)O.Oc1ccc(cc1)c5c(C)c2cc(O)ccc2n5Cc3ccc(cc3)OCCN4CCCCCC4
NCGC00167526-03	Camostat	x	no				pancreatitis	outside US	Serine Protease Inhibitor	CN(C)C(=O)COC(=O)CC1=CC=C(OC(=O)C2=CC=C(NC(N)=N)C=C2)C=C1
NCGC00025297-01	Gabexate	x	no				pancreatitis		NF-kappaB Activation Inhibitor	CCOC(=O)C1=CC=C(OC(=O)CCCCCNC(N)=N)C=C1
NCGC00346440-01	Sumanirole			x	no		Parkinson's Disease		Dopamine D2 Agonist	CN[C@H]1CN2C(=O)NC3=C2C(=CC=C3)C1
NCGC00092329-01	Eliprodil			x	no		Parkinson's Disease		NMDA Antagonist	OC(CN1CCC(CC1)CC2=CC=C(F)C=C2)C3=CC=C(Cl)C=C3
NCGC00015163-08	Benserazide	x	no				Parkinson's Disease	outside US	DOPA decarboxylase Inhibitor	NC(CO)C(=O)NNCC1=C(O)C(=C(O)C=C1)O
NCGC00167441-03	Pramipexole	x	no				Parkinson's Disease		Dopamine D3 Antagonist	CCCN[C@H]1CCC2=C(C1)SC(=N2)N
NCGC00168774-01	Rasagiline	x	no				Parkinson's Disease		MAO-B Inhibitor	CS(=O)(=O)O.C#CCN[C@@H]2CCc1ccccc12
NCGC00346529-01	Safinamide	x	no				Parkinson's Disease		Sodium channel inhibitor	C[C@H](NCC1=CC=C(OCC2=CC(=CC=C2)F)C=C1)C(N)=O
NCGC00024994-01	Selegiline	x	no				Parkinson's Disease		MAO-B Inhibitor	C[C@H](CC1=CC=CC=C1)N(C)CC#C
NCGC00182965-04	Biperiden	x	no				Parkinson's Disease		Anticholinergic	OC(CCN1CCCCC1)(C2CC\3CC2\C=C3)C4=CC=CC=C4
NCGC00015185-04	Carbidopa	x	no				Parkinson's Disease		Aromatic-L-amino-acid decarboxylase Inhibitor	CC(CC1=CC(=C(O)C=C1)O)(NN)C(O)=O
NCGC00253737-01	Istradefylline	x	no				Parkinson's Disease		Adenosine A2A Agonist	COc1ccc(cc1OC)/C=C/c3nc2c(C(=O)N(CC)C(=O)N2CC)n3C
NCGC00016270-10	Levodopa	x	no				Parkinson's Disease		Dopamine Precursors	N[C@@H](CC1=CC(=C(O)C=C1)O)C(O)=O
NCGC00181767-01	Tolcapone	x	no				Parkinson's Disease		catechol-O-methyltransferase (COMT)	Oc1cc(cc([N+]([O-])=O)c1O)C(=O)c2ccc(C)cc2
NCGC00346712-01	Verteporfin	x	no				pathologic myopia		photosensitizer	COC(=O)CCC1=C(C)C2=CC3=NC(=CC4=C(C)C(=C([NH]4)C=C\5N=C(C=C1[NH]2)\C(=C5C)CCC(O)=O)C=C)\C6=C\C=C(/[C@@H](C(=O)OC)[C@@]36C)C(=O)OC
NCGC00160397-01	Irsogladine maleate			x	no		peptic ulcer		M1 Muscarinic acetylcholine receptor Antagonist	Nc1nc(nc(N)n1)c2cc(Cl)ccc2Cl.O=C(O)/C=C\C(=O)O
NCGC00164550-01	Lafutidine	x	no				peptic ulcer	outside US	Histamine H2 Receptor Antagonists	O=S(CC(=O)NC/C=C\COc2cc(CN1CCCCC1)ccn2)Cc3ccco3
NCGC00095161-04	Rebamipide	x	no				peptic ulcer	outside US	Free Radical Scavenger	OC(=O)C(CC/1=C/C(=O)NC2=CC=CC=C12)NC(=O)C3=CC=C(Cl)C=C3
NCGC00186013-01	Esomeprazole	x	no				peptic ulcer		H+/K+-ATPase Inhibitor	COC1=CC\2=C(C=C1)C3\C(=N2)[S+](CC4=C(C)C(=C(C)C=N4)OC)[O-][Mg]35[O-][S+](CC6=C(C)C(=C(C)C=N6)OC)C7=NC8=C(C=CC(=C8)OC)[N]57
NCGC00159518-04	Rabeprazole	x	no				peptic ulcer		0	COCCCOC1=CC=NC(C[S+]([O-])C2=NC3=CC=CC=C3N2)=C1C
NCGC00018276-03	Famotidine	x	no				peptic ulcer		Histamine H2 Receptor Antagonists	NC(N)=NC1=NC(=CS1)CSCCC(=N)N[S+](N)([O-])=O
NCGC00015615-14	Lansoprazole	x	no				peptic ulcer		H+/K+-ATPase Inhibitor	CC1=C(C[S+]([O-])C2=NC3=C([NH]2)C=CC=C3)N=CC=C1OCC(F)(F)F
NCGC00016925-10	Omeprazole	x	no				peptic ulcer		ABCC3 Expression Enhancer	COC1=CC2=C([NH]C(=N2)[S+]([O-])CC3=C(C)C(=C(C)C=N3)OC)C=C1
NCGC00095188-04	Pantoprazole	x	no				peptic ulcer		H+/K+-ATPase Inhibitor	COC1=C(OC)C(=NC=C1)C[S+]([O-])C2=NC3=CC(=CC=C3[NH]2)OC(F)F
NCGC00015026-14	Atropine	x	no				pesticide poisoning		M1 Muscarinic acetylcholine receptor Antagonist	CN1C2CCC1CC(C2)OC(=O)C(CO)C3=CC=CC=C3
NCGC00161419-03	Trimetrexate	x	no				pneumocystis pneumonia		Dihydrofolate Reductase (DHFR) Inhibitor	COC1=C(OC)C(=CC(=C1)NCC2=C(C)C3=C(C=C2)N=C(N)N=C3N)OC
NCGC00015420-09	Emodin			x	no		polycystic kidney		Casein Kinase 2 Inhibitor	CC1=CC2=C(C(=C1)O)C(=O)C3=C(C=C(O)C=C3O)C2=O
NCGC00346651-01	Nepicastat			x	no		post traumatic stress disorder		Dopamine beta-monooxygenase Inhibitor	NCC/1=C/NC(=S)N1[C@H]2CCC3=C(F)C=C(F)C=C3C2
NCGC00025179-13	Mifepristone	x	no				pregnancy termination		Progesterone Receptor Antagonist	CC#C[C@]1(O)CC[C@H]2[C@@H]/3CCC/4=C/C(=O)CCC4=C3[C@H](C[C@]12C)C5=CC=C(C=C5)N(C)C
NCGC00015887-05	Ritodrine	x	no				premature labor		beta2-Adrenoceptor Agonist	CC(NCCC1=CC=C(O)C=C1)C(O)C2=CC=C(O)C=C2
NCGC00179302-02	Indirubin			x	no		psoriasis		CDK1/2/4/5 Inhibitor	O=C\1NC2=C(C=CC=C2)C1=C3\NC4=C(C=CC=C4)C3=O
NCGC00163127-05	Acitretin	x	no				psoriasis		retinoid	COC1=C(C)C(=C(\C=C\C(C)=C\C=C\C(C)=C\C(O)=O)C(=C1)C)C
NCGC00016418-14	Methoxsalen	x	no				psoriasis		Cytochrome P450 CYP1A2 Inhibitor	COC1=C2OC(=O)\C=C/C2=CC3=C1OC=C3
NCGC00013724-01	Methscopolamine	x	no				reflux/ulcer		Muscarinic Antagonist	[Br-].OC[C@H](c1ccccc1)C(=O)O[C@@H]2C[C@@H]3[C@H]4O[C@H]4[C@H](C2)[N+]3(C)C
NCGC00346709-01	Ecdysterone			x	no		sarcopenia		reduces expression of cPEPCK	CC(C)(O)CC[C@@H](O)[C@](C)(O)[C@H]1CC[C@@]2(O)C/3=C/C(=O)[C@@H]4C[C@@H](O)[C@@H](O)C[C@]4(C)[C@H]3CC[C@]12C
NCGC00253658-02	Dapoxetine	x	no				sexual dysfunction		Serotonin Transporter (SERT) Inhibitor	CN(C)[C@@H](CCOC1=CC=CC2=C1C=CC=C2)C3=CC=CC=C3
NCGC00095099-04	Sildenafil	x	no				sexual dysfunction		Phosphodiesterase V (PDE5) Inhibitor	CCCC1=N[N](C)C2=C1\N=C(/NC2=O)C3=CC(=CC=C3OCC)[S+]([O-])(=O)N4CCN(C)CC4
NCGC00164385-04	Clomiphene	x	no				sexual dysfunction		Selective Estrogen Receptor Modulators (SERM)	CCN(CC)CCOC1=CC=C(C=C1)\C(=C(/Cl)C2=CC=CC=C2)C3=CC=CC=C3
NCGC00168781-01	Tadalafil	x	no				sexual dysfunction		Phosphodiesterase V (PDE5) Inhibitor	O=C6N(C)CC(=O)N4[C@@H]6Cc1c5ccccc5nc1[C@H]4c2ccc3OCOc3c2
NCGC00025234-01	Alprostadil	x	no				sexual dysfunction		prostaglandin	CCCCC[C@H](O)\C=C\[C@H]1[C@H](O)CC(=O)[C@@H]1CCCCCCC(O)=O
NCGC00167533-03	Vardenafil	x	no				sexual dysfunction		Phosphodiesterase V (PDE5) Inhibitor	CCCC1=NC(=C2[N]1NC(=N\C2=O)/C3=CC(=CC=C3OCC)[S+]([O-])(=O)N4CCN(CC)CC4)C
NCGC00025018-09	Yohimbine	x	no				sexual dysfunction		alpha2-Adrenoceptor Antagonist	COC(=O)[C@H]1[C@@H](O)CC[C@H]2CN3CCC4=C([NH]C5=C4C=CC=C5)[C@@H]3C[C@H]12
NCGC00163415-03	Parthenolide			x	no		skin disorders		NF-kappaB Activation Modulator	CC/1=C\CC[C@@]2(C)O[C@@H]2[C@H]3OC(=O)C(=C)[C@@H]3CC1
NCGC00016611-09	Bufexamac	x	no				skin disorders	withdrawn	non-steroidal antiinflammatory	CCCCOC1=CC=C(CC(=O)NO)C=C1
NCGC00345792-01	Crisaborole	x	no				skin disorders		Phosphodiesterase IIII (PDE4) Inhibitor	OB1OCC2=CC(=CC=C12)OC3=CC=C(C=C3)C#N
NCGC00274064-01	Betamethasone valerate	x	no				skin disorders		Glucocorticoid steroid	OCC(=O)[C@@]4(OC(=O)CCCC)[C@H](C)C[C@@H]3[C@]4(C)C[C@H](O)[C@@]2(F)[C@H]3CCC1=CC(=O)C=C[C@@]12C
NCGC00159360-02	Betamethasone dipropionate	x	no				skin disorders		Glucocorticoid steroid	CCC(=O)OCC(=O)[C@@]4(OC(=O)CC)[C@@H](C)C[C@@H]3[C@]4(C)C[C@H](O)[C@@]2(F)[C@H]3CCC1=CC(=O)C=C[C@@]12C
NCGC00023373-04	Clobetasol propionate	x	no				skin disorders		Corticosteroid	CCC(=O)O[C@@]1([C@@H](C)C[C@H]2[C@@H]3CCC/4=C/C(=O)/C=C\[C@]4(C)[C@@]3(F)[C@@H](O)C[C@]12C)C(=O)CCl
NCGC00274065-01	Desonide	x	no				skin disorders		Corticosteroid	OCC(=O)[C@@]54OC(C)(C)O[C@@H]5C[C@@H]3[C@]4(C)C[C@H](O)[C@H]2[C@H]3CCC1=CC(=O)C=C[C@@]12C
NCGC00021301-04	Fluocinolone acetonide	x	no				skin disorders		Glucocorticoid steroid	OCC(=O)[C@]45OC(C)(C)O[C@@H]5C[C@@H]3[C@]4(C)C[C@H](O)[C@@]2(F)[C@H]3C[C@H](F)C1=CC(=O)C=C[C@@]12C
NCGC00022398-06	Fluocinonide	x	no				skin disorders		Glucocorticoid steroid	CC(=O)OCC(=O)[C@@]12OC(C)(C)O[C@@H]1C[C@H]3[C@@H]4C[C@H](F)C/5=C/C(=O)/C=C\[C@]5(C)[C@@]4(F)[C@@H](O)C[C@]23C
NCGC00167506-03	Pimecrolimus	x	no				skin disorders		Macrolide Antibiotic	CC[C@@H]1/C=C(C)/C[C@H](C)C[C@H](OC)[C@H]2O[C@](O)([C@H](C)C[C@@H]2OC)C(=O)C(=O)N3CCCC[C@H]3C(=O)O[C@@H]([C@H](C)[C@@H](O)CC1=O)/C(C)=C/[C@@H]4CC[C@H](Cl)[C@@H](C4)OC
NCGC00166076-06	Arbutin	x	no				skin disorders		Free Radical Scavenger	OC[C@H]1O[C@@H](OC2=CC=C(O)C=C2)[C@H](O)[C@@H](O)[C@@H]1O
NCGC00094571-07	Crotamiton	x	no				skin disorders		antipruritic	CCN(C(=O)\C=C\C)C1=CC=CC=C1C
NCGC00016643-10	Trioxsalen	x	no				skin disorders		phototherapy treatment of skin disorders	CC1=CC2=C(O1)C(=C3OC(=O)\C=C(C)/C3=C2)C
NCGC00168853-03	Lupeol			x	no		skin disorders [acne]		Steroid	CC(=C)[C@@H]1CC[C@]2(C)CC[C@]3(C)[C@H](CC[C@@H]4[C@@]5(C)CC[C@H](O)C(C)(C)[C@@H]5CC[C@@]34C)[C@@H]12
NCGC00346468-01	Clascoterone	x	no				skin disorders [acne]		Androgen Receptor Antagonist	CCC(=O)O[C@@]1(CC[C@H]2[C@@H]3CCC/4=C/C(=O)CC[C@]4(C)[C@H]3CC[C@]12C)C(=O)CO
NCGC00164617-05	Adapalene	x	no				skin disorders [acne]		topical retinoid	COC1=CC=C(C=C1C23CC4CC(CC(C4)C2)C3)C5=CC=C6C=C(C=CC6=C5)C(O)=O
NCGC00094358-17	Isotretinoin	x	no				skin disorders [acne]		Retinoid RAR Agonist	CC/1=C(\C=C\C(C)=C\C=C\C(C)=C/C(O)=O)C(C)(C)CCC1
NCGC00095003-06	Tioxolone	x	no				skin disorders [acne]		Carbonic Anhydrase Type I Inhibitor	OC1=CC2=C(SC(=O)O2)C=C1
NCGC00167525-03	Tazarotene	x	no				skin disorders [acne]		Retinoid RAR Agonist	CCOC(=O)C1=CC=C(N=C1)C#CC2=CC=C3SCCC(C)(C)C3=C2
NCGC00345812-01	Ingenol mebutate	x	no				skin disorders [actinic keratosis]		PKC Activator	C\C=C(C)/C(=O)O[C@H]1C(=C/[C@@]23[C@H](C)C[C@@H]4[C@H]([C@H](\C=C(CO)/[C@@H](O)[C@]12O)C3=O)C4(C)C)\C
NCGC00346644-01	Tirbanibulin	x	no				skin disorders [actinic keratosis]		Src Kinase Inhibitor	O=C(CC1=CC=C(C=N1)C2=CC=C(OCCN3CCOCC3)C=C2)NCC4=CC=CC=C4
NCGC00094201-01	Masoprocol	x	no				skin disorders [actinic keratosis]		5-Lipoxygenase Inhibitor	C[C@H](CC1=CC=C(O)C(=C1)O)[C@@H](C)CC2=CC(=C(O)C=C2)O
NCGC00346880-01	Indiplon			x	no		sleep disorders		GABAA Receptor Modulator	CN(C(C)=O)C1=CC=CC(=C1)C2=CC=NC3=C(C=N[N]23)C(=O)C4=CC=CS4
NCGC00015680-14	Melatonin	x	no				sleep disorders		NOS2 Expression Inhibitor	COC1=CC2=C([NH]C=C2CCNC(C)=O)C=C1
NCGC00159515-02	Eszopiclone	x	no				sleep disorders		GABAA Receptor Modulator	CN1CCN(CC1)C(=O)O[C@H]4c2nccnc2C(=O)N4c3ccc(Cl)cn3
NCGC00488783-01	Lemborexant	x	no				sleep disorders		Orexin OX-1/2 Antagonist	CC1=NC(=C(OC[C@]2(C[C@H]2C(=O)NC3=NC=C(F)C=C3)C4=CC=CC(=C4)F)C=N1)C
NCGC00178707-03	Ramelteon	x	no				sleep disorders		Melatonin MT1/MT2 Agonist	CCC(=O)NCC[C@@H]1CCC2=C1C3=C(OCC3)C=C2
NCGC00016463-02	Cytisine			x	no		smoking cessation		Nicotinic alpha3beta4 Partial Agonist	O=C1\C=C/C=C2/[C@H]3CNC[C@H](C3)CN12
NCGC00247735-02	Varenicline	x	no				smoking cessation		Nicotinic alpha3beta4 Agonist	Cl.c1c4c(cc2nccnc12)C3CC4CNC3
NCGC00181033-02	Taltirelin	x	no				spinocerebellar degeneration	outside US	Thyrotropin-Releasing Hormone (TRH) Analogs	CN1C(=O)C[C@@H](NC1=O)C(=O)N[C@@H](CC2=CN=C[NH]2)C(=O)N3CCC[C@H]3C(N)=O
NCGC00346613-01	Disufenton			x	no		stroke		Free Radical Scavenger	CC(C)(C)/[N+]([O-])=C/C1=CC=C(C=C1[S+]([O-])(=O)O[Na])[S+]([O-])(=O)O[Na]
NCGC00018204-11	Vinpocetine	x	no				stroke	outside US	Na channel blocker, also PDE1, IKK inhibitor	CCOC(=O)\C1=C\[C@]2(CC)CCCN3CCC4=C([C@H]23)[N]1C5=C4C=CC=C5
NCGC00018218-03	Edaravone	x	no				stroke		Free Radical Scavenger	C\C1=N\N(C(=O)C1)C2=CC=CC=C2
NCGC00095112-04	Avobenzone	x	no				sunscreening agent		UVA ray absorber	COC1=CC=C(C=C1)C(=O)CC(=O)C2=CC=C(C=C2)C(C)(C)C
NCGC00091585-03	Octocrylene	x	no				sunscreening agent		photosensitizer	CCC(CCCC)COC(=O)C(\C#N)=C(\c1ccccc1)c2ccccc2
NCGC00263017-01	CPG-52364			x	no		systemic lupus erthematosus		TLR 7, 8 and 9 Antagonist	COC1=C(OC)C=C2C(=NC(=NC2=C1)C3=CC=C(C=C3)N4CCN(C)CC4)NCCN5CCOCC5
NCGC00092361-06	Prostaglandin E2	x	no				termination of pregnancy		prostaglandin	O[C@@H]1CC(=O)[C@H](C/C=C\CCCC(=O)O)[C@H]1/C=C/[C@@H](O)CCCCC
NCGC00161408-02	Anagrelide	x	no				thrombocyemia		Phosphodiesterase III (PDE3) Inhibitor	ClC1=CC=C2N/C3=N/C(=O)CN3CC2=C1Cl
NCGC00163470-09	Tacrolimus	x	no				transplant rejection		mTOR Inhibitor	CO[C@@H]1C[C@@H](CC[C@H]1O)/C=C(C)/[C@H]2OC(=O)[C@@H]3CCCCN3C(=O)C(=O)[C@]4(O)O[C@H]([C@H](C[C@@H](C)C\C(=C\[C@@H](CC=C)C(=O)C[C@H](O)[C@H]2C)C)OC)[C@H](C[C@H]4C)OC
NCGC00159459-02	Mycophenolate mofetil	x	no				transplant rejection		Inosine 5'-Monophosphate Dehydrogenase (IMPDH) Inhibitor	Oc3c1C(=O)OCc1c(C)c(OC)c3C\C=C(/C)CCC(=O)OCCN2CCOCC2
NCGC00016786-14	Mycophenolic acid	x	no				transplant rejection		Inosine 5'-Monophosphate Dehydrogenase (IMPDH) Inhibitor	COC1=C(C)C2=C(C(=C1C\C=C(/C)CCC(O)=O)O)C(=O)OC2
NCGC00185778-02	Nitisinone	x	no				tyrosinemia		4-Hydroxyphenylpyruvate Dioxygenase (4HPPD) Inhibitor	[O-][N+](=O)C1=CC(=CC=C1C(=O)C2C(=O)CCCC2=O)C(F)(F)F
NCGC00167472-02	Amlexanox	x	no				ulcer of mouth		Mediator Release Inhibitor	CC(C)C1=CC=C2OC3=NC(=C(C=C3C(=O)C2=C1)C(O)=O)N
NCGC00095597-02	Andrographolide			x	no		ulcerative colitis		TNF-alpha Production Inhibitor	C[C@@]1(CO)C(O)CC[C@]2(C)C(C/C=C/3C(O)COC3=O)C(=C)CCC12
NCGC00015767-09	Oxybutynin	x	no				urological		Muscarinic Antagonists	CCN(CC)CC#CCOC(=O)C(O)(C1CCCCC1)C2=CC=CC=C2
NCGC00167438-02	Trospium	x	no				urological		Muscarinic Antagonists	[Cl-].OC(c1ccccc1)(c2ccccc2)C(=O)O[C@@H]3C[C@@H]5CC[C@H](C3)[N+]45CCCC4
NCGC00015245-07	Bethanechol	x	no				urological		Muscarinic receptor Agonist	CC(C[N+](C)(C)C)OC(N)=O
NCGC00346540-01	Fesoterodine fumarate	x	no				urological		Muscarinic Antagonists	CC(C)N(CC[C@H](C1=CC=CC=C1)C2=C(OC(=O)C(C)C)C=CC(=C2)CO)C(C)C
NCGC00018100-02	Fasudil	x	no				vasodilator	outside US	ROCK Inhibitor	[O-][S+](=O)(N1CCCNCC1)C2=C3C=CN=CC3=CC=C2
NCGC00344564-02	Diosmin	x	no				venous disease	outside US	Aryl Hydrocarbon Receptor (AhR) Agonist	COC1=CC=C(C=C1O)C/2=C/C(=O)C3=C(O2)C=C(O[C@@H]4O[C@H](CO[C@@H]5O[C@@H](C)[C@H](O)[C@@H](O)[C@H]5O)[C@@H](O)[C@H](O)[C@H]4O)C=C3O
NCGC00160514-03	Idebenone	x	no				visual impairment	outside US	Free Radical Scavenger	COC\1=C(/OC)C(=O)\C(=C(C)/C1=O)CCCCCCCCCCO
NCGC00095145-01	Cantharidin	x	no				warts	outside US	PP-1 Inhibitor, PP-2A Inhibitor	C[C@]12C3CCC(O3)[C@]1(C)C(=O)OC2=O
NCGC00022001-14	Podofilox	x	no				warts		Antimitotic Agent	COC1=C(OC)C(=CC(=C1)[C@H]2[C@@H]3[C@H](COC3=O)[C@@H](O)C4=CC5=C(OCO5)C=C24)OC
NCGC00161923-04	Picropodophyllin	x	no				warts		IGF-1R Inhibitor	COC1=C(OC)C(=CC(=C1)[C@H]2[C@H]3[C@H](COC3=O)[C@@H](O)C4=C2C=C5OCOC5=C4)OC
NCGC00142598-05	Beta-Sitosterol					x		OTC	Cholesterol lowering drug	CC[C@H](CC[C@@H](C)[C@H]1CC[C@H]2[C@@H]3C\C=C/4C[C@@H](O)CC[C@]4(C)[C@H]3CC[C@]12C)C(C)C
NCGC00346666-01	Ginkgolide A					x		preclinical [CHEMBL], neutraceutical	GABA(A) Receptor Antagonist	C[C@@H]1C(=O)O[C@H]2CC34[C@H]5C[C@@H](C(C)(C)C)C36[C@@H](O)C(=O)O[C@H]6O[C@@]4(C(=O)O5)[C@@]12O
NCGC00167978-02	Ceftiofur					x		vet approved	Cephalosporin antibiotic	CO\N=C(C(=O)N[C@H]1[C@H]2SC\C(=C(/N2C1=O)C(O)=O)CSC(=O)C3=CC=CO3)/C4=CSC(=N4)N
NCGC00179454-04	Monensin					x		vet approved	Polyether Antibiotic	CC[C@]1(CC[C@@H](O1)[C@]2(C)CC[C@]3(C[C@H](O)[C@@H](C)[C@H](O3)[C@@H](C)[C@@H](OC)[C@H](C)C([O-])=O)O2)[C@@H]4O[C@H](C[C@@H]4C)[C@H]5O[C@@](O)(CO)[C@H](C)C[C@@H]5C
NCGC00177995-04	Sarafloxacin					x		vet approved	Antibacterial	OC(=O)\C1=C\N(C2=CC=C(F)C=C2)C3=C(C=C(F)C(=C3)N4CCNCC4)C1=O
NCGC00182084-01	Clorsulon					x		vet approved	antiparasitic agent	Nc1cc(c(cc1S(=O)(N)=O)S(N)(=O)=O)C(/Cl)=C(/Cl)Cl
NCGC00016855-11	Fenbendazole					x		vet approved	antiparasitic agent	COC(=O)NC1=NC2=C([NH]1)C=CC(=C2)SC3=CC=CC=C3
NCGC00166310-03	Marbofloxacin					x		vet approved	Antibiotic	CN1CCN(CC1)C2=C3OCN(C)N4\C=C(C(O)=O)/C(=O)C(=C34)C=C2F
NCGC00018238-08	Oxibendazole					x		vet approved	DNA Polymerase Inhibitor	CCCOC1=CC=C2[NH]C(=NC2=C1)NC(=O)OC
NCGC00274063-01	Pimobendan					x		vet approved	Phosphodiesterase III (PDE3) Inhibitor	Cl.COc1ccc(cc1)c2nc3ccc(cc3n2)C4=NNC(=O)CC4C
NCGC00017358-14	Rotenone					x		vet approved	NADH-Ubiquinone Oxidoreductase (Complex I) Inhibitor	COC1=CC2=C(C=C1OC)[C@H]3[C@@H](CO2)OC4=C(C=CC5=C4C[C@@H](O5)C(C)=C)C3=O
NCGC00095055-03	Salinomycin					x		vet approved	Anticoccidial/Antibacterial	CCC(C1CCC(C)C(O1)C(C)C(O)C(C)C(=O)C(CC)C2OC\3(O[C@]4(CC[C@@](C)(O4)C5CC[C@@](O)(CC)C(C)O5)C(O)\C=C3)C(C)CC2C)C([O-])=O
NCGC00346470-01	Zilpaterol					x		vet approved	beta1-Adrenoceptor Antagonists	CC(C)N[C@@H]1CCN2C(=O)NC3=CC=CC(=C23)[C@H]1O
NCGC00345783-01	17-Hydroxywortmannin					x			PI3K Inhibitor	COC[C@H]1OC(=O)C2=COC3=C2[C@@]1(C)\C4=C(\[C@@H]5CC[C@H](O)[C@@]5(C)C[C@H]4OC(C)=O)C3=O
NCGC00161927-03	DMEP					x			Antimitotic Agent	COC1=C(O)C(=CC(=C1)[C@H]2C3C(COC3=O)[C@H](O)C4=C2C=C5OCOC5=C4)OC
NCGC00094112-06	BIO					x			GSK-3 Inhibitor	O\N=C1\C(NC2=CC=CC=C12)=C3\C(=O)NC4=CC(=CC=C34)Br
NCGC00347906-01	A-438079					x			P2X7 Receptor Antagonist	ClC1=C(Cl)C(=CC=C1)C2=NN=N[N]2CC3=CC=CN=C3
NCGC00347907-01	A-804598					x			P2X7 Receptor Antagonist	C[C@H](N\C(NC1=CC=CC2=C1C=CC=C2)=N\C#N)C3=CC=CC=C3
NCGC00092284-03	CD437					x			0	OC(=O)C1=CC2=CC=C(C=C2C=C1)C3=CC=C(O)C(=C3)C45CC6CC(CC(C6)C4)C5
NCGC00014650-03	Ansamitocin P-3					x			Tubulin polymerization Inhibitor	CO[C@@H]1/C=C/C=C(C)/CC2=CC(=C(Cl)C(=C2)OC)N(C)C(=O)C[C@H](OC(=O)C(C)C)[C@]3(C)O[C@@H]3[C@H](C)[C@@H]4C[C@@]1(O)NC(=O)O4
NCGC00347937-01	AR7					x			RARalpha Antagonist	CC1=CC=C(C=C1)\C2=N\C3=CC=C(Cl)C=C3OC2
NCGC00346747-02	B022					x			NFkappaB-inducing kinase Inhibitor	CC(O)(C#CC1=CC2=C(CCN2C3=NC(=NC=C3Cl)N)C=C1)C4=NC=CS4
NCGC00347939-01	BAM7					x			BAX Activator	CCOC1=CC=CC=C1N/N=C2\C(=N/N(C2=O)C3=NC(=CS3)C4=CC=CC=C4)C
NCGC00346945-01	BAY-61-3606					x			Syk Kinase Inhibitor	COC1=CC=C(C=C1OC)C2=CC3=NC=C[N]3C(=N2)NC4=NC=CC=C4C(N)=O
NCGC00242492-02	BIBR 1532					x			Telomerase Inhibitor	C\C(=C/C(=O)NC1=C(C=CC=C1)C(O)=O)C2=CC3=CC=CC=C3C=C2
NCGC00346543-01	BIX02188-Me					x			MEK Inhibitor	CNC(=O)C1=CC=C\2C(=C1)NC(=O)C2=C(\NC3=CC(=CC=C3)CN(C)C)C4=CC=CC=C4
NCGC00346544-01	BIX02189					x			Mek 5 Inhibitor	CN(C)CC1=CC=CC(=C1)N/C(C2=CC=CC=C2)=C/3C(=O)NC4=CC(=CC=C34)C(=O)N(C)C
NCGC00092288-01	Blebbistatin					x			myosin II ATPase Inhibitor	CC1=CC=C2\N=C/3N(CC[C@@]3(O)C(=O)C2=C1)C4=CC=CC=C4
NCGC00346623-01	BMS-378806					x			0	COC1=C2C(NC=C1)=NC=C2C(=O)C(=O)N3CCN(C[C@H]3C)C(=O)C4=CC=CC=C4
NCGC00378431-09	BQU57					x			Ral GTPase Inhibitor	C[N]1N=C(C)C2=C1OC(=C(/C#N)C2C3=CC=C(C=C3)C(F)(F)F)/N
NCGC00017254-02	Brefeldin A					x			Golgi-Specific Brefeldin A-Resistance Guanine Nucleotide Exchange Factor 1 (GBF1) Inhibitor	C[C@H]1CCC/C=C/C2C[C@H](O)C[C@H]2[C@H](O)\C=C\C(=O)O1
NCGC00165772-02	C-75					x			Fatty Acid Synthase (FAS) Inhibitor	CCCCCCCCC1OC(=O)C(=C)C1C(O)=O
NCGC00345807-01	CAA0225					x			Cathepsin L Inhibitor	OC1=CC=C(CCNC(=O)[C@H]2O[C@@H]2C(=O)N[C@@H](CC3=CC=CC=C3)C(=O)NCC4=CC=CC=C4)C=C1
NCGC00015233-04	Calmidazolium					x			CaMK-II Inhibitor	ClC1=CC=C(C=C1)C(C2=CC=C(Cl)C=C2)[N+]3=C[N](CC(OCC4=C(Cl)C=C(Cl)C=C4)C5=C(Cl)C=C(Cl)C=C5)C=C3
NCGC00165770-03	Cardiogenol C					x			Cardiomyocytes differentiation initiator	COC1=CC=C(NC2=NC(=CC=N2)NCCO)C=C1
NCGC00346625-01	CAY-10505					x			PI3K gamma Inhibitor	FC1=CC=C(C=C1)C2=CC=C(O2)\C=C/3SC(=O)NC3=O
NCGC00094575-01	CCG-39588					x			Muscarinic M3 Antagonist	Cl.CC(C)N(CCC(C1=CC=CC=C1)C2=CC(=CC=C2O)C)C(C)C
NCGC00346946-01	CDK9-IN-1					x			CDK 9 Inhibitor	CC1=CC=C(NC2=NC=NC(=C2)C3=CC=CC(=C3)N4C(=O)C5=C(C=CC=C5)C4=O)C=C1N[S+](C)([O-])=O
NCGC00015225-03	Chelerythrine					x			PKC Inhibitor	COC1=C(OC)C2=C[N+](=C3C(=C2C=C1)C=CC4=CC5=C(OCO5)C=C34)C
NCGC00016456-12	Chrysin					x			Antiinflammatory Drug	OC1=CC2=C(C(=C1)O)C(=O)\C=C(/O2)C3=CC=CC=C3
NCGC00346735-01	Cinchonine					x			P-Glycoprotein (MDR-1) Inhibitor	O[C@H]([C@H]1CC2CCN1C[C@@H]2C=C)C3=CC=NC4=CC=CC=C34
NCGC00347910-01	CK59					x			CaMK-II Inhibitor	CC(C)[N]1C=NC2=C(NCCCCCCNC(=O)OC(C)(C)C)N=C(NCCO)N=C12
NCGC00167801-01	CL82198					x			MMP13 Inhibitor	O=C(NCCCCN1CCOCC1)C2=CC3=CC=CC=C3O2
NCGC00250379-03	CHIR-99021					x			GSK-3 Inhibitor	CC1=C[NH]C(=N1)C2=C(N=C(NCCNC3=CC=C(C=N3)C#N)N=C2)C4=CC=C(Cl)C=C4Cl
NCGC00346726-01	Cyclocytidine					x			antiviral	OC[C@H]1O[C@@H]2[C@@H](OC\3=N\C(=N)\C=C/[N@@]23)[C@@H]1O
NCGC00346605-01	Danshensu					x			Pregnane X Receptor (PXR) Regulator	OC(CC1=CC(=C(O)C=C1)O)C([O-])=O
NCGC00242505-01	Deacylcortivazol					x			Glucocorticoid Receptor (GR) Agonist	C[C@@H]1C[C@H]2[C@@H]3\C=C(C)/C4=C/C5=C(C[C@]4(C)[C@H]3[C@@H](O)C[C@]2(C)[C@@]1(O)C(=O)CO)C=N[N]5C6=CC=CC=C6
NCGC00163540-03	Diosmetin					x			Lipid Lowering Agents	COC1=CC=C(C=C1O)C/2=C/C(=O)C3=C(O2)C=C(O)C=C3O
NCGC00188866-01	EHT-1864					x			Rac1 Inhibitor	FC(F)(F)C1=CC=C2C(SCCCCCO\C3=C\O\C(CN4CCOCC4)=C/C3=O)=CC=NC2=C1
NCGC00162440-01	Leptomycin B					x			Nuclear export Inhibitor	CCC(\C=C\[C@@H]1OC(=O)C=C[C@@H]1C)=C\[C@H](C)C\C=C\C(C)=C\[C@@H](C)C(=O)[C@@H](C)[C@H](O)[C@@H](C)C\C(C)=C\C(O)=O
NCGC00263239-02	FMK-MEA					x			RSK Inhibitor	COCCNCCC[N]1C2=NC=NC(=C2C(=C1C(=O)CF)C3=CC=C(C)C=C3)N
NCGC00346474-01	NMP					x			Bacterial Efflux Pump Inhibitor	C1CN(CCN1)CC2=C3C=CC=CC3=CC=C2
NCGC00013822-03	GANT-58					x			Hedgehog Antagonist	S1C(=C(C2=CC=NC=C2)C(=C1C3=CC=NC=C3)C4=CC=NC=C4)C5=CC=NC=C5
NCGC00263106-01	Gavestinel					x			NMDA Glycine-Site Antagonist	[O-]C(=O)C1=C(\C=C\C(=O)NC2=CC=CC=C2)C3=C(Cl)C=C(Cl)C=C3[NH]1
NCGC00346883-01	GSK-3 Inhibitor X					x			GSK-3 Inhibitor	CC(=O)O\N=C1\C(NC2=CC=CC=C12)=C3/C(=O)NC4=C3C=CC(=C4)Br
NCGC00167739-03	GW-4064					x			Farnesoid X Receptor Agonist	CC(C)C1=C(COC2=CC=C(\C=C\C3=CC=CC(=C3)C(O)=O)C(=C2)Cl)C(=NO1)C4=C(Cl)C=CC=C4Cl
NCGC00015463-02	GYKI-52466					x			AMPA Antagonist	C\C1=N\N=C(\C2=CC=C(N)C=C2)C3=CC4=C(OCO4)C=C3C1
NCGC00014873-04	HLI-373					x			MDM2 (hdm2) Inhibitor	CN(C)CCCN\C1=C\2C(=O)N(C)C(=O)\N=C2N(C)C3=C1C=CC=C3
NCGC00346826-01	HPI-I					x			Smoothened (Smo) Receptor Antagonist	COCCOC(=O)C/1=C(C)/NC/2=C(C1C3=CC=CC(=C3)O)/C(=O)CC(C2)C4=C(OC)C=CC=C4
NCGC00345786-01	HY-128673					x			HDAC Inhibitor	CN1CCC2=C(C1)[N](CC3=CC=C(C=C3)C(=O)NO)C4=CC=CC=C24
NCGC00242056-02	IKK-3 Inhibitor					x			IKK-epsilon Inhibitor	COC1=CC2=C(C=C1OC)[N](C=N2)C3=CC(=C(S3)C#N)OCC4=C(C=CC=C4)[S+](C)([O-])=O
NCGC00345085-01	Indolactam V					x			lineage-specific differentiation enhancer	CC(C)[C@@H]1N(C)C2=C3C(=C[NH]C3=CC=C2)C[C@@H](CO)NC1=O
NCGC00241411-01	IRAK inhibitor 5					x			IRAK Inhibitor	CC(C)(C)C(=O)OC1=CC2=C(C=C1)[N](CCCO)C(=N2)NC(=O)C3=CC=CC(=C3)[N+]([O-])=O
NCGC00188382-04	NCGC00188382					x			ITK inhibitor	CC(NCC1=CC=C2N(CC(C)(C)O)\C(NC2=C1)=N\C(=O)C3=CC=C(S3)C4=C[NH]N=C4)C(C)(C)C
NCGC00025379-01	J-004481					x			Ca2+ channel Antagonist	COC1=CC=C(CCN(C)CCCOC2=CC=C(C=C2)[S+]([O-])(=O)C3=C(C(C)C)C4=CC=CC=C4[N]3C)C=C1OC
NCGC00344513-01	J-113397					x			ORL1 (OP4, NOP) Antagonist	CCN1C(=O)N([C@@H]2CCN(CC3CCCCCCC3)C[C@H]2CO)C4=CC=CC=C14
NCGC00345082-01	KHS101					x			lineage-specific differentiation enhancer	CC(C)CNC1=CC=NC(=N1)NCC2=CSC(=N2)C3=CC=CC=C3
NCGC00263190-02	KU-55933					x			ATM Kinase Inhibitor	O=C/1\C=C(/OC(=C1)/C2=C3SC4=C(SC3=CC=C2)C=CC=C4)N5CCOCC5
NCGC00347066-01	KUC105555N					x			p97 ATPase Inhibitor	C(NC1=NC2=CC=CC=C2C(=N1)NCC3=CC=CC=C3)C4=CC=CC=C4
NCGC00347949-01	KY02111					x			Wnt Signaling Inhibitor	COC1=CC=C(CCC(=O)NC2=NC3=CC=C(Cl)C=C3S2)C=C1OC
NCGC00242489-01	LG100268					x			RXR Agonist	CC1=CC2=C(C=C1C3(CC3)C4=CC=C(C=N4)C(O)=O)C(C)(C)CCC2(C)C
NCGC00015601-03	LY-310762					x			5-HT1D Receptor Antagonist	CC1(C)C(=O)N(CCN2CCC(CC2)C(=O)C3=CC=C(F)C=C3)C4=C1C=CC=C4
NCGC00263617-05	M344					x			HDAC Inhibitor	CN(C)C1=CC=C(C=C1)C(=O)NCCCCCCC(=O)NO
NCGC00345828-01	Pyridone 6					x			Jak Inhibitor	CC(C)(C)C1=NC2=C([NH]1)C3=CC=C(F)C=C3C4=C2\C=C/NC4=O
NCGC00183434-03	NCGC00183434					x			Caspase 1 Inhibitors	CC(C)(C)[C@H](NC(=O)C1=CC(=C(N)C=C1)Cl)C(=O)N2CCC[C@H]2C(=O)N[C@@H](CC(O)=O)C#N
NCGC00189393-03	ML-216					x			BLM Inhibitor	FC1=C(C=C(NC(=O)NC2=NN=C(S2)C3=CC=NC=C3)C=C1)C(F)(F)F
NCGC00186528-04	TEPP-46					x			PKM2 Activator	C[N]1C2=C(SC(=C2)[S+](C)[O-])C\3=C1C(=O)N(CC4=CC(=CC=C4)N)\N=C3
NCGC00262689-01	ML-309					x			Isocitrate dehydrogenase inhibitor	CC1=C(C=CC=C1)C(N(C(=O)C[N]2C=NC3=CC=CC=C23)C4=CC=CC(=C4)F)C(=O)NC5CCCC5
NCGC00183808-06	ML-324					x			JMJ Inhibitor	CN(C)CCCNC(=O)C1=CC=C(C=C1)C2=CC3=CC=CN=C3C(=C2)O
NCGC00081778-04	SID-7969543					x			SF1 (NR5A1) Receptor Antagonist	CCOC(=O)C(C)OC1=CC=CC2=C1\C=C/N(CC(=O)NC3=CC=C4OCCOC4=C3)C2=O
NCGC00015672-01	Morin					x			Cytochrome P450 CYP1A2 Inhibitor	OC1=CC(=C(C=C1)\C2=C(O)\C(=O)C3=C(O2)C=C(O)C=C3O)O
NCGC00185090-03	NCGC00185090					x			APE1 inhibitor	CC(=O)NC1=C(C2=C(CNC2)S1)C3=NC4=C(S3)C=CC=C4
NCGC00250085-01	NCGC00250085					x			Phosphodiesterase IIII (PDE4) inhibitor	CNCC(O)C(O)C(O)C(O)CO.OC(=O)C1=CC=C(C=C1)C2=CC3=CC=CN=C3C(=N2)C4=CC5=NON=C5C=C4
NCGC00250398-01	NCGC00250398					x			mTOR Inhibitor	CN(C)C1CCN(CC1)C(=O)C2=CC=C(NC(=O)NC3=NC(=NC(=N3)N4CCOCC4)N5CCOCC5)C=C2
NCGC00263018-01	NCGC00263018					x			Brk/PTK6 inhibitor	CC1=C[N]2C(=CN=C2C(=N1)NC3=C(F)C=C(C=C3)C(=O)N4CCNCC4)C5=C[NH]N=C5
NCGC00344990-01	NCGC00344990					x			ITK inhibitor	CC(C)(O)C[N]1C(=NC2=CC(=CC=C12)CN3CCOCC3)NC(=O)C4=CC=C(S4)C5=C[NH]N=C5
NCGC00344999-01	NCGC00344999					x			ITK inhibitor	C[C@H](NCC1=CC=C2[N](CCC3=CC=CC=C3)C(=NC2=C1)NC(=O)C4=CC=C(S4)C5=C[NH]N=C5)C(C)(C)C
NCGC00092372-01	Necrostatin-1					x			RIP1 Kinase Inhibitor	CN1C(=O)C(CC2=C[NH]C3=C2C=CC=C3)NC1=S
NCGC00024547-06	Norbinaltorphimine					x			Opioid receptor antagonist	OC1=C2O[C@H]3C4=C(C[C@@]5(O)[C@H]6CC(=C2[C@@]35CCN6CC7CC7)C=C1)C8=C([NH]4)[C@@H]9OC%10=C%11C(=CC=C%10O)C[C@H]%12N(CC[C@@]9%11[C@@]%12(O)C8)CC%13CC%13
NCGC00247866-04	NSC-778870					x			BLM Inhibitor	O=C(NC1=NN=C(S1)C2=CC=NC=C2)NC3=CC(=C(C=C3)C4=C[NH]N=C4)C#N
NCGC00346689-01	NVP-BVU972					x			HGFR Inhibitor	C[N]1C=C(C=N1)C2=N[N]3C(=CN=C3C=C2)CC4=CC=C5N=CC=CC5=C4
NCGC00015790-02	PD-98059					x			Mek 2 inibitor	COC1=CC=CC(=C1N)\C2=C\C(=O)C3=C(O2)C=CC=C3
NCGC00345830-01	PD173955-Analog1					x			cSRC Inhibitor	CN1C(=O)C(=C\C2=C1N=C(NC3=CC=CC(=C3)C(O)=O)N=C2)/C4=C(Cl)C=CC=C4Cl
NCGC00346947-01	PDK1 inhibitor					x			Phosphoinositide Dependent Kinase Inhibitor	FC1=CC=C(CN2\C=C/C=C(/C(=O)N[C@@H](COC3=CC4=C(NC(=O)N4)C=C3)C5=CC=CC=C5)C2=O)C=C1F
NCGC00346723-01	PHA-767491					x			CDC 7 Inhibitor	O=C1NCCC2=C1C=C([NH]2)C3=CC=NC=C3
NCGC00242499-01	PIM-1 inhibitor 2					x			Pim-1 Kinase Inhibitor	NC1=NC=CC(=N1)C2=CC3=C(ON=C3C=C2)C4=CC=C(Cl)C=C4
NCGC00346585-01	Desfesoterodine					x			Muscarinic M3 Antagonists	CC(C)N(CC[C@H](C1=CC=CC=C1)C2=C(O)C=CC(=C2)CO)C(C)C
NCGC00346962-01	QL-47					x			BTK Inhibitor	C[N]1C=C(C=N1)C2=CC=C3N=CC\4=C(N(C(=O)\C=C4)C5=CC6=C(CCN6C(=O)C=C)C=C5)C3=C2
NCGC00381477-07	SAR405					x			VPS34 Inhibitor	C[C@@H]1COCCN1C\2=C\C(=O)N\3CC[C@H](N(CC4=CN=CC(=C4)Cl)C3=N2)C(F)(F)F
NCGC00344511-02	SB-612111					x			Opioid receptor antagonist	CC1=C2CC[C@@H](C[C@H](O)C2=CC=C1)CN3CCC(CC3)C4=C(Cl)C=CC=C4Cl
NCGC00273984-03	SB-747651A					x			MSK1/2 Inhibitor	CC[N]1C(=NC2=CN=CC(=C12)CNC3CCNCC3)C4=NON=C4N
NCGC00168109-01	SecinH3					x			GEF Inhibitor	COC1=N[N](C2=CC=C(NC(=O)CSC3=CC=CC=C3)C=C2)C(=N1)C4=CC=C5OCOC5=C4
NCGC00015977-02	SKF89976A					x			GAT-1 Inhibitor	OC(=O)C1CCCN(CCC=C(C2=CC=CC=C2)C3=CC=CC=C3)C1
NCGC00346893-01	SL0101					x			RSK Inhibitor	CC1OC(OC/2=C(/OC3=C(C(=CC(=C3)O)O)C2=O)C4=CC=C(O)C=C4)C(O)C(OC(C)=O)C1OC(C)=O
NCGC00347955-01	SR1664					x			PPARgamma Modulator	C[C@H](NC(=O)C1=CC2=C(C=C1)[N](CC3=CC=C(C=C3)C4=CC=CC=C4C(O)=O)C(=C2C)C)C5=CC=C(C=C5)[N+]([O-])=O
NCGC00347956-01	SR9011					x			Rev-erb alpha Agonist	CCCCCNC(=O)N1CCC(CN(CC2=CC=C(S2)[N+]([O-])=O)CC3=CC=C(Cl)C=C3)C1
NCGC00182052-03	SRT1720					x			Histone Deacetylase/SIRT1 Activator	O=C(NC1=CC=CC=C1C2=C[N]3C(=CSC3=N2)CN4CCNCC4)C5=NC6=C(C=CC=C6)N=C5
NCGC00165902-02	SU-11274					x			HGFR Inhibitor	CN1CCN(CC1)C(=O)C2=C(C)[NH]C(=C2C)\C=C3/C(=O)NC4=CC=C(C=C34)[S+]([O-])(=O)N(C)C5=CC(=CC=C5)Cl
NCGC00182051-02	Tamatinib					x			Syk Kinase Inhibitor	COC1=CC(=CC(=C1OC)OC)NC2=NC=C(F)C(=N2)NC3=NC4=C(OC(C)(C)C(=O)N4)C=C3
NCGC00016024-06	Taxifolin					x			0	O[C@@H]1[C@H](OC2=C(C1=O)C(O)=CC(O)=C2)C3=CC(O)=C(O)C=C3
NCGC00242227-02	TCS JNK 5a					x			JNK 2/3 Inhibitor	O=C(NC1=C(C#N)C2=C(CCCC2)S1)C3=C4C=CC=CC4=CC=C3
NCGC00344508-01	Tecalcet					x			Calcium-Sensing Receptor (CaSR) Agonist	COC1=CC(=CC=C1)[C@@H](C)NCCCC2=CC=CC=C2Cl
NCGC00188346-01	PP242					x			mTOR Inhibitor	Oc1cc2cc(nc2cc1)c4nn(c3ncnc(N)c34)C(C)C
NCGC00168459-04	Triazolopyridazine					x			Phosphodiesterase IIII (PDE4) Inhibitor	COC1=CC(=C(OC)C=C1)C2=NN=C3C=CC(=N[N]23)C4=CC(=C(OC)C=C4)O[C@@H]5CCOC5
NCGC00344623-02	UNC1215					x			L3MBTL3 methyllysine (Kme) reader domain Inhibitor	O=C(N1CCC(CC1)N2CCCC2)C3=CC(=C(C=C3)C(=O)N4CCC(CC4)N5CCCC5)NC6=CC=CC=C6
NCGC00347957-01	UNC669					x			L3MBTL3 methyllysine (Kme) reader domain Inhibitor	BrC1=CN=CC(=C1)C(=O)N2CCC(CC2)N3CCCC3
NCGC00160165-01	Usnic acid					x			adrenergenic receptor antagaonist	CC(=O)C1=C(O)C(C)=C(O)C2=C1OC3=CC(=O)C(C(C)=O)=C(O)C23C
NCGC00025325-03	Vapiprost					x			Prostanoid TP Antagonist	O[C@H]1C[C@H](OCC2=CC=C(C=C2)C3=CC=CC=C3)[C@H](CC\C=C/CCC(O)=O)[C@H]1N4CCCCC4
NCGC00242487-01	VX-11E					x			ERK Inhibitor	CC1=CN=C(NC2=CC=C(F)C=C2Cl)N=C1C3=C[NH]C(=C3)C(=O)N[C@H](CO)C4=CC=CC(=C4)Cl
NCGC00347958-01	WS3					x			beta Cell Proliferation Inducer	CN1CCN(CC1)CC2=CC=C(NC(=O)NC3=CC=C(OC4=CC(=NC=N4)NC(=O)C5CC5)C=C3)C=C2C(F)(F)F
NCGC00273985-03	Wyeth Cot inhibitor-2					x			Tpl-2/Cot (MAP3K8) Kinase Inhibitor	CCN1CCC(CC1)[N]2C=C(CNC3=CC(=C4N=CC(=C(NC5=CC=C(F)C(=C5)Cl)C4=C3)C#N)Cl)N=N2
NCGC00250397-01	XAV-939					x			TNKS1/TNKS2 Inhibitor	OC1=NC(=NC2=C1CSCC2)C3=CC=C(C=C3)C(F)(F)F
NCGC00159544-02	Zaldaride					x			Calmodulin Antagonist	CC1(CN2CCC(CC2)N3C(=O)NC4=C3C=CC=C4)OCC5=CC=CC=C5[N]6C=CC=C16
NCGC00025245-01	Ginkgolide B					x			GABA(A) Receptor Antagonist	C[C@@H]1C(=O)OC2[C@H](O)[C@]34[C@H]5C[C@@H](C(C)(C)C)[C@@]36[C@@H](O)C(=O)O[C@H]6O[C@@]4(C(=O)O5)[C@@]12O
NCGC00346660-01	10-Deacetylbaccatin					x			antineoplastic intermediate	CC(=O)O[C@@]12CO[C@@H]1C[C@H](O)[C@]3(C)[C@@H]2[C@H](OC(=O)C4=CC=CC=C4)[C@]5(O)C[C@H](O)/C(=C(/[C@@H](O)C3=O)C5(C)C)C
NCGC00185994-02	10058-F4					x			MYC Expression Inhibitor	CCC1=CC=C(C=C1)\C=C/2SC(=S)NC2=O
NCGC00346825-01	10074-G5					x			MYC Expression Inhibitor	[O-][N+](=O)C1=CC=C(NC2=CC=CC=C2C3=CC=CC=C3)C4=NON=C14
NCGC00164296-03	3-Indolebutyric acid					x			plant hormone	OC(=O)CCCC1=C[NH]C2=CC=CC=C12
NCGC00345447-02	3-Methyladenine					x			PI3K Inhibitor	C[N]1C=NC(=C2N=CN=C12)N
NCGC00346839-01	4-Quinazolinamine					x			EGFR Inhibitor	NC1=C2C=CC=CC2=NC=N1
NCGC00016552-02	7-Aminocephalosporanic acid					x			Cephalosporin intermediate	CC(=O)OC\C1=C(\[N@]2[C@@H](SC1)[C@H](N)C2=O)C(O)=O
NCGC00387725-02	A-1210477					x			Mcl-1 Inhibitor	CN(C)[S+]([O-])(=O)N1CCN(CC1)C2=CC=C(OCC3=C(C(=N[N]3C)C)C4=C5[N](CCN6CCOCC6)C(=C(CCCOC7=C8C=CC=CC8=CC=C7)C5=CC=C4)C(O)=O)C=C2
NCGC00347278-01	A-443654					x			AKT Inhibitor	CC1=N[NH]C2=C1C=C(C=C2)C3=CN=CC(=C3)OC[C@@H](N)CC4=C[NH]C5=C4C=CC=C5
NCGC00346624-01	A-66					x			PI3Kalpha Inhibitor	CC1=C(SC(=N1)NC(=O)N2CCC[C@H]2C(N)=O)C3=CSC(=N3)C(C)(C)C
NCGC00263147-01	A-674563					x			AKT Inhibitor	CC1=N[NH]C2=CC=C(C=C12)C3=CC(=CN=C3)OC[C@@H](N)CC4=CC=CC=C4
NCGC00347908-01	A-740003					x			P2X7 Receptor Antagonist	COC1=C(OC)C=C(CC(=O)NC(N\C(NC2=CC=CC3=C2C=CC=C3)=N\C#N)C(C)(C)C)C=C1
NCGC00250373-01	A-769662					x			AMPK Activator	OC1=C(C=CC=C1)C2=CC=C(C=C2)C3=CSC4=C3C(=C(/C#N)C(=O)N4)/O
NCGC00346955-01	A-770041					x			Lck Kinase Inhibitor	COC1=CC(=CC=C1NC(=O)C2=CC3=C(C=CC=C3)[N]2C)C4=N[N](C5CCC(CC5)N6CCN(CC6)C(C)=O)C7=NC=NC(=C47)N
NCGC00346700-01	A-803467					x			Nav1.8 (SNS/PN3) Sodium Channel Blocker	COC1=CC(=CC(=C1)NC(=O)C2=CC=C(O2)C3=CC=C(Cl)C=C3)OC
NCGC00165721-02	A-83-01					x			TGF-bR1 (ALK5) Inhibitor	CC1=CC=CC(=N1)C2=N[N](C=C2C3=CC=NC4=C3C=CC=C4)C(=S)NC5=CC=CC=C5
NCGC00347909-01	A-839977					x			P2X7 Receptor Antagonist	ClC1=C(Cl)C(=CC=C1)[N]2N=NN=C2NCC3=C(OC4=NC=CC=C4)C=CC=C3
NCGC00346522-01	A-922500					x			Diacylglycerol Acyltransferase Type 1 (DGAT-1) Inhibitor	OC(=O)[C@@H]1CCC[C@H]1C(=O)C2=CC=C(C=C2)C3=CC=C(NC(=O)NC4=CC=CC=C4)C=C3
NCGC00346576-01	A-966492					x			PARP Inhibitor	NC(=O)C1=C2[NH]C(=NC2=CC=C1)C3=CC=C(C=C3F)[C@H]4CCCN4
NCGC00092381-03	ABT-702					x			Adenosine Kinase Inhibitor	NC1=C2C(=NC=N1)N=C(C=C2C3=CC(=CC=C3)Br)C4=CN=C(C=C4)N5CCOCC5
NCGC00253562-02	ABT-737					x			Bcl-xL Inhibitor	CN(C)CC[C@H](CSC1=CC=CC=C1)NC2=C(C=C(C=C2)[S+]([O-])(=O)NC(=O)C3=CC=C(C=C3)N4CCN(CC4)CC5=C(C=CC=C5)C6=CC=C(Cl)C=C6)[N+]([O-])=O
NCGC00242477-01	AC-261066					x			RARbeta2 Agonist	CCCCOCCOC1=C(C)SC(=N1)C2=CC=C(C(O)=O)C(=C2)F
NCGC00344509-01	AC-265347					x			Calcium-Sensing Receptor (CaSR) Agonist	CC1=CC=C(C(=C1)C)C(C)(O)C2=NC3=CC=CC=C3S2
NCGC00263280-01	Ac-SAH-P53-8					x			HDM2/HDMX Inhibitor	CC(C)C[C@@H]1NC(=O)[C@@H](CCCNC(N)=N)NC(=O)[C@H](CC2=C[NH]C3=C2C=CC=C3)NC(=O)[C@H](CC(C)C)NC(=O)[C@H](CC(N)=O)NC(=O)[C@@](C)(CCCCCC\C=C/CCC[C@](C)(NC(=O)[C@H](CC(C)C)NC1=O)C(=O)N[C@@H](CCC(N)=O)C(=O)N[C@@H](CC(N)=O)C(N)=O)NC(=O)[C@H](CC4=CC=CC=C4)NC(=O)[C@@H](NC(=O)[C@H](CCC(N)=O)NC(=O)[C@H](CCC(N)=O)NC(=O)[C@H](CO)NC(=O)[C@H](CCC(N)=O)NC(=O)CCNC(C)=O)[C@H](C)O
NCGC00263235-01	ACC1 BMS					x			Acetyl-CoA Carboxylase Inhibitor	CC(C)OC1=CC=C(OC2=CC=C(C=C2)C(C)NC(C)=O)C=C1
NCGC00347280-01	IKK-2 inhibitor VIII					x			IKK beta Inhibitor	NC1=C(C#N)C(=CC(=N1)C2=C(OCC3CC3)C=CC=C2O)C4CCNCC4
NCGC00498399-01	Aderbasib					x			ADAM10 Inhibitor	COC(=O)N1CC2(CC2)C[C@@H]([C@H]1C(=O)N3CCN(CC3)C4=CC=CC=C4)C(=O)NO
NCGC00346485-01	ADW-742					x			IGF-1R Inhibitor	NC1=NC=NC2=C1C(=C[N]2C3CC(C3)CN4CCCC4)C5=CC(=CC=C5)OCC6=CC=CC=C6
NCGC00346722-01	ADX-47273					x			mgluR5 Antagonist	FC1=CC=C(C=C1)C(=O)N2CCC[C@@H](C2)C3=NC(=NO3)C4=CC=C(F)C=C4
NCGC00263225-01	AG-041R					x			gastrin/CCKB receptor Antagonist	CCOC(CN1C(=O)[C@](CC(=O)NC2=CC=C(C)C=C2)(NC(=O)NC3=CC=C(C)C=C3)C4=CC=CC=C14)OCC
NCGC00346684-01	AG-1024					x			EGFR Inhibitor	CC(C)(C)C1=C(O)C(=CC(=C1)C=C(C#N)C#N)Br
NCGC00345821-01	AG-13958					x			VEGFR-2 (FLK-1/KDR) Inhibitors	C[N]1N=CC(=C1C(=O)NC2=C(F)C=CC(=C2)NC3=CC4=C(C=C3)C(=N[NH]4)\C=C\C5=CC=CC=N5)C
NCGC00168108-02	AG-14361					x			PARP Inhibitor	CN(C)CC1=CC=C(C=C1)C2=NC3=CC=CC4=C3[N]2CCNC4=O
NCGC00016017-07	AG-1478					x			EGFR Inhibitor	COC1=CC2=NC=NC(=C2C=C1OC)NC3=CC=CC(=C3)Cl
NCGC00347934-01	AGI-5198					x			Mutant IDH1 Inhibitor	CC1=CC=CC=C1C(N(C(=O)C[N]2C=CN=C2C)C3=CC=CC(=C3)F)C(=O)NC4CCCCC4
NCGC00347935-01	AGI-6780					x			Mutant IDH2 Inhibitor	[O-][S+](=O)(NC1CC1)C2=CC=C(C(=C2)NC(=O)NC3=CC=CC(=C3)C(F)(F)F)C4=CSC=C4
NCGC00347279-01	AIM-100					x			ACK1 Inhibitor	C1CO[C@@H](C1)CNC2=NC=NC3=C2C(=C(O3)C4=CC=CC=C4)C5=CC=CC=C5
NCGC00347936-01	AK-7					x			Histone Deacetylase SIRT2 Inhibitor	[O-][S+](=O)(N1CCCCCC1)C2=CC(=CC=C2)C(=O)NC3=CC=CC(=C3)Br
NCGC00165727-02	AKT Inhibitor VIII					x			AKT Inhibitor	O=C1NC2=CC=CC=C2N1C3CCN(CC3)CC4=CC=C(C=C4)C5=C(N=C6C=C7[NH]C=NC7=CC6=N5)C8=CC=CC=C8
NCGC00345822-01	AKT-I-1					x			AKT Inhibitor	CN(C)CC(C)(C)CNC1=N[N]2C(=NN=C2C3=CC=CC=C3)C=C1C4CCC4
NCGC00345823-01	Akt-I-1,2					x			AKT Inhibitor	CC(C)(N)C1=CC=C(C=C1)C2=NC3=C(C=CC=C3)N=C2C4=CC=CC=C4
NCGC00164629-03	Alibendol					x			treatments of indigestin, nausea	COC1=C(O)C(=CC(=C1)CC=C)C(=O)NCCO
NCGC00163510-03	Aloe-Emodin					x			Caspase 3 Activator	OCC1=CC2=C(C(=C1)O)C(=O)C3=C(C=CC=C3O)C2=O
NCGC00183867-01	Aloin					x			Stimulant laxative	O[C@H]1[C@H](O)[C@@H](O)[C@@H](O[C@@H]1CO)[C@H]4c2cccc(O)c2C(=O)c3c(O)cc(CO)cc34
NCGC00346708-01	Aloperine					x			Mediator Release Inhibitors	C1CCN2C[C@H]3C[C@H](\C=C/4CCCN[C@@H]34)[C@H]2C1
NCGC00167328-02	Aloxistatin					x			Calpain Inhibitor	CCOC(=O)[C@H]1O[C@@H]1C(=O)N[C@@H](CC(C)C)C(=O)NCCC(C)C
NCGC00025012-02	AM-630					x			cannabinoid CB2 Antagonist	COC1=CC=C(C=C1)C(=O)C2=C(C)[N](CCN3CCOCC3)C4=C2C=CC(=C4)I
NCGC00346895-01	Amastatin					x			cytosolic leucine aminopeptidase Inhibitor	CC(C)C[C@@H](N)[C@H](O)C(=O)N[C@@H](C(C)C)C(=O)N[C@@H](C(C)C)C(=O)N[C@@H](CC(O)=O)C(O)=O
NCGC00345848-01	AMG-1					x			HGFR Inhibitor	COC1=CC=C2C(=CC=NC2=C1)OC3=CC=C(NC(=O)\C4=C(C)\N(CC(C)(C)O)N(C4=O)C5=CC=CC=C5)C=C3F
NCGC00345843-01	AMG-25					x			KIT Inhibitor	CC\1=C(C(=O)N(\C=C1)C2=CC=C(C=C2)C3=NC=CO3)/C4=CC5=CN=C(N)N=C5C=C4
NCGC00346670-01	AMG-458					x			HGFR Inhibitor	COC1=CC2=NC=CC(=C2C=C1)OC3=CN=C(NC(=O)C/4=C(C)/N(CC(C)(C)O)N(C4=O)C5=CC=CC=C5)C=C3
NCGC00263206-02	AMG-47a					x			Lck Kinase Inhibitor	CC1=C(C=C(C=C1)C(=O)NC2=CC=CC(=C2)C(F)(F)F)C3=CC4=CN=C(NCCN5CCOCC5)N=C4C=C3
NCGC00263201-01	AMG-51					x			HGFR Inhibitor	COC1=C(OCCCN2CCOCC2)C=C3N=CC=C(OC4=CC=C(C=C4F)\C5=C\N=C(\NC6=CC=C(F)C=C6)N(C)C5=O)C3=C1
NCGC00263199-02	AMG-Tie2-1					x			Tie-2 kinase Inhibitor	CNC1=NC(=CC=N1)C2=CC=CN=C2OC3=CC(=CC=C3C)C(=O)NC4=CC=CC(=C4)C(F)(F)F
NCGC00346583-01	Amygdalin					x			Caspase 3 Activator	OC[C@H]1O[C@@H](OC[C@H]2O[C@@H](O[C@@H](C#N)C3=CC=CC=C3)[C@H](O)[C@@H](O)[C@@H]2O)[C@H](O)[C@@H](O)[C@@H]1O
NCGC00263150-01	Andarine					x			Selective Androgen Receptor Modulators (SARM)	CC(=O)NC1=CC=C(OC[C@](C)(O)C(=O)NC2=CC(=C(C=C2)[N+]([O-])=O)C(F)(F)F)C=C1
NCGC00017338-05	Antimycin A					x			Antifungal Agent	CCCCCC[C@@H]1[C@@H](OC(=O)CC(C)C)[C@H](C)OC(=O)[C@@H](NC(=O)C2=C(O)C(=CC=C2)NC=O)[C@@H](C)OC1=O
NCGC00345797-01	AP-761					x			prostaglandin D2 CRTH2 inhibitor	CN(C)C1=C(CC(O)=O)C(=NC(=N1)CC2=CC=C(NC(=O)C3=CC=C(C=C3)C(F)(F)F)C=C2)N(C)C
NCGC00345801-01	AP-768					x			prostaglandin D2 CRTH2 inhibitor	CN(C)C1=C(CC(O)=O)C(=NC(=N1)CC2=CC=C(NC(=O)C3=CC=C4C=CC=CC4=C3)C=C2)Cl
NCGC00015049-18	Apigenin					x			NMDA Receptor Antagonist	OC1=CC=C(C=C1)\C2=C\C(=O)C3=C(O2)C=C(O)C=C3O
NCGC00263179-01	AR-00341677					x			Raf kinase B Inhibitor	OCC[N]1C=C(C2=CC=C\3C(=C2)CCC3=N\O)C(=N1)C4=CC=NC=C4
NCGC00250392-01	AR-C155858					x			MCT1 Inhibitor	CC(C)CN1C(=O)N(C)C(=O)C2=C1SC(=C2C(=O)N3C[C@H](O)CO3)CC4=C(C)[NH]N=C4C
NCGC00015075-07	Arecoline					x			Muscarinic receptor Agonists	COC(=O)\C1=C\CCN(C)C1
NCGC00346882-01	AS-1949490					x			SH2 containing inositol phosphatase (SHIP) Inhibitor	C[C@H](NC(=O)C1=C(OCC2=CC=C(Cl)C=C2)C=CS1)C3=CC=CC=C3
NCGC00185997-03	AS-252424					x			PI3K gamma Inhibitor	OC1=CC(=CC=C1C2=CC=C(O2)\C=C\3SC(=O)NC3=O)F
NCGC00186009-03	AS-604850					x			PI3K gamma Inhibitor	FC1(F)OC2=C(O1)C=C(C=C2)\C=C\3SC(=O)NC3=O
NCGC00186030-03	AS-605240					x			PI3K gamma Inhibitor	O=C1NC(=O)C(/S1)=C/C2=CC=C3N=CC=NC3=C2
NCGC00091253-07	Asaraldehyde					x			Cyclooxygenase-2 Inhibitor	COC1=CC(=C(C=O)C=C1OC)OC
NCGC00346584-01	Asiatic acid					x			Nitric Oxide Production Inhibitor	C[C@@H]1CC[C@@]2(CC[C@]3(C)\C(=C/C[C@@H]4[C@@]5(C)C[C@@H](O)[C@H](O)[C@@](C)(CO)[C@@H]5CC[C@@]34C)[C@@H]2[C@H]1C)C(O)=O
NCGC00263265-01	ASR-isobudimer-SO2Ph-4-CH2OC(O)NMe2					x			artemesinin analogue	C[C@@H]1CC[C@H]2[C@@H](C)[C@@H](CC(C[C@H]3O[C@@H]4O[C@]5(C)CC[C@H]6[C@H](C)CC[C@@H]([C@H]3C)[C@@]46OO5)C[S+]([O-])(=O)C7=CC=C(COC(=O)N(C)C)C=C7)O[C@@H]8O[C@]9(C)CC[C@@H]1[C@@]28OO9
NCGC00346608-01	Astragaloside A					x			treatment of degenerative bone diseases	CC(C)(O)[C@H]1CC[C@](C)(O1)[C@H]2[C@@H](O)C[C@@]3(C)[C@@H]4C[C@H](O[C@@H]5O[C@H](CO)[C@@H](O)[C@H](O)[C@H]5O)[C@H]6C(C)(C)[C@H](CC[C@@]67C[C@@]47CC[C@]23C)O[C@@H]8OC[C@@H](O)[C@H](O)[C@H]8O
NCGC00346549-01	AT-7867					x			AKT Inhibitor	ClC1=CC=C(C=C1)C2(CCNCC2)C3=CC=C(C=C3)C4=C[NH]N=C4
NCGC00420704-01	AT-IAP					x			IAP Inhibitor	C[C@@H]1CN(CC(=O)N2CC(C)(C)C3=C2C=C(CC4=CC=C(F)C=C4)C=N3)[C@H](CN1)CN5CCOC[C@H]5C
NCGC00346525-01	Aurora A Inhibitor I					x			Aurora A Inhibitor	CCN1CCN(CC1)C(=O)CC2=CC=C(NC3=NC(=C(F)C=N3)NC4=CC=C(C=C4)C(=O)NC5=CC=CC=C5Cl)C=C2
NCGC00346572-01	Avasimibe					x			Cyp2C9 Inhibitor	CC(C)C1=CC(=C(CC(=O)N[S+]([O-])(=O)OC2=C(C=CC=C2C(C)C)C(C)C)C(=C1)C(C)C)C(C)C
NCGC00347905-01	AZ-10606120					x			P2X7 Receptor Antagonist	OCCNCCNC1=NC2=CC=CC(=C2C=C1)NC(=O)CC34CC5CC(CC(C5)C3)C4
NCGC00347904-01	AZ-11645373					x			P2X7 Receptor Antagonist	[O-][N+](=O)C1=CC(=CC=C1)C2=CC=C(OCC(CCC3=CC=NC=C3)N4C(=O)CSC4=O)C=C2
NCGC00250381-02	AZ-23					x			Trk Inhibitor	CC(C)OC1=CC(=N[NH]1)NC2=C(Cl)C=NC(=N2)N[C@@H](C)C3=CC=C(F)C=N3
NCGC00263090-01	AZ-3146					x			MPS1 Inhibitor	COC1=C(NC2=NC=C3N(C)C(=O)N(C4CCCC4)C3=N2)C=CC(=C1)OC5CCN(C)CC5
NCGC00250380-01	AZ-628					x			Raf kinase B/C Inhibitor	CN1\C=N/C2=CC=C(NC3=CC(=CC=C3C)NC(=O)C4=CC(=CC=C4)C(C)(C)C#N)C=C2C1=O
NCGC00346581-01	AZ-960					x			Jak2/3 Inhibitor	C[C@H](NC1=NC(=C(F)C=C1C#N)NC2=N[NH]C(=C2)C)C3=CC=C(F)C=C3
NCGC00274038-01	AZ-TAK1 Inhibitor					x			TGF-bR1 (ALK5) Inhibitor	NC(=O)NC1=C(SC(=C1)C2=CC=C(CN3CCOCC3)C=C2)C(N)=O
NCGC00346523-01	Azalomycin-B					x			Macrolide Antibiotic	CC[C@@H]1[C@@H](C)O[C@](O)(C[C@H]1O[C@H]2C[C@H](O)[C@H](O)[C@H](C)O2)[C@@H](C)[C@H](O)[C@H](C)[C@H]3OC(=O)\C=C\C=C\[C@H](C)[C@H](OC(=O)\C=C\C=C\[C@@H]3C)[C@@H](C)[C@@H](O)[C@H](C)[C@@]4(O)C[C@@H](O[C@H]5C[C@H](O)[C@H](O)[C@H](C)O5)[C@H](CC)[C@@H](C)O4
NCGC00345856-01	AZD-26					x			AKT Inhibitor	NC(=O)C1=CN=C(C2=CC=C(C=C2)C3(N)CCC3)C(=C1)C4=CC=CC=C4
NCGC00250391-01	AZD-7545					x			Pyruvate Dehydrogenase Kinase 2 Inhibitor	CN(C)C(=O)C1=CC=C(C=C1)[S+]([O-])(=O)C2=CC=C(NC(=O)[C@@](C)(O)C(F)(F)F)C(=C2)Cl
NCGC00346715-01	Azomycin					x			Antibiotic	[O-][N+](=O)C1=NC=C[NH]1
NCGC00162409-03	Bafilomycin A1					x			Vacuolar H+ ATPase (V-ATPase) Inhibitor	CO[C@H]1\C=C/C=C(/C)C[C@H](C)[C@H](O)[C@H](C)\C=C(C)/C=C(/OC)C(=O)O[C@@H]1[C@@H](C)[C@@H](O)[C@H](C)[C@@]2(O)C[C@@H](O)[C@H](C)[C@H](O2)C(C)C
NCGC00263088-01	BAG-956					x			PI3K/PDK1 Inhibitor	CC1=NC2=CN=C3C=CC(=CC3=C2[N]1C4=CC=C(C=C4)C(C)(C)C#N)C#CC5=CN=CC=C5
NCGC00346586-01	Baicalin					x			prolyl endopeptidase inhibitor	O[C@@H]1[C@@H](O)[C@H](O[C@@H]([C@H]1O)C(O)=O)OC2=C(O)C(=C3C(=O)\C=C(/OC3=C2)C4=CC=CC=C4)O
NCGC00263227-01	BAY-41-8543					x			Soluble Guanylate Cyclase (sGC) Activator	NC1=C(N2CCOCC2)C(=NC(=N1)C3=N[N](CC4=C(F)C=CC=C4)C5=NC=CC=C35)N
NCGC00263226-01	BAY-60-7550					x			Phosphodiesterase II (PDE2A) Inhibitor	COC1=C(OC)C=C(CC/2=N/N\3C(C(C)\N=C3[C@@H](CCCC4=CC=CC=C4)[C@@H](C)O)C(=O)N2)C=C1
NCGC00345844-01	Bayer-18					x			Tyk 2 Inhibitor	CC(C)(C)NC(=O)NC1=CC=CC(=C1)NC2=NC(=C(F)C=N2)NC(C)(C)CO
NCGC00024901-03	BD-1047					x			sigma Receptor Antagonist	CN(C)CCN(C)CCC1=CC=C(Cl)C(=C1)Cl
NCGC00015147-09	Benzamil					x			Epithelial Sodium Channels (ENaC) Blocker	N\C(NCC1=CC=CC=C1)=N/C(=O)C2=NC(=C(N)N=C2N)Cl
NCGC00346587-01	Bergenin					x			Protein Tyrosine Phosphatase (PTP) Inhibitors	COC1=C(O)C2=C(C=C1O)C(=O)O[C@@H]3[C@@H](O)[C@H](O)[C@@H](CO)O[C@@H]23
NCGC00346734-01	Betanin					x			treatment of lipoprotein diseases	OCC1OC(OC2=C(O)C=C3N(\C=C\C4=C\C(=N/C(C4)C(O)=O)C(O)=O)C(CC3=C2)C(O)=O)C(O)C(O)C1O
NCGC00263145-01	BI-78D3					x			SAPK1 (JNK) Inhibitor	OC1=NN=C(SC2=NC=C(S2)[N+]([O-])=O)[N]1C3=CC4=C(OCCO4)C=C3
NCGC00263086-01	BI-D1870					x			RSK Inhibitor	CC(C)CCN1C(C)C(=N)N(C)C2=C1N=C(NC3=CC(=C(O)C(=C3)F)F)N=C2
NCGC00346588-01	Bilobalide					x			GABA(A) Receptor Antagonists	CC(C)(C)[C@]1(O)C[C@@H]2OC(=O)C[C@@]23C(=O)O[C@@H]4OC(=O)[C@H](O)C134
NCGC00017369-10	Biochanin A					x			flavanoid	COC1=CC=C(C=C1)C/2=C/OC3=C(C(=CC(=C3)O)O)C2=O
NCGC00347940-01	Bioymifi					x			TRAIL Receptor DR5 Agonist	BrC1=CC=C(C=C1)N2C(=N)S\C(=C/C3=CC=C(O3)C4=CC5=C(C=C4)C(=O)NC5=O)C2=O
NCGC00185850-02	BIX-01294					x			EHMT2 Inhibitor	COC1=C(OC)C=C2C(=NC(=NC2=C1)N3CCCN(C)CC3)NC4CCN(CC4)CC5=CC=CC=C5
NCGC00165768-02	BML-277					x			Chk2 Inhibitor	NC(=O)C1=CC2=C([NH]C(=N2)C3=CC=C(OC4=CC=C(Cl)C=C4)C=C3)C=C1
NCGC00345824-01	BMS-2					x			HGFR Inhibitor	FC1=CC=C(C=C1)N2/C=C\C=C(C(=O)NC3=CC=C(OC4=C5C=C[NH]C5=NC=C4)C(=C3)F)/C2=O
NCGC00346693-01	BMS-265246					x			CDK1/2 Inhibitor	CCCCOC1=C2C=N[NH]C2=NC=C1C(=O)C3=C(F)C=C(C)C=C3F
NCGC00346875-01	BMS-299897					x			g-Secretase Inhibitor	C[C@@H](N(C1=CC(=CC=C1F)F)[S+]([O-])(=O)C2=CC=C(Cl)C=C2)C3=CC=C(F)C=C3CCCC(O)=O
NCGC00345825-01	BMS-3					x			LIMK Inhibitor	FC(F)C1=N[N](C(=C1)C2=CN=C(NC(=O)C3CC3)S2)C4=C(Cl)C=CC=C4Cl
NCGC00165761-02	BMS-345541					x			IKK beta Inhibitor	CC1=CC=C2N=C(NCCN)C3=NC=C(C)[N]3C2=C1
NCGC00263197-01	BMS-5					x			LIMK1/LIMK2 Inhibitor	CC(C)C(=O)NC1=NC=C(S1)C2=CC(=N[N]2C3=C(Cl)C=CC=C3Cl)C(F)F
NCGC00229512-04	BMS-509744					x			ITK Inhibitor	COC1=C(C=C(SC2=CN=C(NC(=O)C3=CC=C(CNC(C)C(C)(C)C)C=C3)S2)C(=C1)C)C(=O)N4CCN(CC4)C(C)=O
NCGC00346460-02	BMS-536924					x			IGF-1R Inhibitor	CC1=C2N=C([NH]C2=CC(=C1)N3CCOCC3)\C4=C(NC[C@@H](O)C5=CC=CC(=C5)Cl)\C=C/NC4=O
NCGC00481082-01	BMS-595					x			Casein Kinase 2 Inhibitor	COC(=O)NC1=CC(=C(Cl)C(=C1)NC2=N[N]3C(=CN=C3C(=C2)NC4CC4)C#N)N5CCN(C)CC5
NCGC00263176-01	BMS-794833					x			VEGFR-2 Inhibitor	NC1=C(Cl)C(=CC=N1)OC2=C(F)C=C(NC(=O)\C3=C\N\C=C(C3=O)\C4=CC=C(F)C=C4)C=C2
NCGC00345808-01	BP-1-102					x			STAT-3 Inhibitor	CN(CC(=O)N(CC1=CC=C(C=C1)C2CCCCC2)C3=CC=C(C(O)=O)C(=C3)O)[S+]([O-])(=O)C4=C(F)C(=C(F)C(=C4F)F)F
NCGC00015173-02	BRL-15572					x			5-HT1D Receptor Antagonist	OC(CN1CCN(CC1)C2=CC=CC(=C2)Cl)C(C3=CC=CC=C3)C4=CC=CC=C4
NCGC00346553-01	BS-181					x			CDK 7 Inhibitor	CC(C)C1=C2N=C(NCCCCCCN)C=C(NCC3=CC=CC=C3)[N]2N=C1
NCGC00345852-01	BS-194					x			CDK1/2/5/9 Inhibitor	CC(C)C1=C2N=C(N[C@@H](CO)[C@H](O)CO)C=C(NCC3=CC=CC=C3)[N]2N=C1
NCGC00263270-01	BTM-2C-dimer allyl oxime					x			artemesinin analogue	C[C@@H]1CC[C@H]2[C@@H](C)[C@@H](C\C(=N\OCC=C)[C@H]3O[C@@H]4O[C@]5(C)CC[C@H]6[C@H](C)CC[C@@H]([C@H]3C)[C@@]46OO5)O[C@@H]7O[C@]8(C)CC[C@@H]1[C@@]27OO8
NCGC00263268-01	BTM-2C-dimer ketone					x			artemesinin analogue	C[C@@H]1CC[C@H]2[C@@H](C)[C@@H](CC(=O)[C@H]3O[C@@H]4O[C@]5(C)CC[C@H]6[C@H](C)CC[C@@H]([C@H]3C)[C@@]46OO5)O[C@@H]7O[C@]8(C)CC[C@@H]1[C@@]27OO8
NCGC00250386-02	BX-795					x			IKK-epsilon Inhibitor	IC1=C(NCCCNC(=O)C2=CC=CS2)N=C(NC3=CC(=CC=C3)NC(=O)N4CCCC4)N=C1
NCGC00346687-01	BX-912					x			Phosphoinositide Dependent Kinase Inhibitor	BrC1=CN=C(NC2=CC(=CC=C2)NC(=O)N3CCCC3)N=C1NCCC4=CN=C[NH]4
NCGC00348107-01	C-FMS inhibitor					x			CSF1R (c-FMS) Inhibitor	CC1CCN(CC1)C2=CC(=CC=C2NC(=O)C3=CC(=C[NH]3)C#N)N4CCN(C)CC4
NCGC00163431-03	CA-074 Me					x			Cathepsin B Inhibitor	CCCNC(=O)[C@H]1O[C@@H]1C(=O)N[C@@H](C(C)CC)C(=O)N2CCC[C@H]2C(=O)OC
NCGC00344507-02	Calhex-231					x			Calcium-Sensing Receptor (CaSR) Agonist	CC(N[C@H]1CCCC[C@@H]1NC(=O)C2=CC=C(Cl)C=C2)C3=CC=CC4=C3C=CC=C4
NCGC00344505-01	Calindol					x			Calcium-Sensing Receptor (CaSR) Agonist	C[C@@H](NCC1=CC2=C([NH]1)C=CC=C2)C3=C4C=CC=CC4=CC=C3
NCGC00024594-01	Calpeptin					x			Proteasome Inhibitor	CCCCC(NC(=O)C(CC(C)C)NC(=O)OCC1=CC=CC=C1)C=O
NCGC00347941-01	CASIN					x			Cdc42 Inhibitor	OCCNC1CCCC2=C1[NH]C3=C2C=C(C=C3)C4=CC=CC=C4
NCGC00263222-01	CAY-10581					x			IDO Inhibitor	CC1(C)OC/2=C(\[C@H](NCC3=CC=CC=C3)[C@@H]1O)C(=O)C4=CC=CC=C4C2=O
NCGC00263223-01	CAY-10626					x			PI3Kalpha Inhibitor	CN(C)CCN(C)C(=O)C1=CC=C(NC(=O)NC2=CC=C(C=C2)C3=NC4=C(C=C[N]4CC(F)(F)F)C(=N3)N5CCOCC5)C=C1
NCGC00161410-02	CCT-018159					x			Heat Shock Protein 90 (hsp90) Inhibitor	CCC1=C(O)C=C(O)C(=C1)C2=NNC(C)=C2C3=CC4=C(OCCO4)C=C3
NCGC00346621-01	CCT-128930					x			AKT Inhibitor	NC1(CCN(CC1)C2=C3C=C[NH]C3=NC=N2)CC4=CC=C(Cl)C=C4
NCGC00346539-01	CCT-129202					x			Aurora Kinase Inhibitor	CN(C)C1=CC=C(C=C1)C2=NC3=C(N4CCN(CC4)CC(=O)NC5=NC=CS5)C(=CN=C3[NH]2)Cl
NCGC00346676-01	CCT-137690					x			Aurora-A/B/C Kinase Inhibitor	CN1CCN(CC1)C2=CC=C(C=C2)C3=NC4=C(N5CCN(CC5)CC6=NOC(=C6)C)C(=CN=C4[NH]3)Br
NCGC00346436-01	CCT-241533					x			Chk2 Inhibitor	COC1=CC2=NC(=NC(=C2C=C1OC)N[C@@H]3CNC[C@H]3C(C)(C)O)C4=CC(=CC=C4O)F
NCGC00250389-01	CDIBA					x			Phospholipase C Inhibitor	CC1=C(CCOC2=CC=C(C=C2)C(O)=O)C3=CC(=CC=C3[N]1C(C4=CC=CC=C4)C5=CC=CC=C5)Cl
NCGC00346952-01	Cdk4/6 Inhibitor IV					x			CDK4/6 Inhibitor	CCNC1=NC(=NC(=C1)NC2CCC(O)CC2)NC3=CC=C4[N](CC5=CC=CC=C5)C=CC4=C3
NCGC00345854-01	CEP-33779					x			Jak2 Inhibitor	CN1CCN(CC1)C2=CC=CC(=C2)NC3=N[N]4C=CC=C(C5=CC=C(C=C5)[S+](C)([O-])=O)C4=N3
NCGC00346661-01	Cephalomannine					x			Tubulin depolymerization Inhibitor	C/C=C(C)/C(=O)N[C@H]([C@@H](O)C(=O)O[C@H]\1C[C@@]2(O)[C@@H](OC(=O)C3=CC=CC=C3)[C@H]4[C@@](C)([C@@H](O)C[C@H]5OC[C@@]45OC(C)=O)C(=O)[C@H](OC(C)=O)C(=C1C)/C2(C)C)C6=CC=CC=C6
NCGC00163492-04	Cerulenin					x			Fatty Acid Synthase (FAS) Inhibitor	C\C=C\C\C=C\CCC(=O)[C@H]1O[C@H]1C(N)=O
NCGC00345857-01	CGI-1746					x			BTK Inhibitor	CN1/C=C(\N=C(NC2=CC=C(C=C2)C(=O)N3CCOCC3)/C1=O)/C4=C(C)C(=CC=C4)NC(=O)C5=CC=C(C=C5)C(C)(C)C
NCGC00346940-01	CGP-60474					x			CDK1/2 Inhibitor	OCCCNC1=CC(=CC=N1)C2=NC(=NC=C2)NC3=CC=CC(=C3)Cl
NCGC00024976-04	CGS-21680					x			Adenosine A2A Agonist	CCNC(=O)[C@H]1O[C@H]([C@H](O)[C@@H]1O)[N]2C=NC3=C2N=C(NCCC4=CC=C(CCC(O)=O)C=C4)N=C3N
NCGC00346626-01	CHIR-124					x			Chk1 Inhibitor	ClC1=CC\2=C(NC(=O)\C(=C2N[C@@H]3CN4CCC3CC4)C5=NC6=C([NH]5)C=CC=C6)C=C1
NCGC00091823-05	Chrysophanol					x			VEGFR-1/2 Inhibitor	CC1=CC(=C2C(=O)C3=C(O)C=CC=C3C(=O)C2=C1)O
NCGC00347942-01	Cilliobrevin D					x			AAA+ ATPase Motor Cytoplasmic Dynein Inhibitor	ClC1=CC=C(C(=C1)Cl)C(=O)C(/C#N)=C2\NC(=O)C3=C(N2)C=C(Cl)C=C3
NCGC00346589-01	Cinchonidine					x			Alkaloid; P-Glycoprotein (MDR-1) Inhibitor	O[C@@H]([C@@H]1CC2CCN1C[C@@H]2C=C)C3=CC=NC4=CC=CC=C34
NCGC00163107-06	CITCO					x			Constitutive androstane receptor Agonist	ClC1=CC=C(C=C1)C2=C(\C=N\OCC3=CC(=C(Cl)C=C3)Cl)[N]4C=CSC4=N2
NCGC00167740-01	Costunolide					x			Telomerase Inhibitor	CC/1=C/CC\C(=C/C2OC(=O)C(=C)C2CC1)C
NCGC00263099-01	CP-466722					x			ATM Kinase Inhibitor	COC1=C(OC)C=C2C(=C1)N=CN=C2[N]3N=C(N=C3N)C4=NC=CC=C4
NCGC00346718-01	CP-673451					x			PDGFR beta Inhibitor	COCCOC1=CC=C2[N](C=NC2=C1)C3=NC4=C(C=CC=C4C=C3)N5CCC(N)CC5
NCGC00346646-01	CP-91149					x			Glycogen Phosphorylase a Inhibitor	CN(C)C(=O)[C@H](O)[C@H](CC1=CC=CC=C1)NC(=O)C2=CC3=CC(=CC=C3[NH]2)Cl
NCGC00263130-01	CPEPCK inhibitor					x			cPEPCK Inhibitor	CCCCN1C(=O)N(CC2=C(F)C=CC=C2)C(=O)C3=C1[NH]C(=N3)CC4=CC=C(NC(C)=O)C=C4
NCGC00163650-02	Cryptotanshinone					x			STAT-3 Inhibitor	C[C@H]1COC/2=C1/C(=O)C(=O)C3=C4CCCC(C)(C)C4=CC=C23
NCGC00346677-01	CT-98014					x			GSK-3 Inhibitor	NC1=NC(=CC=C1[N+]([O-])=O)NCCNC2=NC=C([N]3C=CN=C3)C(=N2)C4=CC=C(Cl)C=C4Cl
NCGC00014911-01	Cucurbitacin I					x			STAT-3 Inhibitor	CC(C)(O)\C=C/C(=O)[C@](C)(O)[C@H]1[C@H](O)C[C@]2(C)[C@@H]3C\C=C4/[C@@H](/C=C(/O)C(=O)C4(C)C)[C@]3(C)C(=O)C[C@@]12C
NCGC00345800-01	CVT-6883					x			Adenosine A2B Antagonist	CCCN1C(=O)N(CC)C2=C([NH]C(=N2)C3=C[N](CC4=CC=CC(=C4)C(F)(F)F)N=C3)C1=O
NCGC00346935-01	CX-6258					x			Pim 1/2/3 Kinase Inhibitor	CN1CCCN(CC1)C(=O)C2=CC(=CC=C2)C3=CC=C(O3)/C=C4/C(=O)NC5=CC=C(Cl)C=C45
NCGC00017363-10	Cycloheximide					x			GSK-3 beta Inhibitor	C[C@H]1C[C@H](C)C(=O)[C@@H](C1)[C@H](O)CC2CC(=O)NC(=O)C2
NCGC00163474-05	Cyclopamine					x			Smo Receptor Antagonist	C[C@@H]1CN[C@H]2[C@@H](C)[C@@]\3(CC[C@H]\4[C@@H]5C/C=C6/C[C@@H](O)CC[C@]6(C)[C@H]5CC4=C3C)O[C@@H]2C1
NCGC00346606-01	Cyclovirobuxin D					x			acute myocardial ischemia drug	CN[C@@H](C)[C@H]1[C@H](O)C[C@@]2(C)[C@@H]3CC[C@H]4C(C)(C)[C@H](CC[C@@]45C[C@@]35CC[C@]12C)NC
NCGC00344512-01	Cyprodime					x			Opioid receptor antagonist	COC1=CC=CC2=C1[C@]34CCN(CC5CC5)[C@H](C2)[C@@]3(CCC(=O)C4)OC
NCGC00346447-01	D-106669					x			PI3Kalpha inhibitor	CCNC(=O)NC1=CC=C2N=CC(=NC2=N1)NC3=CC=C(C)C=C3
NCGC00345018-01	D-159687					x			Phosphodiesterase IIII D (PDE4D) Inhibitor	COC1=CC=C(CC2=CC=C(NC(N)=O)C=C2)C=C1C3=CC=CC(=C3)Cl
NCGC00242498-03	D-4476					x			Casein Kinase 1 Inhibitor	NC(=O)C1=CC=C(C=C1)C2=NC(=C([NH]2)C3=NC=CC=C3)C4=CC=C5OCCOC5=C4
NCGC00263224-01	D-NMAPPD					x			Ceramidase Inhibitor	CCCCCCCCCCCCCC(=O)N[C@H](CO)[C@H](O)C1=CC=C(C=C1)[N+]([O-])=O
NCGC00092289-01	DA-3003-1					x			CDC25 Phosphatase Inhibitor	ClC/1=C(NCCN2CCOCC2)/C(=O)C3=C(C=CC=N3)C1=O
NCGC00345539-02	Dacinostat					x			HDAC Inhibitor	OCCN(CCC1=C[NH]C2=C1C=CC=C2)CC3=CC=C(\C=C\C(=O)NO)C=C3
NCGC00163532-01	Daidzin					x			Alcohol Dehydrogenase Inhibitor	OC[C@H]1O[C@@H](OC2=CC3=C(C=C2)C(=O)C(=CO3)C4=CC=C(O)C=C4)[C@H](O)[C@@H](O)[C@@H]1O
NCGC00091281-07	Daminozide					x			KDM2/7 Histone Demethylases Inhibitor	CN(C)NC(=O)CCC(O)=O
NCGC00015349-06	Daphnetin					x			antimalarial agents	OC1=C(O)C2=C(\C=C/C(=O)O2)C=C1
NCGC00185916-06	DASA-58					x			PKM2 Activator	NC1=CC(=CC=C1)[S+]([O-])(=O)N2CCCN(CC2)[S+]([O-])(=O)C3=CC4=C(OCCO4)C=C3
NCGC00263016-01	DE-096					x			TRPV4 Antagonist	CCCCCN(CCC12CC3CC(CC(C3)C1)C2)C(=O)NCCCC4=CC=NC=C4
NCGC00263102-01	Degrasyn					x			Jak2 Inhibitor	CCC[C@H](NC(=O)\C(=C\C1=NC(=CC=C1)Br)C#N)C2=CC=CC=C2
NCGC00025288-03	Deguelin					x			PI3K Inhibitor	COC1=CC2=C(C=C1OC)[C@H]3[C@@H](CO2)OC4=C(C=CC5=C4\C=C/C(C)(C)O5)C3=O
NCGC00166035-02	Demecolcine					x			Tubulin polymerization Inhibitor	CN[C@H]1CCC2=CC(=C(OC)C(=C2C/3=C/C=C(OC)\C(=O)/C=C13)OC)OC
NCGC00346439-01	Diclofensine					x			Dopamine Transporter (DAT) Inhibitor	COC1=CC2=C(C=C1)C(CN(C)C2)C3=CC=C(Cl)C(=C3)Cl
NCGC00346600-01	Dioscin					x			peroxiredoxins (PRDX) 1/6	C[C@@H]1CC[C@@]2(OC1)O[C@H]3C[C@H]4[C@@H]5C/C=C6/C[C@H](CC[C@]6(C)[C@H]5CC[C@]4(C)[C@H]3[C@@H]2C)O[C@@H]7O[C@H](CO)[C@@H](O[C@@H]8O[C@@H](C)[C@H](O)[C@@H](O)[C@H]8O)[C@H](O)[C@H]7O[C@@H]9O[C@@H](C)[C@H](O)[C@@H](O)[C@H]9O
NCGC00160163-01	Diosgenin					x			Cyclooxygenase up-regulator	C[C@H]1C2C(CC3C4CC=C5CC(O)CCC5(C)C4CCC23C)O[C@]16CC[C@@H](C)CO6
NCGC00165869-03	Dorsomorphin					x			TGF-bR1 (ALK5) Inhibitor	C1CCN(CC1)CCOC2=CC=C(C=C2)C3=C[N]4N=CC(=C4N=C3)C5=CC=NC=C5
NCGC00346971-01	Double JS-K					x			nitric oxide donors	CCOC(=O)N1CCN(CC1)[N+](/[O-])=N/OC2=C(C=C(C(=C2)O\N=[N+]([O-])\N3CCN(CC3)C(=O)OCC)[N+]([O-])=O)[N+]([O-])=O
NCGC00087387-03	Droxinostat					x			HDAC Inhibitor	CC1=CC(=CC=C1OCCCC(=O)NO)Cl
NCGC00024631-01	EBPC					x			Aldose Reductase Inhibitor	CCOC(=O)C/1=C(O)/C(=O)N(CC2=CC=CC=C2)C1
NCGC00163547-02	Ecdysone					x			Steroid prohormone	C[C@H]([C@H](O)CCC(C)(C)O)[C@H]1CC[C@@]2(O)C/3=C/C(=O)[C@@H]4C[C@@H](O)[C@@H](O)C[C@]4(C)[C@H]3CC[C@]12C
NCGC00163548-02	Echinomycin					x			Antineoplastic Antibiotics	CS[C@H]1SC[C@H]2N(C)C(=O)[C@@H](C)NC(=O)[C@H](COC(=O)[C@@H](C(C)C)N(C)C(=O)[C@@H]1N(C)C(=O)[C@@H](C)NC(=O)[C@H](COC(=O)[C@@H](C(C)C)N(C)C2=O)NC(=O)C3=NC4=CC=CC=C4N=C3)NC(=O)C5=NC6=CC=CC=C6N=C5
NCGC00346884-01	Eeyarestatin I					x			Inhibitor of endoplasmic reticulum associated protein degradation	CC1(C)C(N(O)C(=O)NC2=CC=C(Cl)C=C2)N(C(=O)N1CC(=O)N\N=C\C=C\C3=CC=C(O3)[N+]([O-])=O)C4=CC=C(Cl)C=C4
NCGC00263219-01	Elacridar					x			P-Glycoprotein (MDR-1) Inhibitor	COC1=C2NC3=C(C=CC=C3C(=O)NC4=CC=C(CCN5CCC6=C(C5)C=C(OC)C(=C6)OC)C=C4)C(=O)C2=CC=C1
NCGC00017248-10	Embelin					x			IAP Inhibitor	CCCCCCCCCCCC/1=C(O)/C(=O)/C=C(O)\C1=O
NCGC00347303-01	Englerin A					x			PKC Activator	CC(C)[C@@]12C[C@@H](OC(=O)CO)[C@@](C)(O1)[C@@H]3CC[C@@H](C)[C@H]3[C@@H]2OC(=O)\C=C\C4=CC=CC=C4
NCGC00346804-01	EO-1428					x			p38 MAPK Inhibitor	CC1=CC=CC=C1C(=O)C2=CC=C(NC3=C(N)C=C(Br)C=C3)C=C2Cl
NCGC00346505-01	Epothilone A					x			Tubulin depolymerization Inhibitor	C[C@H]1CCC[C@H]2O[C@H]2C[C@H](OC(=O)C[C@H](O)C(C)(C)C(=O)[C@H](C)[C@H]1O)\C(C)=C\C3=CSC(=N3)C
NCGC00351604-12	EPZ-005687					x			EZH2 Inhibitor	C/C1=C/C(=C(/CNC(=O)C2=CC(=CC3=C2C=N[N]3C4CCCC4)C5=CC=C(CN6CCOCC6)C=C5)C(=O)N1)C
NCGC00386436-07	EPZ-015666					x			PRMT5 Inhibitor	O[C@@H](CNC(=O)C1=CC(=NC=N1)NC2COC2)CN3CCC4=C(C3)C=CC=C4
NCGC00482383-01	EPZ-020411					x			PRMT6 Inhibitor	CNCCN(C)CC1=C[NH]N=C1C2=CC=C(O[C@@H]3C[C@H](C3)OCCC4CCOCC4)C=C2
NCGC00351608-14	Erastin					x			Ferroptosis Activator	CCOC1=CC=CC=C1N\2C(=O)C3=C(C=CC=C3)\N=C2C(C)N4CCN(CC4)C(=O)COC5=CC=C(Cl)C=C5
NCGC00346824-01	3-bromopyruvate					x			Hexokinase 2 Inhibitor	CCOC(=O)C(=O)CBr
NCGC00378789-04	Etomoxir					x			CPT-1 Inhibitor	CCOC(=O)[C@@]1(CCCCCCOC2=CC=C(Cl)C=C2)CO1
NCGC00163553-02	Evodiamine					x			Dietary supplement & part of traditional chinese medicines; alkaloid known to have several pharmacological effects including anti-tumor activity; inducer of apoptosis	CN1C2N(CCC3=C2[NH]C4=C3C=CC=C4)C(=O)C5=C1C=CC=C5
NCGC00346951-01	Fascaplysin					x			CDK4/6 Inhibitor	O=C1C2=CC=CC=C2[N+]3=C1C4=C(C=C3)C5=CC=CC=C5[NH]4
NCGC00263228-01	FASN BI					x			Fatty Acid Synthase (FAS) Inhibitor	CCC(=O)N[C@H]1CC[C@@H](C1)C(=O)N(C)C2=CC=C(C=C2)C3=NC4=C(O3)C=CC=C4
NCGC00263230-01	FASN MRK					x			Fatty Acid Synthase (FAS) Inhibitor	COC1=CC=CC=C1C2=CC=CC(=C2)C/3=C(O)/C4=CC(=C(Cl)C=C4NC3=O)C#N
NCGC00183912-01	FR-180204					x			ERK1/2 Inhibitor	NC1=N[NH]C2=NN=C(C=C12)C3=C4C=CC=C[N]4N=C3C5=CC=CC=C5
NCGC00014352-03	GANT-61					x			Hedgehog pathway Inhibitor	CN(C)C1=C(CN2CCCN(CC3=C(C=CC=C3)N(C)C)C2C4=CC=NC=C4)C=CC=C1
NCGC00263107-01	GB-83					x			PAR2 Antagonist	CC[C@@H](C)[C@H](NC(=O)[C@H](CC1CCCCC1)NC(=O)C2=CC=NO2)C(=O)N3CCC4(CC3)CCC5=C4C=CC=C5
NCGC00015484-06	GBR-12935					x			Dopamine Reuptake Inhibitor	C(CN1CCN(CCOC(C2=CC=CC=C2)C3=CC=CC=C3)CC1)CC4=CC=CC=C4
NCGC00186010-02	Genipin					x			Free Radical Scavenger	COC(=O)C/1=C/O[C@@H](O)[C@H]\2[C@@H]1C\C=C2CO
NCGC00346663-01	Geniposidic acid					x			radioprotectant	OC[C@H]1O[C@@H](O[C@@H]2O\C=C(/[C@H]3C\C=C(CO)/[C@@H]23)C(O)=O)[C@H](O)[C@@H](O)[C@@H]1O
NCGC00346737-01	Genistin					x			Lipid lowering agents	OC[C@H]1OC(OC2=CC3=C(C(=C2)O)C(=O)\C(=C/O3)C4=CC=C(O)C=C4)[C@H](O)[C@@H](O)[C@@H]1O
NCGC00263232-01	GLS-968					x			Glutaminase Inhibitor	CN(C)C1=C(Br)C=C(C=C1)C\2NC3=C(\C4=C2C(=O)CC(C)(C)C4)C5=CC=CC=C5C=C3
NCGC00346802-01	Glycyl-H-1152					x			ROCK II Inhibitor	C[C@H]1CN(CCCN1[S+]([O-])(=O)C2=CC=CC3=C2C(=CN=C3)C)C(=O)CN
NCGC00345816-01	GM-1489					x			MMP Inhibitor	CC(C)C[C@H](CC(O)=O)C(=O)N[C@@H](CC1=C[NH]C2=C1C=CC=C2)C(=O)N[C@@H](C)C3=CC=CC=C3
NCGC00345817-01	Ilomastat					x			MMP Inhibitor	CNC(=O)[C@H](CC/1=C/N=C\2/C=C\C\C=C12)NC(=O)[C@H](CC(C)C)CC(=O)NO
NCGC00384250-01	GNE-3511					x			DLK Inhibitor	FC1(F)CCN(C1)C2=CC(=CC(=N2)NC3=CC(=CC=N3)C#N)C4CCN(CC4)C5COC5
NCGC00345851-01	GNE-477					x			PI3K Inhibitor	CC1=C(CN2CCN(CC2)[S+](C)([O-])=O)SC3=C1N=C(N=C3N4CCOCC4)C5=CN=C(N)N=C5
NCGC00345837-01	GNE-490					x			PI3K Inhibitor	CC1=C(C=NC(=N1)N)C2=NC3=C(SC(=C3)C(C)(C)O)C(=N2)N4CCOCC4
NCGC00345838-01	GNE-493					x			PI3K Inhibitor	CC(C)(O)C1=CC2=C(S1)C(=NC(=N2)C3=CN=C(N)N=C3)N4CCOCC4
NCGC00386367-04	GNE-9605					x			LRRK2 Inhibitor	CNC1=NC(=NC=C1C(F)(F)F)NC2=C(Cl)[N](N=C2)[C@H]3CCN(C[C@@H]3F)C4COC4
NCGC00346808-01	GNF-2					x			Bcr-Abl Inhibitor	NC(=O)C1=CC(=CC=C1)C2=NC=NC(=C2)NC3=CC=C(OC(F)(F)F)C=C3
NCGC00346936-01	GNF-5837					x			Trk A/B/C Inhibitor	CC1=CC=C(NC(=O)NC2=CC(=CC=C2F)C(F)(F)F)C=C1NC3=CC4=C(C=C3)C(=C/C5=CC=C[NH]5)/C(=O)N4
NCGC00163451-03	Go-6976					x			PKC Inhibitor	C[N]1C2=C(C=CC=C2)C3=C4C(=O)NCC4=C5C6=C(C=CC=C6)[N](CCC#N)C5=C13
NCGC00163505-03	Go-6983					x			PKC Inhibitor	COC1=CC=C2[N](CCCN(C)C)C=C(C2=C1)C/3=C(/C(=O)NC3=O)C4=C[NH]C5=C4C=CC=C5
NCGC00025092-02	GR-159897					x			Tachykinin NK2 Antagonist	COC1(CCN(CCC2=C[NH]C3=CC=C(F)C=C23)CC1)C[S+]([O-])C4=CC=CC=C4
NCGC00167803-03	GSI-IX					x			g-Secretase Inhibitor	C[C@H](NC(=O)CC1=CC(=CC(=C1)F)F)C(=O)N[C@H](C(=O)OC(C)(C)C)C2=CC=CC=C2
NCGC00250409-01	GSK-1016790A					x			TRPV4 Agonist	CC(C)C[C@H](NC(=O)C1=CC2=CC=CC=C2S1)C(=O)N3CCN(CC3)C(=O)[C@H](CO)N[S+]([O-])(=O)C4=CC=C(Cl)C=C4Cl
NCGC00346647-01	GSK-1838705A					x			IGF-1R Inhibitor	CNC(=O)C1=C(F)C=CC=C1NC2=C3C=C[NH]C3=NC(=N2)NC4=C(OC)C=C5CCN(C(=O)CN(C)C)C5=C4
NCGC00253439-01	GSK-1904529A					x			IGF-1R Inhibitor	CCC1=CC(=C(OC)C=C1N2CCC(CC2)N3CCN(CC3)[S+](C)([O-])=O)NC4=NC(=CC=N4)C5=C(N=C6C=CC=C[N]56)C7=CC(=C(OC)C=C7)C(=O)NC8=C(F)C=CC=C8F
NCGC00263281-01	GSK-1995010					x			Fatty Acid Synthase (FAS) Inhibitor	O=C(C1CC1)N2CC[C@H](C2)C[N]3C4=CC=NC=C4N=C3C5=CC=C(C=C5)C6=CC=C7OC=CC7=C6
NCGC00387475-04	GSK-2194069					x			Fatty Acid Synthase (FAS) Inhibitor	O=C1N\N=C(\C[C@@H]2CCN(C2)C(=O)C3CC3)N1C4=CC=C(C=C4)C5=CC=C6OC=CC6=C5
NCGC00346836-01	GSK-2334470					x			Phosphoinositide Dependent Kinase Inhibitor	CNC1=NC(=CC(=N1)C2=CC3=C(C=C2)C(=N[NH]3)N)N4C[C@H](CC[C@H]4C)C(=O)NC5CCCCC5
NCGC00345842-01	GSK-25					x			ROCK Inhibitor	CC\1=C(C(\N=C(/N1)C2=CC(=NC=C2)Cl)C3=C(F)C=C(Cl)C=C3)/C(=O)NC4=C(F)C=C5[NH]N=CC5=C4
NCGC00241982-03	GSK-269962A					x			ROCK 1, ROCK 2 Inhibitor	CC[N]1C2=C(C=NC(=C2)OC3=CC(=CC=C3)NC(=O)C4=CC=C(OCCN5CCOCC5)C=C4)N=C1C6=NON=C6N
NCGC00355875-05	GSK-2837808A					x			LDHA Inhibitor	COC1=NC(=C(C=N1)C2=CC=C3C(=C(C=NC3=C2)[S+]([O-])(=O)NC4CC4)NC5=CC(=CC(=C5)C(O)=O)OC6=CC(=CC(=C6)F)F)OC
NCGC00263111-01	GSK-3787					x			PPARdelta Antagonist	[O-][S+](=O)(CCNC(=O)C1=CC=C(Cl)C=C1)C2=NC=C(C=C2)C(F)(F)F
NCGC00161825-02	GSK-3965					x			ABCA1 Expression Enhancer	OC(=O)CC1=CC=CC(=C1)OCCCN(CC(C2=CC=CC=C2)C3=CC=CC=C3)CC4=CC=CC(=C4Cl)C(F)(F)F
NCGC00242476-02	GSK-4112					x			Rev-erb alpha Agonist	CC(C)(C)OC(=O)CN(CC1=CC=C(S1)[N+]([O-])=O)CC2=CC=C(Cl)C=C2
NCGC00346096-02	GSK-429286A					x			ROCK 1, ROCK 2 Inhibitor	CC/1=C(/C(CC(=O)N1)C2=CC=C(C=C2)C(F)(F)F)C(=O)NC3=C(F)C=C4[NH]N=CC4=C3
NCGC00480912-02	GSK-484					x			PADI4 Inhibitor (Protein-arginine deiminase type-4)	COC1=C2[N](C)C(=NC2=CC(=C1)C(=O)N3CC[C@@H](O)[C@@H](N)C3)C4=CC5=C(C=CC=C5)[N]4CC6CC6
NCGC00345173-01	GSK-525768					x			Brd4 Inhibitor	CCNC(=O)C[C@H]1/N=C(/C2=CC=C(Cl)C=C2)C3=CC(=CC=C3[N]4C(=NN=C14)C)OC
NCGC00250410-01	GSK-650394					x			SGK1 Inhibitor	OC(=O)C1=C(C=C(C=C1)C2=C[NH]C3=NC=C(C=C23)C4=CC=CC=C4)C5CCCC5
NCGC00263229-01	GSK-837149A					x			Fatty Acid Synthase (FAS) Inhibitor	CC1=NC(=NC=C1)N[S+]([O-])(=O)C2=CC=C(NC(=O)NC3=CC=C(C=C3)[S+]([O-])(=O)NC4=NC(=CC=N4)C)C=C2
NCGC00347943-01	GSK-J1					x			H3K27 Histone Demethylases UTX and JMJD3 Inhibitor	OC(=O)CCNC1=NC(=NC(=C1)N2CCC3=CC=CC=C3CC2)C4=NC=CC=C4
NCGC00345024-01	Gsk3 inhibitor					x			GSK-3 Inhibitor	O=C/1NC(=O)C(=C1C2=CN=C3C=CC=C[N]23)/C4=C[N]5CCN(CC6=C5C4=CC=C6)C(=O)N7CCOCC7
NCGC00092344-05	GW-0742					x			PPARgamma Agonist	CC1=CC(=CC=C1OCC(O)=O)SCC2=C(C)N=C(S2)C3=CC=C(C(=C3)F)C(F)(F)F
NCGC00161398-01	GW-441756					x			Trk A Inhibitor	CN1C=C(\C=C2/C(=O)NC3=CC=CN=C23)C4=C1C=CC=C4
NCGC00165782-02	GW-4869					x			Neutral Sphingomyelinase (N-SMase) Inhibitor	O=C(NC1=CC=C(C=C1)/C2=N/CCN2)\C=C\C3=CC=C(\C=C\C(=O)NC4=CC=C(C=C4)C/5=N/CCN5)C=C3
NCGC00015478-08	GW-5074					x			Raf Kinase C Inhibitor	OC1=C(Br)C=C(C=C1Br)\C=C2/C(=O)NC3=C2C=C(I)C=C3
NCGC00165799-02	GW-6471					x			PPARalpha Antagonist	CCC(=O)NC[C@H](CC1=CC=C(OCCC2=C(C)OC(=N2)C3=CC=CC=C3)C=C1)N\C(C)=C/C(=O)C4=CC=C(C=C4)C(F)(F)F
NCGC00015480-13	GW-7647					x			PPARalpha Agonist	CC(C)(SC1=CC=C(CCN(CCCCC2CCCCC2)C(=O)NC3CCCCC3)C=C1)C(O)=O
NCGC00346679-01	GW-788388					x			TGF-bR1 (ALK5) Inhibitor	O=C(NC1CCOCC1)C2=CC=C(C=C2)C3=NC=CC(=C3)C4=C[NH]N=C4C5=NC=CC=C5
NCGC00346721-01	GW-791343					x			P2X7 Receptor Antagonist	CC1=C(NC(=O)CNC2=CC(=C(F)C=C2)F)C=C(CN3CCNCC3)C=C1
NCGC00242217-04	GW-843682X					x			Polo-like Kinase-1 (Plk-1) Inhibitor	COC1=CC2=C(C=C1OC)[N](C=N2)C3=CC(=C(S3)C(N)=O)OCC4=C(C=CC=C4)C(F)(F)F
NCGC00167811-03	GW-9508					x			Free Fatty Acid Receptor 1 Agonist	OC(=O)CCC1=CC=C(NCC2=CC=CC(=C2)OC3=CC=CC=C3)C=C1
NCGC00263113-01	GYKI-53655					x			AMPA receptor antagonist	CNC(=O)N1\N=C(\C2=CC=C(N)C=C2)C3=CC4=C(OCO4)C=C3CC1C
NCGC00162073-05	H-89					x			AKT Inhibitor	[O-][S+](=O)(NCCNC\C=C\C1=CC=C(Br)C=C1)C2=CC=CC3=CN=CC=C23
NCGC00025207-06	HA-14-1					x			Bcl-2 Inhibitor	CCOC(=O)C(C#N)C\1C2=CC(=CC=C2O\C(=C1C(=O)OCC)N)Br
NCGC00263214-01	HC-067047					x			TRPV4 Antagonist	CC1=C(C=C([N]1CCCN2CCOCC2)C3=CC=CC=C3)C(=O)NC4=CC=CC(=C4)C(F)(F)F
NCGC00095460-06	Hematoxylin					x			Iron Chelator	OC1=CC2=C(C=C1O)C3C4=C(OCC3(O)C2)C(=C(O)C=C4)O
NCGC00346542-01	Hesperadin					x			Aurora Kinase Inhibitor	CC[S+]([O-])(=O)NC1=CC=C2NC(=O)C(=C(NC3=CC=C(CN4CCCCC4)C=C3)/C5=CC=CC=C5)/C2=C1
NCGC00347944-01	Hg-10-102-01					x			LRRK2 Inhibitor	CNC1=NC(=NC=C1Cl)NC2=CC=C(C=C2OC)C(=O)N3CCOCC3
NCGC00263084-02	Hh-Ag1.5					x			Smoothened (Smo) receptor Agonist	CNC1CCC(CC1)N(CC2=CC(=CC=C2)C3=CC=NC=C3)C(=O)C4=C(Cl)C5=C(F)C=CC(=C5S4)F
NCGC00346956-01	HMSL10015					x			Bcr-Abl inhibitor	CNC(=O)C1=CC=C(NC2=CC(=C3C=C[NH]C3=N2)NC4=C(C=CC=C4)[S+]([O-])(=O)C(C)C)N=C1
NCGC00346957-01	HMSL10016					x			EGFR (HER1; erbB1) Inhibitor	COC1=C(NC2=NC(=C(Cl)C(=N2)N)NC3=C(C=CC=C3)[S+]([O-])(=O)C(C)C)C=CC(=C1)N4CCC(CC4)C(N)=O
NCGC00346958-01	HMSL10019					x			Lck Kinase Inhibitors	COC1=CC(=CC(=C1)C2=CC=C3N=CC\4=C(N(C(=O)\C=C4)C5=CC(=C(C=C5)N6CCNCC6)C(F)(F)F)C3=C2)OC
NCGC00346959-01	HMSL10038					x			Lck Kinase Inhibitor	COC1=CC=C(N(C(=O)OC2=C(C)C=CC=C2C)C3=NC(=NC=C3)NC4=CC=C(C=C4)N5CCN(C)CC5)C(=C1)OC
NCGC00346961-01	HMSL10076					x			discoidin domain receptor tyrosine kinase (DDR1)	CC1=C(NC(=O)C2=CC=NO2)C=C(C=C1)C(=O)NC3=CC(=CC(=C3)C(F)(F)F)NC(=O)C=C
NCGC00346963-01	HMSL10083					x			CSF1R (c-FMS) Inhibitor	CCN(CC)CCCCNC1=NC=C2CN(C(=O)N(C)C2=N1)C3=C(Cl)C(=CC(=C3Cl)OC)OC
NCGC00346964-01	HMSL10084					x			FLT3	CC(C)[N]1C=NC2=C(NC3=CC=CC(=C3)NC(=O)C=C)N=C(NC4CCC(CC4)N(C)C)N=C12
NCGC00346965-01	HMSL10087					x			FLT4	COC1=CC(=CC=C1NC2=NC=C3N(C(C)C)C(=O)CCN(C4CCCC4)C3=N2)C(=O)NC5CCN(C)CC5
NCGC00346966-01	HMSL10088					x			Receptor-interacting serine/threonine-protein kinase 1 (RIPK1)	O=C(NC1=N[NH]C2=CC(=CC=C12)C3=CC(=CC=C3)C(=O)NC4CC4)C5CC5
NCGC00346967-01	HMSL10089					x			Calmodulin-Dependent Protein Kinase I Inhibitors	COC1=C(NC2=NC(=C(S2)C(=O)C3=C(Cl)C=CC=C3Cl)N)C=CC(=C1)N4CCN(C)CC4
NCGC00163567-03	Honokiol					x			NF-kappaB Activation Modulator	OC1=CC=C(C=C1CC=C)C2=CC(=CC=C2O)CC=C
NCGC00160162-03	Hordenine					x			Antibiotic properties	CN(C)CCC1=CC=C(O)C=C1
NCGC00183677-03	Hypothemycin					x			Mek 1/2 Inhibitor	COC1=CC(=C2C(=O)O[C@@H](C)C\C=C/C(=O)[C@@H](O)[C@@H](O)CC3OC3C2=C1)O
NCGC00344588-01	I-BET151					x			Brd4 Inhibitor	COC1=CC2=C(C=C1C3=C(C)ON=C3C)N=CC4=C2N([C@H](C)C5=CC=CC=N5)C(=O)N4
NCGC00168114-03	IC-87114					x			PI3K Inhibitor	CC1=CC=CC=C1N2\C(=N/C3=C(C(=CC=C3)C)C2=O)C[N]4C=NC5=C4N=CN=C5N
NCGC00024929-01	ICI-D7288					x			HCN [I(h)] Blocker	CCN(C1=CC=CC=C1)C2=CC(=[N+](C)C(=N2)C)NC
NCGC00346949-01	ICRF-193					x			DNA Topoisomerase II Inhibitor	CC(C(C)N1CC(=O)NC(=O)C1)N2CC(=O)NC(=O)C2
NCGC00347945-01	ID-8					x			DYRK Inhibitor	COC1=CC=C(C=C1)[N]2C(=C(C3=C2C=C(O)C=C3)[N+]([O-])=O)C
NCGC00345022-02	IDE-2					x			lineage-specific differentiation enhancer	OC(=O)CCCCCC(=O)NN=C1CCCC1
NCGC00263234-01	IDH-001					x			IDH1 Inhibitor	CCCCC1=CC=C(N[S+]([O-])(=O)C2=CC=C(C)C(=C2)C(=O)N3CCN(CC3)C4=CC=CC(=C4C)C)C=C1
NCGC00347946-01	IDH-C227					x			IDH1 Inhibitor	CC1=CC=CC=C1C(N(C(=O)CNC2=CC=C(C=C2)C#N)C3=CC=CC(=C3)F)C(=O)NC4CCCCC4
NCGC00167767-03	IKK-16					x			IKK beta Inhibitor	O=C(N1CCC(CC1)N2CCCC2)C3=CC=C(NC4=NC=CC(=N4)C5=CC6=C(S5)C=CC=C6)C=C3
NCGC00165811-03	IMD-0354					x			IKK beta Inhibitor	OC1=C(C=C(Cl)C=C1)C(=O)NC2=CC(=CC(=C2)C(F)(F)F)C(F)(F)F
NCGC00344625-02	IOX2					x			HIF Prolyl Hydroxylase Inhibitor	OC(=O)CNC(=O)\C1=C(/O)C2=CC=CC=C2N(CC3=CC=CC=C3)C1=O
NCGC00186047-02	IPA-3					x			p21-Activated Kinase 1 (PAK1) Inhibitor	OC1=CC=C2C=CC=CC2=C1SSC3=C4C=CC=CC4=CC=C3O
NCGC00263233-01	IPFK2					x			Inducible phosphofructokinase-2 Inhibitor	NC1=CC=C(C=C1)C(=O)C2=CC3=C([NH]2)C=CC4=CC=CC=C34
NCGC00186035-04	IRAK-1-4 Inhibitor I					x			IRAK Inhibitor	[O-][N+](=O)C1=CC=CC(=C1)C(=O)NC2=NC3=CC=CC=C3[N]2CCN4CCOCC4
NCGC00250383-01	Irestatin 9389					x			IRE1alpha/XBP-1 Inhibitor	CC1=CSC(=N1)NC(=O)C2=C(N)C3=C(S2)N=C4CCCC4=C3C(F)(F)F
NCGC00090504-10	Isoliquiritigenin					x			Histone Deacetylase/SIRT1 Activator	OC1=CC=C(C=C1)/C=C/C(=O)C2=C(O)C=C(O)C=C2
NCGC00250390-01	ISOX					x			HDAC Inhibitor	CC(C)(C)OC(=O)NC1=CC=C(C=C1)C2=CC(=NO2)C(=O)NCCCCCCC(=O)NO
NCGC00347947-01	ITD-1					x			TGF-bR1 (ALK5) Inhibitor	CCOC(=O)\C1=C(/C)N\C2=C(C1C3=CC=C(C=C3)C4=CC=CC=C4)\C(=O)CC(C)(C)C2
NCGC00346941-01	ITK inhibitor					x			ITK Inhibitor	COC1=C(C=C(SC2=CN=C(NC(=O)C3=CC=C(CNC(C)C(C)C)C=C3)S2)C(=C1)C)C(=O)N4CCN(CC4)C(C)=O
NCGC00242501-01	ITX3					x			Triple Functional Domain Protein (TRIO) Inhibitor	CC1=CC(=C(C)[N]1C2=CC=CC=C2)\C=C3\SC4=NC5=C(C=CC=C5)[N]4C3=O
NCGC00167805-02	Ivachtin					x			Caspase 3 Inhibitor	CC(=O)OCCN1C(=O)C2=C(C)N=C3C=CC(=CC3=C2C1=O)[S+]([O-])(=O)N4CCOCC4
NCGC00346535-01	IVX-214					x			Polo-like Kinase-1 (Plk-1) Inhibitor	COC1=CC=C(C=C1)[S+]([O-])(=O)N(C(C)=O)C2=C(C=CC=C2)\C=C\C\3=C\C=[N](=O)\C=C3
NCGC00347948-01	IWP-2					x			Wnt Signaling Inhibitor	CC1=CC=C2N=C(NC(=O)CS\C3=N\C4=C(\SCC4)C(=O)N3C5=CC=CC=C5)SC2=C1
NCGC00263211-01	JK-184					x			Alcohol dehydrogenase 7 Inhibitor	CCOC1=CC=C(NC2=NC(=CS2)C3=C(C)N=C4C=CC=C[N]34)C=C1
NCGC00092375-02	JNJ-16259685					x			mgluR1 Antagonist	COC1CCC(CC1)C(=O)C2=CC3=C(C=C2)N=C4OCCCC4=C3
NCGC00345853-01	JNJ-28312141					x			CSF1R (c-FMS) Inhibitor	CN(C)CC(=O)N1CCC(CC1)C2=CC=C(NC(=O)C3=NC(=C[NH]3)C#N)C(=C2)\C4=C\CCCC4
NCGC00345847-01	JNJ-38158471					x			VEGFR-2 Inhibitor	CCNC(=O)NC1=C(Cl)C=C(OC2=C(\C=N\OC)C(=NC=N2)N)C=C1
NCGC00263151-01	JNJ-7706621					x			Aurora Kinase Inhibitor	NC1=NC(=N[N]1C(=O)C2=C(F)C=CC=C2F)NC3=CC=C(C=C3)[S+](N)([O-])=O
NCGC00346953-01	JNK Inhibitor V					x			JNK Inhibitor	N#CC(C1=NC2=CC=CC=C2S1)C3=CC=NC(=N3)NCCC4=CC=CN=C4
NCGC00250412-01	JQ1					x			Brd4 Inhibitor	CC1=C(C)C2=C(S1)[N]3C(=NN=C3[C@H](CC(=O)OC(C)(C)C)/N=C2/C4=CC=C(Cl)C=C4)C
NCGC00346969-01	JS-59-4					x			nitric oxide donors	CCOC(=O)N1CCN(CC1)[N+](/[O-])=N/OC2=CC=C(C=C2C#N)[N+]([O-])=O
NCGC00346968-01	JS-65-103					x			nitric oxide donors	CN(C)/[N](O)=N/OC1=CC(=C(C=C1[N+]([O-])=O)[N+]([O-])=O)O/N=[N+]([O-])/N2CCN(CC2)C(=O)C3=CC(=CC=C3F)C/C4=N/NC(=O)C5=CC=CC=C45
NCGC00161418-02	JTC-801					x			ORL1 (OP4, NOP) Antagonist	CCC1=CC=C(OCC2=C(C=CC=C2)C(=O)NC3=CC4=C(C=C3)N=C(C)C=C4N)C=C1
NCGC00263237-01	JZL-184					x			Monoacylglycerol lipase (MAGL) Inhibitor	OC(C1CCN(CC1)C(=O)OC2=CC=C(C=C2)[N+]([O-])=O)(C3=CC4=C(OCO4)C=C3)C5=CC=C6OCOC6=C5
NCGC00346837-01	JZL-195					x			Monoacylglycerol lipase (MAGL) Inhibitor	[O-][N+](=O)C1=CC=C(OC(=O)N2CCN(CC2)CC3=CC=CC(=C3)OC4=CC=CC=C4)C=C1
NCGC00016480-09	Kaempferol					x			flavanoid	OC1=CC=C(C=C1)\C2=C(O)\C(=O)C3=C(O2)C=C(O)C=C3O
NCGC00263694-01	Kartogenin					x			chondrocyte differentiation initiator	OC(=O)C1=CC=CC=C1C(=O)NC2=CC=C(C=C2)C3=CC=CC=C3
NCGC00345739-02	KH-CB19					x			Clk1, Clk4 Inhibitor	CCOC(=O)C1=C(\C(=C/N)C#N)C2=CC=C(Cl)C(=C2[N]1C)Cl
NCGC00165816-02	Ki-16425					x			Lysophospholipid edg2 (LPA1)/edg7 (LPA3) Receptor Antagonist	CC(OC(=O)NC1=C(ON=C1C)C2=CC=C(CSCCC(O)=O)C=C2)C3=C(Cl)C=CC=C3
NCGC00263193-01	Ki-20227					x			CSF1R (c-FMS) Inhibitor	COC1=CC(=CC=C1NC(=O)NC(C)C2=NC=CS2)OC3=CC=NC4=CC(=C(OC)C=C34)OC
NCGC00483929-01	Ki-696					x			NRF2:KEAP1 Inhibitor	COC1=CC(=CC2=C1[N](C)N=N2)[C@@H](CC(O)=O)C3=CC(=C(C)C=C3)CN4C[C@@H](C)OC5=C(C=CC=C5)[S+]4([O-])=O
NCGC00167768-02	Ki-8751					x			VEGFR-2 Inhibitor	COC1=C(OC)C=C2C(=CC=NC2=C1)OC3=CC=C(NC(=O)NC4=CC=C(F)C=C4F)C(=C3)F
NCGC00079434-03	KL001					x			Cryptochrome Activator	C[S+]([O-])(=O)N(CC(O)C[N]1C2=CC=CC=C2C3=CC=CC=C13)CC4=CC=CO4
NCGC00163381-04	KN-62					x			CaMK-II Inhibitor	CN(C(CC1=CC=C(O[S+]([O-])(=O)C2=C3C=CN=CC3=CC=C2)C=C1)C(=O)N4CCN(CC4)C5=CC=CC=C5)[S+]([O-])(=O)C6=CC=CC7=CN=CC=C67
NCGC00250376-01	KN-93					x			CaMK-II Inhibitor	COC1=CC=C(C=C1)[S+]([O-])(=O)N(CCO)C2=CC=CC=C2CN(C)C(=O)\C=C\C3=CC=C(Cl)C=C3
NCGC00346548-01	KRN-633					x			VEGFR-2 Inhibitor	CCCNC(=O)NC1=CC=C(OC2=NC=NC3=CC(=C(OC)C=C23)OC)C=C1Cl
NCGC00250387-02	KU-0060648					x			DNA-PK Inhibitor	CCN1CCN(CC1)CC(=O)NC2=CC=C(C3=C2C4=C(S3)C=CC=C4)C5=C6O\C(=C/C(=O)C6=CC=C5)N7CCOCC7
NCGC00250396-01	KU-0063794					x			mTORC1/2 Inhibitor	COC1=C(CO)C=C(C=C1)C2=CC=C3C(=N2)N=C(N=C3N4CCOCC4)N5C[C@@H](C)O[C@@H](C)C5
NCGC00229735-03	KU-60019					x			ATM Kinase Inhibitor	C[C@H]1CN(C[C@@H](C)O1)CC(=O)NC2=CC=C3SC4=C(CC3=C2)C=CC=C4\C5=C\C(=O)\C=C(/O5)N6CCOCC6
NCGC00347068-01	KUC103669N					x			Rab7 GTPase Inhibitor	CC1(C)CC2=C(CO1)SC(=C2C(O)=O)NC(=S)NC(=O)C3=CC=CC=C3
NCGC00241342-02	KUC107550N					x			Clk Inhibitor	ClC1=CC(=CC(=C1)CNC2=C(C=NC=N2)C3=CC4=C(OCO4)C=C3)Cl
NCGC00347064-01	KUC107871N					x			p97 ATPase Inhibitor	COC1=C2N=C(N=C(NCC3=CC=CC=C3)C2=CC=C1)[N]4C(=NC5=C4C=CC=C5)N
NCGC00347065-01	KUC107887N					x			p97 ATPase Inhibitor	C1CCC2=C(C1)N=C(N=C2NCC3=CC=CC=C3)N4CCOC5=C4C=CC=C5
NCGC00347063-01	KUC110948N					x			M18 Aspartyl Aminopeptidase Inhibitor	OC1=C(O)C=C(C=C1)C2CCN(CC2)C3=CC=NC4=CC=CC=C34
NCGC00347067-01	KUC111774N					x			microphthalmia-associated transcription factor (MITF) Inhibitor	N[S+]([O-])(=O)C1=CC=C(NC/2=C/C(=O)C3=CC=CC=C3C2=O)C=C1
NCGC00024728-01	L-690330					x			inositol monophophatase Inhibitor	CC(OC1=CC=C(O)C=C1)([P](O)(O)=O)[P](O)(O)=O
NCGC00346304-02	L-779450					x			Raf kinase C Inhibitor	OC1=CC(=CC=C1Cl)C2=C([NH]C(=N2)C3=CC=CC=C3)C4=CC=NC=C4
NCGC00346602-01	Lappaconitine					x			Antiinflammatory alkaloid	CCN1C[C@@]2(CC[C@H](OC)[C@@]34[C@@H]2C[C@@H]([C@@H]13)[C@@]5(O)C[C@H](OC)[C@H]6C[C@@H]4[C@]5(O)[C@H]6OC)OC(=O)C7=C(NC(C)=O)C=CC=C7
NCGC00249389-01	LDN-193189					x			ALK2 Inhibitor	C1CN(CCN1)C2=CC=C(C=C2)C3=C[N]4N=CC(=C4N=C3)C5=CC=NC6=C5C=CC=C6
NCGC00025100-09	LFM-A13					x			BTK Inhibitor	CC(/O)=C(C#N)/C(=O)NC1=C(Br)C=CC(=C1)Br
NCGC00250374-01	Licofelone					x			5-Lipoxygenase Inhibitor	CC1(C)C[N]2C(=C(C3=CC=C(Cl)C=C3)C(=C2C1)C4=CC=CC=C4)CC(O)=O
NCGC00016103-06	Lificiguat					x			HIF-1alpha Inhibitor	OCC1=CC=C(O1)C2=N[N](CC3=CC=CC=C3)C4=C2C=CC=C4
NCGC00178483-04	Limonin					x			antiviral	CC1(C)O[C@H]2CC(=O)OC[C@]23[C@H]4CC[C@@]5(C)[C@@H](OC(=O)[C@H]6O[C@@]56[C@]4(C)C(=O)C[C@@H]13)C7=COC=C7
NCGC00015590-07	Linopirdine					x			K(ATP) Channel Blocker	O=C1N(C2=CC=CC=C2)C3=C(C=CC=C3)C1(CC4=CC=NC=C4)CC5=CC=NC=C5
NCGC00263118-01	Lirimilast					x			Phosphodiesterase IIII (PDE4) Inhibitor	C[S+]([O-])(=O)OC1=CC=C2C(=C(OC2=C1)C(=O)C3=C(Cl)C=C(Cl)C=C3)NC(N)=O
NCGC00345811-01	LLL-12					x			STAT-3 Inhibitor	N[S+]([O-])(=O)C1=C2C(=O)C3=C(C(=CC=C3)O)C(=O)C2=CC=C1
NCGC00356417-06	LLY-507					x			SMYD2 Inhibitor	CC1=C[N](CCN2CCN(CC2)C3=C(C=CC=C3)C4=CC(=CC(=C4)C#N)C(=O)NCCCN5CCCC5)C6=C1C=CC=C6
NCGC00346807-01	LRRK2-IN-1					x			LRRK2 Inhibitor	COC1=C(NC2=NC=C3N(C)C(=O)C4=C(C=CC=C4)N(C)C3=N2)C=CC(=C1)C(=O)N5CCC(CC5)N6CCN(C)CC6
NCGC00347951-01	LSD1-C76					x			Lysine Specific Demethylase 1 (LSD1) Inhibitor	CC(N[C@H]1C[C@@H]1C2=CC=CC=C2)C3=CC=C4OCCOC4=C3
NCGC00242598-03	LY-2109761					x			TGF-bR1 (ALK5) Inhibitor	C1C[N]2N=C(C3=CC=CC=N3)C(=C2C1)C4=C5C=CC(=CC5=NC=C4)OCCN6CCOCC6
NCGC00015622-02	LY-294002					x			PI3K Inhibitor	O=C1\C=C(/OC2=C1C=CC=C2C3=CC=CC=C3)N4CCOCC4
NCGC00092385-02	LY-320135					x			Cannabinoid CB1 Antagonist	COC1=CC=C(C=C1)C2=C(C(=O)C3=CC=C(C=C3)C#N)C4=CC=C(OC)C=C4O2
NCGC00346841-01	LY-411575					x			g-Secretase Inhibitor	C[C@H](NC(=O)[C@@H](O)C1=CC(=CC(=C1)F)F)C(=O)N[C@@H]2C(=O)N(C)C3=C(C=CC=C3)C4=C2C=CC=C4
NCGC00344506-01	Manoalide					x			Calcium Channel Blocker	CC(/CCC\1=C(/C)CCCC1(C)C)=C\CC\C2=C\CC(OC2O)\C3=C\C(=O)OC3O
NCGC00346593-01	Matrine					x			kappa-Opioid Agonists	O=C1CCC[C@@H]2[C@H]3CCCN4CCC[C@@H](CN12)[C@@H]34
NCGC00346534-01	MC-1568					x			HDAC Inhibitor	C[N]1C=C(/C=C/C(=O)C2=CC=CC(=C2)F)C=C1\C=C\C(=O)NO
NCGC00346896-01	MCOPPB					x			ORL1 (OP4, NOP) Agonist	CC1(CCCCCCC1)N2CCC(CC2)[N]3C4=C(C=CC=C4)N=C3[C@@H]5CCCNC5
NCGC00160670-04	Mecarbinate					x			antiinfluenza drug	CCOC(=O)C1=C(C)[N](C)C2=CC=C(O)C=C12
NCGC00345840-01	Merck-22-6					x			AKT Inhibitor	CCN(CC)CCNC(=O)C1=CC=C2N=C(C3=CC=CC=C3)C(=NC2=C1)C4=CC=C(CN5CCC(CC5)N6C(=O)NC7=CC=CC=C67)C=C4
NCGC00242512-01	Methyl jasmonate					x			cytochrome c release inducer	CC\C=C/C[C@@H]1[C@H](CCC1=O)CC(=O)OC
NCGC00345815-01	MG-115					x			Proteasome Inhibitor	CCC[C@H](NC(=O)[C@H](CC(C)C)NC(=O)[C@H](CC(C)C)NC(=O)OCC1=CC=CC=C1)C=O
NCGC00161679-01	MG-132					x			Proteasome Inhibitor	CC(C)C[C@H](NC(=O)[C@H](CC(C)C)NC(=O)[C@H](CC(C)C)NC(=O)OCC1=CC=CC=C1)C=O
NCGC00263121-01	MG-149					x			Histone acetyltransferase Inhibitor	CCCCCCCC1=CC=C(CCC2=CC=CC(=C2C(O)=O)O)C=C1
NCGC00347285-01	MI-2					x			mucosa associated lymphoid tissue lymphoma translocation 1 (MALT1) Inhibitor	COCCOC1=N[N](C2=CC=C(NC(=O)CCl)C=C2)C(=N1)C3=CC=C(Cl)C(=C3)Cl
NCGC00263123-01	MK-767					x			PPARalpha/gamma Agonist	COC1=C(C=C(CC2SC(=O)NC2=O)C=C1)C(=O)NCC3=CC=C(C=C3)C(F)(F)F
NCGC00162249-04	MK-886					x			5-lipoxygenase-activating (FLAP) Inhibitor	CC(C)C1=CC=C2[N](CC3=CC=C(Cl)C=C3)C(=C(SC(C)(C)C)C2=C1)CC(C)(C)C([O-])=O
NCGC00263209-02	ML-141					x			Cdc42 GTPase Inhibitor	COC1=CC=C(C=C1)C2CC(=N/N2C3=CC=C(C=C3)[S+](N)([O-])=O)\C4=CC=CC=C4
NCGC00263021-02	MLN-120B					x			IKK beta Inhibitor	COC1=C(Cl)C=C2C(=C1NC(=O)C3=C(C)N=CC=C3)[NH]C4=C2C=CN=C4
NCGC00025103-01	Monastrol					x			Kinesin-Like Spindle Protein Inhibitor	CCOC(=O)C/1=C(C)/NC(=S)NC1C2=CC=CC(=C2)O
NCGC00183837-01	Monatepil					x			Calcium Channel Blocker	Fc1ccc(cc1)N2CCN(CC2)CCCC(=O)NC3c5ccccc5SCc4ccccc34
NCGC00016623-06	Moroxydine					x			antiinfluenza drug	NC(=N)NC(=N)N1CCOCC1
NCGC00015682-02	MPEP					x			mgluR5 Antagonists	CC1=CC=CC(=N1)C#CC2=CC=CC=C2
NCGC00387463-04	MPS1-IN-1					x			MPS1 Inhibitor	COC1=C(NC2=NC3=C(C=C[NH]3)C(=C2)NC4=C(C=CC=C4)[S+]([O-])(=O)C(C)C)C=CC(=C1)N5CCC(O)CC5
NCGC00015697-11	Myricetin					x			Cytochrome P450 CYP1A2 Inhibitor	OC1=CC2=C(C(=C1)O)C(=O)\C(=C(/O2)C3=CC(=C(O)C(=C3)O)O)O
NCGC00346524-01	Nanchangmycin					x			Polyether Antibiotic	CO[C@H]1CCC(O[C@@H]1C)O[C@H]2C[C@@H](O[C@]3(O[C@H](C[C@@H]3C)[C@H]4O[C@@](O)(CO)[C@H](C)C[C@@H]4C)[C@@H]2C)[C@]5(C)CC[C@]6(C[C@H](O)[C@@H](C)[C@H](O6)[C@@H](C)\C=C(/C)C(=O)[C@H](C)C[C@H](C)C([O-])=O)O5
NCGC00037850-05	NCGC00037850					x			HPGD Inhibitor	CC1=CC(=C(C)[N]1C2=CC=CC=C2)C3=NN=C4CCCCC[N]34
NCGC00185053-01	NCGC00185053					x			15-Lipoxygenase Inhibitor	O=C(OCC#CCSC1=NN=C(O1)C2=CC=CC3=CC=CC=C23)C4=CC5=C(S4)C=CC=C5
NCGC00238624-04	NCGC00238624					x			GALK Inhibitor	ClC1=C[NH]N=C1C\2NC(=N\C3=C2C(=O)CCC3)/NC4=NC5=CC=CC=C5O4
NCGC00241036-02	NCGC00241036					x			JMJ Inhibitor	OC(=O)C1=CC=C(O)C2=NC=C(C=C12)N3CCOCC3
NCGC00241410-01	NCGC00241410					x			IRAK Inhibitor	ClC1=C[N]2C(=NC=C2C3=CC=CC(=N3)NC4CNC4)C=C1
NCGC00244250-02	NCGC00244250					x			Tyk 2 Inhibitor	CN(C)C1=CC=C(NC2=N[N](C(=N2)N)C(=O)C3=C(F)C=CC=C3F)C=C1
NCGC00249759-02	NCGC00249759					x			Phosphodiesterase IIII (PDE4) Inhibitor	CC(C)(O)CCC1=CC=C(OCC2=CC3=CC=CN=C3C(=C2)C4=CC=CC(=C4)OC(F)F)C=C1
NCGC00262331-01	NCGC00262331					x			Flt3	COC1=CC(=C[N]2C(=CN=C12)C3=NC(=CC=C3)NC4CNC4)Cl
NCGC00262376-01	NCGC00262376					x			Flt3/IRAK Inhibitor	C1C[C@H](CN1)NC2=CC=CC(=N2)C3=CN=C4C=CC(=C[N]34)C5=C[NH]N=C5
NCGC00262398-03	NCGC00262398					x			USP2 Inhibitor	CC1=CC=C(C=C1)[S+]([O-])(=O)NC2=C(C=CC(=C2)Cl)C(=O)NC3=NC(=CS3)C4=CC=CC=C4
NCGC00263015-01	NCGC00263015					x			TLR4 (LPS) Inhibitor	CN(CC(O)COC1=CC=C(Cl)C=C1)CC2=C(C)[N](CC3=C(Cl)C=CC=C3)N=C2C
NCGC00263020-01	NCGC00263020					x			NFkappaB-inducing kinase Inhibitor	CC(C)[N]1C=C(C2=CC=NC(=N2)NC3=C(C)C=CC(=C3)C(N)=O)C4=C1C=NC=C4
NCGC00378588-02	NCGC00378588					x			p53-MDM2 interaction Inhibitor	CCOC1=CC(=CC=C1C/2=N/[C@@](C)(C3=CC=C(Cl)C=C3)[C@](C)(N2C(=O)N4CCN(CC4)CC(=O)N5CCOCC5)C6=CC=C(Cl)C=C6)C(C)(C)C
NCGC00091109-03	Neohesperidin dihydrochalcone					x			synthetic sugar substitute	COC1=C(O)C=C(CCC(=O)C2=C(O)C=C(O[C@@H]3O[C@H](CO)[C@@H](O)[C@H](O)[C@H]3O[C@@H]4O[C@@H](C)[C@H](O)[C@@H](O)[C@H]4O)C=C2O)C=C1
NCGC00345849-01	NIBR-17					x			PI3K Inhibitor	COC1=CC=C(NC2=CC(=NC(=N2)N3CCOCC3)C4=CN=C(N)N=C4)C=N1
NCGC00163135-04	Niguldipine					x			L-type Ca2+ channel Blocker	COC(=O)C/1=C(C)/N/C(=C(\C1C2=CC(=CC=C2)[N+]([O-])=O)C(=O)OCCCN3CCC(CC3)(C4=CC=CC=C4)C5=CC=CC=C5)C
NCGC00015647-03	Nocodazole					x			Tubulin Polymerization Inhibitor	COC(=O)NC1=NC2=C([NH]1)C=CC(=C2)C(=O)C3=CC=CS3
NCGC00344510-02	NPS-2143					x			Calcium-Sensing Receptor (CaSR) Antagonist	CC(C)(CC1=CC=C2C=CC=CC2=C1)NC[C@@H](O)COC3=C(C#N)C(=CC=C3)Cl
NCGC00246958-02	NSC-207895					x			MDM4 (MDMX) Inhibitor	CN1CCN(CC1)C2=CC=C(C3=NO[N+](=C23)[O-])[N+]([O-])=O
NCGC00092318-02	NSC-23766					x			Rac1-GEF Inhibitor	CCN(CC)CCCC(C)NC1=NC(=CC(=N1)C)NC2=CC3=C(N)C=C(C)N=C3C=C2
NCGC00347952-01	NSC-319726					x			Mutant p53 Activator	CC(=N/NC(=S)N1CCC1)\C2=NC=CC=C2
NCGC00345781-01	NSC-678515					x			DNA-Intercalating Drugs	OC[C@H]1O[C@H]([C@@H](F)[C@@H]1O)N2\C=C/C(=O)NC2=O
NCGC00165815-05	NSC-724771					x			Nitric Oxide (NO) Donors	CCOC(=O)N1CCN(CC1)[N+](/[O-])=N/OC2=C(C=C(C=C2)[N+]([O-])=O)[N+]([O-])=O
NCGC00346803-01	NSC-87877					x			Protein Tyrosine Phosphatase SHP-2 (PTP2C) Inhibitor	OC1=C(C=C(C2=CC=CN=C12)[S+](O)([O-])=O)\N=N\C3=CC=C4C=C(C=CC4=C3)[S+](O)([O-])=O
NCGC00165844-02	NU-6027					x			CDK1/2 Inhibitor	NC1=NC(=C(N=O)C(=N1)OCC2CCCCC2)N
NCGC00346950-01	NU-6102					x			CDK1/2 Inhibitor	N[S+]([O-])(=O)C1=CC=C(NC2=NC3=C([NH]C=N3)C(=N2)OCC4CCCCC4)C=C1
NCGC00250377-01	NU-7441					x			DNA-PK Inhibitor	O=C1\C=C(OC2=C(C=CC=C12)C3=CC=CC4=C3SC5=C4C=CC=C5)\N6CCOCC6
NCGC00263124-01	Nutlin-3					x			HDM2/HDMX Inhibitor	COC1=CC=C(C(=C1)OC(C)C)C/2=N/[C@@H]([C@@H](N2C(=O)N3CCNC(=O)C3)C4=CC=C(Cl)C=C4)C5=CC=C(Cl)C=C5
NCGC00263217-01	NVP-231					x			Ceramide kinase Inhibitor	O=C(NC1=CC2=C(C=C1)N=C(NC(=O)C3=CC=CC=C3)S2)C4C5CC6CC(C5)CC4C6
NCGC00346461-01	NVP-AEW541					x			0	NC1=NC=NC2=C1C(=CN2[C@@H]3C[C@H](CN4CCC4)C3)C5=CC(OCC6=CC=CC=C6)=CC=C5
NCGC00249391-01	NVP-BHG712					x			Raf kinase B/C Inhibitor	C[N]1N=CC2=C1N=C(N=C2NC3=CC(=CC=C3C)C(=O)NC4=CC=CC(=C4)C(F)(F)F)C5=CC=CN=C5
NCGC00263202-01	NVP-BSK805					x			Jak2 Inhibitor	FC1=CC(=CC(=C1CN2CCOCC2)F)C3=C4N=C(C=NC4=CC=C3)C5=C[N](N=C5)C6CCNCC6
NCGC00346931-01	NVP-TAE226					x			Focal Adhesion Kinase (FAK) Inhibitor	CNC(=O)C1=CC=CC=C1NC2=NC(=NC=C2Cl)NC3=CC=C(C=C3OC)N4CCOCC4
NCGC00347953-01	OAC1					x			Oct4 Activator	O=C(NC1=CC2=C([NH]C=C2)C=N1)C3=CC=CC=C3
NCGC00346531-01	Oligomycin A					x			ATP synthase Inhibitor	CC[C@@H]\1CC[C@@H]2O[C@]3(CC[C@H](C)[C@H](C[C@@H](C)O)O3)[C@@H](C)[C@H](OC(=O)/C=C/[C@H](C)[C@@H](O)[C@H](C)C(=O)[C@H](C)[C@@H](O)[C@H](C)C(=O)[C@](C)(O)[C@@H](O)[C@H](C)C/C=C\C=C1)[C@@H]2C
NCGC00346595-01	Oridonin					x			Nuclear Factor, Erythroid Derived 2, Like 2 (Nrf2) Activator	CC1(C)CC[C@H](O)[C@]23CO[C@](O)([C@@H](O)[C@H]12)[C@@]45[C@H](O)[C@@H](CCC34)C(=C)C5=O
NCGC00346578-01	OSI-420					x			EGFR Inhibitor	COCCOC1=CC2=C(C=C1OCCO)C(=NC=N2)NC3=CC=CC(=C3)C#C
NCGC00095694-05	Ostol					x			GABAA Receptor Modulator	COC1=C(CC=C(C)C)C2=C(\C=C/C(=O)O2)C=C1
NCGC00346948-01	Oxamflatin					x			HDAC Inhibitor	ONC(=O)C=CC#CC1=CC(=CC=C1)N[S+]([O-])(=O)C2=CC=CC=C2
NCGC00095977-03	Paeonol					x			Lipid Peroxidation Inhibitors	COC1=CC=C(C(C)=O)C(=C1)O
NCGC00016706-05	Parbendazole					x			Tubulin depolymerization Inhibitor	CCCCC1=CC2=C([NH]C(=N2)NC(=O)OC)C=C1
NCGC00096075-03	Parietin					x			Protein Tyrosine Phosphatase (PTP) Inhibitors	COC1=CC2=C(C(=C1)O)C(=O)C3=C(C=C(C)C=C3O)C2=O
NCGC00346449-01	Parogrelil					x			Phosphodiesterase III/Va (PDE) Inhibitor	ClC1=CC=C(CCCOC/2=N/NC(=O)C(=C2NCC3=CN=CC=C3)/Br)C=C1
NCGC00165875-03	PB-28					x			sigma1/2 Receptor Agonist	COC1=C2CCCC(CCCN3CCN(CC3)C4CCCCC4)C2=CC=C1
NCGC00345492-02	PCI-34051					x			HDAC Inhibitor	COC1=CC=C(C[N]2C=CC3=C2C=C(C=C3)C(=O)NO)C=C1
NCGC00263128-01	PD-0220245					x			CXCR1/CXCR2 Receptor Antagonist	CCN(CC)CCCCNC1=NC2=CC(=C(Cl)C=C2N=C1C3=CC=C(S3)C4=CC=CS4)Cl
NCGC00025072-01	PD-128907					x			Dopamine D2/D3 Agonist	CCCN1CCO[C@H]2[C@H]1COC3=CC=C(O)C=C23
NCGC00346874-01	PD-134308					x			CCK2 (CCKB/Gastrin) Antagonist	C[C@](CC1=C[NH]C2=CC=CC=C12)(NC(=O)OC3C4CC5CC(C4)CC3C5)C(=O)NC[C@H](NC(=O)CCC(O)=O)C6=CC=CC=C6
NCGC00024956-02	PD-153035					x			EGFR Inhibitor	COC1=CC2=NC=NC(=C2C=C1OC)NC3=CC=CC(=C3)Br
NCGC00242490-02	PD-166285					x			cSRC Inhibitor	CCN(CC)CCOC1=CC=C(NC2=NC=C3\C=C(/C(=O)N(C)C3=N2)C4=C(Cl)C=CC=C4Cl)C=C1
NCGC00263127-01	PD-166793					x			MMP13 Inhibitor	CC(C)[C@H](C[S+]([O-])(=O)C1=CC=C(C=C1)C2=CC=C(Br)C=C2)C(O)=O
NCGC00165863-02	PD-173074					x			FGFR 1/3 Inhibitor	CCN(CC)CCCCNC1=NC=C2C=C(C(=NC2=N1)NC(=O)NC(C)(C)C)C3=CC(=CC(=C3)OC)OC
NCGC00345829-01	PD-173955					x			cSRC Inhibitor	CSC1=CC(=CC=C1)NC2=NC3=C(C=N2)/C=C(C(=O)N3C)/C4=C(Cl)C=CC=C4Cl
NCGC00346552-01	PD-318088					x			Mek 1/2 Inhibitor	OCC(O)CONC(=O)C1=C(NC2=CC=C(I)C=C2F)C(=C(F)C(=C1)Br)F
NCGC00263231-01	PDHK RIKEN					x			Pyruvate Dehydrogenase Kinase 2 Inhibitor	COC1=CC=C(C=C1)C2=C(C)[NH]N=C2C3=CC=C(O)C=C3O
NCGC00161670-06	Pepstatin					x			Aspartyl Protease Inhibitor	OC(=O)C[C@H](O)[C@@H](NC(=O)[C@H](C)NC(=O)C[C@H](O)[C@H](CC(C)C)NC(=O)[C@@H](NC(=O)[C@@H](NC(=O)CC(C)C)C(C)C)C(C)C)CC(C)C
NCGC00346889-01	PF-03716556					x			H+/K+-ATPase Inhibitor	CN(CCO)C(=O)C1=C[N]2C=C(C)N=C2C(=C1)N[C@@H]3CCOC4=CC=CC(=C34)C
NCGC00263213-01	PF-184					x			IKK-2 (IKK-beta) Inhibitor	C[C@]1(CO)CN(C[C@@]1(C)CO)C2=CC(=C(Cl)C=N2)C(=O)NC3=CC=C4CCC5=C([N](N=C5C(N)=O)C6=CC=C(F)C=C6)C4=C3
NCGC00263131-01	PF-3845					x			Fatty Acid Amide Hydrolase (FAAH) Inhibitor	FC(F)(F)C1=CN=C(OC2=CC(=CC=C2)CC3CCN(CC3)C(=O)NC4=CC=CN=C4)C=C1
NCGC00263134-01	PF-4708671					x			p70 ribosomal S6 kinase (S6K1) Inhibitor	CCC1=C(N=CN=C1)N2CCN(CC2)CC3=NC4=C([NH]3)C=CC(=C4)C(F)(F)F
NCGC00346696-01	PF-5274857					x			Smoothened (Smo) receptor Agonist	CC1=CC(=C(N=C1)C2=CC(=NC=C2Cl)N3CCN(CC3)C(=O)CC[S+](C)([O-])=O)C
NCGC00346972-01	PF-543					x			Sphingosine Kinase 1 (SphK1) Inhibitor	CC1=CC(=CC(=C1)OCC2=CC=C(CN3CCC[C@@H]3CO)C=C2)C[S+]([O-])(=O)C4=CC=CC=C4
NCGC00263133-01	PF-573228					x			Focal Adhesion Kinase (FAK) Inhibitor	C[S+]([O-])(=O)C1=CC=CC(=C1)CNC2=C(C=NC(=N2)NC3=CC=C4NC(=O)CCC4=C3)C(F)(F)F
NCGC00346939-01	PF-8380					x			Phosphodiesterase II (ENPP2; Autotaxin) Inhibitor	ClC1=CC(=CC(=C1)COC(=O)N2CCN(CC2)CCC(=O)C3=CC=C4NC(=O)OC4=C3)Cl
NCGC00250384-01	PHA-408					x			IKK-beta Inhibitor	CN1CCN(CC1)C2=CC(=C(Cl)C=N2)C(=O)NC3=CC=C4CCC5=C([N](N=C5C(N)=O)C6=CC=C(F)C=C6)C4=C3
NCGC00346642-01	PHA-665752					x			HGFR Inhibitor	CC1=C(C(=C([NH]1)/C=C/2C(=O)NC3=C2C=C(C=C3)[S+]([O-])(=O)CC4=C(Cl)C=CC=C4Cl)C)C(=O)N5CCC[C@@H]5CN6CCCC6
NCGC00346526-01	PHA-680632					x			Aurora-A/B/c Inhibitor	CCC1=CC=CC(=C1NC(=O)N2CC3=C(C2)C(=N[NH]3)NC(=O)C4=CC=C(C=C4)N5CCN(C)CC5)CC
NCGC00263191-01	PHA-690509					x			CDK2 Inhibitor	CC(C)C1=CN=C(NC(=O)[C@@H](C)C2=CC=C(NC(C)=O)C=C2)S1
NCGC00015840-09	Phloretin					x			VCAM1 Expression Inhibitor	OC1=CC=C(CCC(=O)C2=C(O)C=C(O)C=C2O)C=C1
NCGC00142423-03	Phlorizin					x			SGLT-1/2 Inhibitor	OC[C@H]1O[C@@H](OC2=C(C(=O)CCC3=CC=C(O)C=C3)C(=CC(=C2)O)O)[C@H](O)[C@@H](O)[C@@H]1O
NCGC00346547-01	PHT-427					x			Phosphoinositide Dependent Kinase Inhibitor	CCCCCCCCCCCCC1=CC=C(C=C1)[S+]([O-])(=O)NC2=NN=CS2
NCGC00187906-01	PI-103					x			PI3Kalpha, beta, gamma Inhibitor	OC1=CC(=CC=C1)C2=NC3=C(OC4=C3C=CC=N4)C(=N2)N5CCOCC5
NCGC00094226-11	Piceatannol					x			Syk Kinase Inhibitor	OC1=CC(=CC(=C1)/C=C/C2=CC(=C(O)C=C2)O)O
NCGC00346579-01	PIK-293					x			PI3K Inhibitor	CC1=C(C=CC=C1)N2\C(=N/C3=C(C(=CC=C3)C)C2=O)C[N]4N=CC5=C4N=CN=C5N
NCGC00346614-01	PIK-294					x			PI3K Inhibitor	CC1=C(C=CC=C1)N2C(=O)C3=C(C=CC=C3C)\N=C2\C[N]4N=C(C5=CC(=CC=C5)O)C6=C(N)N=CN=C46
NCGC00346500-01	PIK-75					x			PI3K Inhibitor	CN(/N=C/C1=CN=C2C=CC(=C[N]12)Br)[S+]([O-])(=O)C3=C(C)C=CC(=C3)[N+]([O-])=O
NCGC00238454-02	PIK-90					x			PI3K Inhibitor	COC1=CC=C2/C3=N/CCN3\C(=N/C2=C1OC)NC(=O)C4=CC=CN=C4
NCGC00346536-01	PIK-93					x			PI3K Inhibitor	CC(=O)NC1=NC(=C(S1)C2=CC(=C(Cl)C=C2)[S+]([O-])(=O)NCCO)C
NCGC00263135-01	Piraxostat					x			Xanthine Oxidase Inhibitor	CC(C)(C)COC1=C(C=C(C=C1)[N]2C=C(C=N2)C(O)=O)C#N
NCGC00346649-01	PKI-402					x			PI3K Inhibitor	CC[N]1N=NC2=C1N=C(N=C2N3CCOCC3)C4=CC=C(NC(=O)NC5=CC=C(C=C5)C(=O)N6CCN(C)CC6)C=C4
NCGC00167403-03	Pluripotin					x			Dual RASGAP/Erk Inhibitor	C[N]1N=C(C)C=C1NC2=NC=C3CN(C(=O)N(C)C3=N2)C4=C(C)C=CC(=C4)NC(=O)C5=CC=CC(=C5)C(F)(F)F
NCGC00187911-02	PLX-4720					x			Raf kinase B Inhibitor	CCC[S+]([O-])(=O)NC1=CC=C(F)C(=C1F)C(=O)C2=C[NH]C3=NC=C(Cl)C=C23
NCGC00346705-01	PMSF					x			Serine Protease Inhibitor	[O-][S+](F)(=O)CC1=CC=CC=C1
NCGC00167746-01	PNU-120596					x			Nicotinic alpha7 Positive Allosteric Modulators	COC1=C(Cl)C=C(NC(=O)NC2=NOC(=C2)C)C(=C1)OC
NCGC00092364-05	PNU-282987					x			Nicotinic alpha7 Agonist	ClC1=CC=C(C=C1)C(=O)N[C@H]2CN3CCC2CC3
NCGC00346879-01	PNU-74654					x			Wnt Signaling Inhibitor	CC1=CC=C(O1)/C=N/NC(=O)C2=C(OC3=CC=CC=C3)C=CC=C2
NCGC00346619-01	PP-121					x			PDGFR Inhibitor	NC1=NC=NC2=C1C(=N[N]2C3CCCC3)C4=CN=C5[NH]C=CC5=C4
NCGC00160396-02	Pravadoline					x			COX Inhibitor and cannabinoid (CB) agonist	COC1=CC=C(C=C1)C(=O)C2=C(C)[N](CCN3CCOCC3)C4=CC=CC=C24
NCGC00347217-01	PRP003-013					x			DDR1 Inhibitor	CCC1=C(C=C(C=C1)C(=O)NC2=CC(=CC(=C2)C(F)(F)F)CN3CCN(C)CC3)C#CC4=C[N]5N=CC=C5N=C4
NCGC00253909-01	PRT-060318					x			Syk Kinase Inhibitor	CC1=CC(=CC=C1)NC2=C(C=NC(=N2)N[C@@H]3CCCC[C@@H]3N)C(N)=O
NCGC00351606-09	PRT-062607					x			Syk Kinase Inhibitor	N[C@H]1CCCC[C@H]1NC2=NC=C(C(N)=O)C(=N2)NC3=CC=CC(=C3)[N]4N=CC=N4
NCGC00165873-02	PS-1145					x			IKK beta Inhibitor	ClC1=CC2=C([NH]C3=C2C=CN=C3)C(=C1)NC(=O)C4=CC=CN=C4
NCGC00346992-01	Purfalcamine					x			Calcium Dependent Protein Kinase (CDPK) 1 Inhibitor	NC1CCC(CC1)NC2=NC3=C(N=C[N]3C4=CC=CC(=C4)F)C(=N2)NC5=CC=C(C=C5)C(=O)N6CCCCC6
NCGC00344053-01	Purmorphamine					x			lineage-specific differentiation enhancer	C1CCC(CC1)[N]2C=NC3=C2N=C(OC4=CC=CC5=C4C=CC=C5)N=C3NC6=CC=C(C=C6)N7CCOCC7
NCGC00025219-04	Purvalanol A					x			CDK1/2/3/4/5 Inhibitor	CC(C)[C@H](CO)NC1=NC(=C2N=C[N](C(C)C)C2=N1)NC3=CC(=CC=C3)Cl
NCGC00025220-03	Purvalanol B					x			CDK1/2/3/4/5 Inhibitor	CC(C)[C@H](CO)NC1=NC(=C2N=C[N](C(C)C)C2=N1)NC3=CC(=C(C=C3)C(O)=O)Cl
NCGC00357427-06	Pyridostatin					x			G-quadraplex binding ligand	NCCOC1=CC(=NC(=C1)C(=O)NC2=NC3=CC=CC=C3C(=C2)OCCN)C(=O)NC4=NC5=CC=CC=C5C(=C4)OCCN
NCGC00263207-01	QS11					x			ADP-ribosylation factor GTPase activating protein 1 Inhibitor	OC[C@H](CC1=CC=CC=C1)NC2=NC(=NC3=C2N=C[N]3CC4=CC=C(C=C4)C5=CC=CC=C5)OC6=CC7=C(CCC7)C=C6
NCGC00262195-02	R-1487					x			p38 MAPK Inhibitor	CN1C(=O)\C(=C/C2=C1N=C(NC3CCOCC3)N=C2)OC4=C(F)C=C(F)C=C4
NCGC00346577-01	RAF-265 Derivative					x			Raf kinase B/C Inhibitor	FC(F)(F)C1=CN=C([NH]1)C2=CC(=CC=N2)OC3=CC4=C([NH]C(=N4)NC5=CC=C(C=C5)C(F)(F)F)C=C3
NCGC00263137-01	RD-162					x			Androgen Receptor Antagonist	CNC(=O)C1=CC=C(C=C1F)N2C(=S)N(C(=O)C23CCC3)C4=CC(=C(C=C4)C#N)C(F)(F)F
NCGC00346471-01	Rebeccamycin					x			DNA Topoisomerase I Inhibitor	CO[C@@H]1[C@@H](O)[C@H](O)[C@H](O[C@H]1CO)[N]2C3=C(C=CC=C3Cl)C4=C2C5=C(C6=C([NH]5)C(=CC=C6)Cl)C7=C4C(=O)NC7=O
NCGC00242054-03	Repsox					x			0	CC1=NC(=CC=C1)C2=NNC=C2C3=NC4=C(C=C3)N=CC=C4
NCGC00160275-01	Resistomycin					x			RNA Polymerase Inhibitor	CC1=C2C(O)=CC3=C4C2=C(C(O)=C1)C(=O)C5=C4C(=C(O)C=C5O)C(=O)C3(C)C
NCGC00165880-04	Reversine					x			Adenosine A3 Antagonist	C1CCC(CC1)NC2=C3N=C[NH]C3=NC(=N2)NC4=CC=C(C=C4)N5CCOCC5
NCGC00014891-03	RG-108					x			DNA Methyltransferase (DNMT) Inhibitor	OC(=O)[C@H](CC1=C[NH]C2=C1C=CC=C2)N3C(=O)C4=C(C=CC=C4)C3=O
NCGC00345809-01	RGB-286147					x			CDK1/2/3/7/9 Inhibitor	CC(C)C1=N[N](C\2=C1C(=O)N\C(=N2)CC3=CC=C(OCCO)C=C3)C4=C(Cl)C=CC=C4Cl
NCGC00018199-06	Rhein					x			component of rhubarb	OC(=O)C1=CC(=C2C(=O)C3=C(O)C=CC=C3C(=O)C2=C1)O
NCGC00159570-01	RITA					x			MDM2 (hdm2) Inhibitor	OCC1=CC=C(S1)C2=CC=C(O2)C3=CC=C(CO)S3
NCGC00262061-02	Ro-31-8425					x			PKC Inhibitor	C[N]1C=C(C2=C1C=CC=C2)\C3=C(\C(=O)NC3=O)C4=C5CC(CN)CC[N]5C6=C4C=CC=C6
NCGC00347903-01	Ro-51					x			P2X3/P2X2 Receptor Antagonist	COC1=CC(=C(OC2=CN=C(NC(CO)CO)N=C2N)C=C1I)C(C)C
NCGC00263200-01	RO495					x			Tyk 2 Inhibitor	CC1=NC(=NC(=C1)NC2=CC(=CC=N2)NC(=O)C3=C(Cl)C=CC=C3Cl)N
NCGC00345084-01	Robotnikinin					x			Hedgehog Antagonist	ClC1=CC=C(CNC(=O)C[C@@H]2C\C=C/CCC(=O)O[C@@H](CNC2=O)C3=CC=CC=C3)C=C1
NCGC00346443-01	Rupintrivir					x			HRV 3C Protease Inhibitor	CCOC(=O)\C=C\[C@H](C[C@@H]1CCNC1=O)NC(=O)[C@@H](CC(=O)[C@@H](NC(=O)C2=NOC(=C2)C)C(C)C)CC3=CC=C(F)C=C3
NCGC00015892-07	Rutaecarpine					x			Cyclooxygenase-2 Inhibitor	O=C1N\2CCC3=C([NH]C4=C3C=CC=C4)C2=N/C5=CC=CC=C15
NCGC00241112-01	RWJ-67657					x			p38 MAPK Inhibitor	OCCC#CC1=NC(=C([N]1CCCC2=CC=CC=C2)C3=CC=NC=C3)C4=CC=C(F)C=C4
NCGC00345841-01	S-99					x			ASK1 Inhibitor	CC(C)NC1=CC(=CC2=NC(=N[N]12)NC(=O)C3=CN=CC=C3)C(F)(F)F
NCGC00159541-02	S-Trityl-L-cysteine					x			Mitotic Kinesin Eg5 Inhibitor	N[C@H](CSC(C1=CC=CC=C1)(C2=CC=CC=C2)C3=CC=CC=C3)C(O)=O
NCGC00262641-02	S31-201					x			STAT-3 Inhibitor	CC1=CC=C(C=C1)[S+]([O-])(=O)OCC(=O)NC2=CC=C(C(O)=O)C(=C2)O
NCGC00263196-01	S6K-18					x			p70 ribosomal S6 kinase (S6K1) Inhibitor	CC(C)(C)C1=CC(=C(NC(=O)NC2=CC3=C([NH]N=C3)C=C2)S1)C(O)=O
NCGC00347954-01	SAG					x			Hedgehog Agonist	CNC1CCC(CC1)N(CC2=CC=CC(=C2)C3=CC=NC=C3)C(=O)C4=C(Cl)C5=CC=CC=C5S4
NCGC00142605-03	Salicin					x			Antiinflammatory agent	OC[C@H]1O[C@@H](OC2=CC=CC=C2CO)[C@H](O)[C@@H](O)[C@@H]1O
NCGC00169145-02	Salidroside					x			beta-Amyloid (Abeta) Protein Neurotoxicity Inhibitors	Oc2ccc(CCO[C@@H]1O[C@H](CO)[C@@H](O)[C@H](O)[C@H]1O)cc2
NCGC00263210-01	SANT-2					x			Smoothened (Smo) Receptor Antagonist	CCOC1=C(OCC)C(=CC(=C1)C(=O)NC2=CC(=C(Cl)C=C2)C3=NC4=C([NH]3)C=CC=C4)OCC
NCGC00015962-02	SB-202190					x			SAPK1 (JNK) Inhibitor	OC1=CC=C(C=C1)C2=NC(=C([NH]2)C3=CC=C(F)C=C3)C4=CC=NC=C4
NCGC00025035-05	SB-203580					x			p38 MAPK Inhibitor	C[S+]([O-])C1=CC=C(C=C1)C2=NC(=C([NH]2)C3=CC=NC=C3)C4=CC=C(F)C=C4
NCGC00015917-07	SB-206553					x			5-HT2B Receptor Antagonist	C[N]1C=CC2=CC3=C(CCN3C(=O)NC4=CC=CN=C4)C=C12
NCGC00263194-01	SB-216763					x			GSK-3 Inhibitor	C[N]1C=C(C2=C1C=CC=C2)C/3=C(C(=O)NC3=O)\C4=CC(=CC(=C4)Cl)Cl
NCGC00015918-05	SB-224289					x			5-HT1B Agonist	CN1CCC2(CC1)COC3=CC4=C(C=C23)N(CC4)C(=O)C5=CC=C(C=C5)C6=C(C)C=C(C=C6)C7=NOC(=N7)C
NCGC00025329-02	SB-239063					x			p38 MAPK Inhibitor	COC1=NC(=CC=N1)C2=C(N=C[N]2C3CCC(O)CC3)C4=CC=C(F)C=C4
NCGC00345831-01	SB-242235					x			p38 MAPK Inhibitor	COC1=NC=CC(=N1)C2=C(N=C[N]2C3CCNCC3)C4=CC=C(F)C=C4
NCGC00242491-02	SB-265610					x			CXCR2 Antagonist	BrC1=CC=CC=C1NC(=O)NC2=C3N=N[NH]C3=C(C=C2)C#N
NCGC00346932-01	SB-3CT					x			MMP2/9 Inhibitor	[O-][S+](=O)(CC1CS1)C2=CC=C(OC3=CC=CC=C3)C=C2
NCGC00025330-01	SB-408124					x			Orexin OX-1 Antagonist	CN(C)C1=CC=C(NC(=O)NC2=CC(=NC3=C2C=C(F)C=C3F)C)C=C1
NCGC00015950-07	SB-415286					x			GSK-3 beta Inhibitor	OC1=C(Cl)C=C(N\C2=C(\C(=O)NC2=O)C3=C(C=CC=C3)[N+]([O-])=O)C=C1
NCGC00025230-01	SB-431542					x			TGF-bR1 (ALK5) Inhibitor	NC(=O)C1=CC=C(C=C1)C2=NC(=C([NH]2)C3=NC=CC=C3)C4=CC5=C(OCO5)C=C4
NCGC00165889-02	SB-505124					x			TGF-bR1 (ALK5) Inhibitor	CC1=NC(=CC=C1)C2=C(N=C([NH]2)C(C)(C)C)C3=CC4=C(OCO4)C=C3
NCGC00186024-02	SB-525334					x			TGF-bR1 (ALK5) Inhibitor	CC1=NC(=CC=C1)C2=C(N=C([NH]2)C(C)(C)C)C3=CC=C4N=CC=NC4=C3
NCGC00242249-02	SB-590885					x			Raf kinase B Inhibitor	CN(C)CCOC1=CC=C(C=C1)C2=NC(=C([NH]2)C3=CC4=C(C=C3)\C(CC4)=N\O)C5=CC=NC=C5
NCGC00025225-02	SCH-79797					x			PAR1 Antagonist	CC(C)C1=CC=C(C[N]2C=CC3=C4C(=NC(=NC4=CC=C23)NC5CC5)N)C=C1
NCGC00163620-02	Sclareolide					x			sesquiterpene natural product	CC1(C)CCC[C@@]2(C)[C@H]1CC[C@@]3(C)OC(=O)C[C@H]23
NCGC00346665-01	Scopine					x			Metabolite of anisodine. Anisodine is an ¬ø¬ø1-adrenergic receptor Agonist	CN1[C@H]2CC(O)C[C@@H]1[C@H]3O[C@@H]23
NCGC00345832-01	SD-06					x			p38 MAPK Inhibitor	OCC(=O)N1CCC(CC1)C2=N[NH]C(=C2C3=NC=NC=C3)C4=CC=C(Cl)C=C4
NCGC00162142-03	SD-169					x			p38 MAPK Inhibitor	NC(=O)C1=CC=C2[NH]C=CC2=C1
NCGC00165898-02	SD-208					x			TGF-bR1 (ALK5) Inhibitor	FC1=C(C=C(Cl)C=C1)C2=NC3=NC=CN=C3C(=N2)NC4=CC=NC=C4
NCGC00169864-03	Sesamin					x			NF-kappaB Activation Inhibitor	C1OC2=C(O1)C=C(C=C2)[C@H]3OC[C@H]4[C@@H]3CO[C@@H]4C5=CC6=C(OCO6)C=C5
NCGC00344622-02	SGC-0946					x			DOT1L Inhibitor	CC(C)N(CCCNC(=O)NC1=CC=C(C=C1)C(C)(C)C)C[C@H]2O[C@H]([C@H](O)[C@@H]2O)[N]3C=C(Br)C4=C3N=CN=C4N
NCGC00346598-01	Shikimic acid					x			plant biochemical intermediate	O[C@@H]1C\C(=C/C(O)C1O)C(O)=O
NCGC00163489-04	Shikonin					x			Drugs Acting on Chemokine Receptors	CC(C)=CC[C@@H](O)C/1=C/C(=O)C2=C(O)C=CC(=C2C1=O)O
NCGC00346885-01	Sipatrigine					x			Nav1.2 (Brain Type II) Sodium Channel Blocker	CN1CCN(CC1)C2=NC(=C(C=N2)C3=CC(=CC(=C3Cl)Cl)Cl)N
NCGC00263212-01	SJ-172550					x			MDM4 (MDMX) Inhibitor	CCOC1=CC(=CC(=C1OCC(=O)OC)Cl)/C=C2\C(=N/N(C2=O)C3=CC=CC=C3)C
NCGC00092290-03	SL-327					x			Mek 1/2 Inhibitor	NC(\SC1=CC=C(N)C=C1)=C(C#N)/C2=CC=CC=C2C(F)(F)F
NCGC00263236-01	SM-164					x			IAP Inhibitor	CN[C@@H](C)C(=O)N[C@H]1CCCC[C@H]2CC[C@H](N2C1=O)C(=O)N[C@@H](C3=CC=CC=C3)C4=C[N](CCCCC5=CC=C(CCCC[N]6C=C(N=N6)[C@@H](NC(=O)[C@@H]7CC[C@@H]8CCCC[C@H](NC(=O)[C@H](C)NC)C(=O)N78)C9=CC=CC=C9)C=C5)N=N4
NCGC00345836-01	SMI-4a					x			Pim-1 Kinase Inhibitor	FC(F)(F)C1=CC=CC(=C1)/C=C/2SC(=O)NC2=O
NCGC00346633-01	SNX-2112					x			Heat Shock Protein 90 (hsp90) Inhibitor	CC1(C)CC(=O)C2=C(C1)[N](N=C2C(F)(F)F)C3=CC(=C(C=C3)C(N)=O)NC4CCC(O)CC4
NCGC00095707-03	Solanesol					x			tobacco isoprenoid alcohol	CC(C)=CCC/C(C)=C/CC/C(C)=C/CC/C(C)=C/CC/C(C)=C/CC/C(C)=C/CC\C(C)=C\CC\C(C)=C\CC\C(C)=C\CO
NCGC00160217-02	Sophocarpine					x			HERG Inhibitor	O=C1\C=C/C[C@@H]2[C@H]3CCCN4CCC[C@@H](CN12)[C@@H]34
NCGC00015958-02	SP-600125					x			SAPK1 (JNK) Inhibitor	O=C1C2=C(C=CC=C2)C3=N[NH]C4=CC=CC1=C34
NCGC00263555-02	Spautin-1					x			Ubiquitin Specific Peptidase (USP10/13) Inhibitor	FC1=CC=C(CNC2=C3C=C(F)C=CC3=NC=N2)C=C1
NCGC00161703-02	SPC-839					x			IKK beta Inhibitor	COC1=CC=CC2=C1C(=NC(=N2)C3=CC=CS3)NN4C(=O)\C=C(C)/C4=O
NCGC00263146-01	SR-3306					x			JNK 1/2/3 Inhibitor	CC1=NC=C(C=C1)C2=N[N](C=N2)C3=CC=C(NC4=NC=CC(=N4)C5=CC(=CC=C5)N6CCOCC6)C=C3
NCGC00345833-01	SR-3677					x			ROCK II Inhibitor	CN(C)CCOC1=CC(=CC=C1NC(=O)C2COC3=CC=CC=C3O2)C4=C[NH]N=C4
NCGC00247954-02	SSR-504734					x			Glycine Transporter 1 (GlyT-1) Inhibitor	FC(F)(F)C1=CC=CC(=C1Cl)C(=O)N[C@H]([C@@H]2CCCCN2)C3=CC=CC=C3
NCGC00167751-03	SSR-69071					x			Leukocyte Elastase Inhibitor	COC1=CC(=C2C(=O)N(COC/3=C/C(=O)N4\C=C/C=C(OCCN5CCCCC5)\C4=N3)[S+]([O-])(=O)C2=C1)C(C)C
NCGC00378919-03	ST-2825					x			Myd88 Dimerization Inhibitor	NC(=O)[C@H]1CCS[C@@H]2C[C@]3(CCCN3C(=O)CC4=CC=C(NC(=O)COC5=CC=C(Cl)C=C5Cl)C=C4)C(=O)N12
NCGC00345083-01	Stauprimide					x			lineage-specific differentiation enhancer	CO[C@@H]1C(C[C@H]2O[C@]1(C)[N]3C4=C(C=CC=C4)C5=C6C(=O)NC(=O)C6=C7C8=C(C=CC=C8)[N]2C7=C35)N(C)C(=O)C9=CC=CC=C9
NCGC00263553-02	StemRegenin 1					x			Aryl Hydrocarbon Receptor (AhR) Antagonist	CC(C)[N]1C=NC2=C(NCCC3=CC=C(O)C=C3)N=C(N=C12)C4=CSC5=C4C=CC=C5
NCGC00263141-01	STF-083010					x			Serine/Threonine Kinase/Endoribonuclease IRE1 Inhibitor	OC1=CC=C2C=CC=CC2=C1/C=N/[S+]([O-])(=O)C3=CC=CS3
NCGC00344081-02	STF-62247					x			Renal cell growth inhibition	CC1=CC=CC(=C1)NC2=NC(=CS2)C3=CC=NC=C3
NCGC00142599-02	Stigmasterol					x			Steroid hormone	CC[C@H](\C=C\[C@@H](C)[C@H]1CC[C@H]2[C@@H]3C\C=C/4C[C@@H](O)CC[C@]4(C)[C@H]3CC[C@]12C)C(C)C
NCGC00345805-01	STX-0119					x			STAT-3 Inhibitor	O=C(NC1=NN=C(O1)C2=CC=CO2)C3=CC(=NC4=CC=CC=C34)C5=CC=CC=C5
NCGC00346878-01	SU-5402					x			FGFR 1/3 Inhibitor	CC1=C[NH]C(=C1CCC(O)=O)\C=C\2C(=O)NC3=CC=CC=C23
NCGC00346933-01	SU-6656					x			Lyn Kinase Inhibitor	CN(C)[S+]([O-])(=O)C1=CC2=C(NC(=O)C2=CC3=CC4=C(CCCC4)[NH]3)C=C1
NCGC00015924-13	Synephrine					x			alpha1-Adrenoceptor Agonist	CNCC(O)C1=CC=C(O)C=C1
NCGC00238453-01	TAE-684					x			ALK Inhibitor	COC1=CC(=CC=C1NC2=NC(NC3=C(C=CC=C3)[S+]([O-])(=O)C(C)C)=C(Cl)C=N2)N4CCC(CC4)N5CCN(C)CC5
NCGC00345858-01	Takeda-6d					x			VEGFR-2 Inhibitor	FC1=C(NC(=O)C2=C(Cl)C(=CC=C2)C3(CC3)C#N)C=C(OC4=NC5=C(C=C4)N=C(NC(=O)C6CC6)S5)C=C1
NCGC00346615-01	TAME					x			Anaphase Promoting Complex (APC) Inhibitor	COC(=O)[C@H](CCCNC(N)=N)N[S+]([O-])(=O)C1=CC=C(C)C=C1
NCGC00247624-02	Tanshinone I					x			TNF-alpha Production Inhibitors	CC1=COC2=C1C(=O)C(=O)C3=C4C=CC=C(C)C4=CC=C23
NCGC00346887-01	TCN-201					x			NMDA Antagonist	[O-][S+](=O)(NCC1=CC=C(C=C1)C(=O)NNC(=O)C2=CC=CC=C2)C3=CC(=C(F)C=C3)Cl
NCGC00346954-01	TCS-2312					x			Chk1 Inhibitor	OC1=CC=C(C(=C1)O)C2=CC=C(C=C2)C3=N[NH]C(=C3)NC4=CC=CC(=C4)CNC5CC5
NCGC00173359-06	Tetrahydroberberine					x			K+/ATP Signaling Inhibitor	COC1=C(OC)C2=C(CC3N(CCC4=C3C=C5OCOC5=C4)C2)C=C1
NCGC00163633-03	Tetrahydropapaverine					x			neurtotoxic	COC1=C(OC)C=C(CC2NCCC3=C2C=C(OC)C(=C3)OC)C=C1
NCGC00017376-10	Tetrandrine					x			Calcium Channel Blocker	COC1=CC=C2C[C@@H]3N(C)CCC4=C3C(=C(OC)C(=C4)OC)OC5=C(OC)C=C6CCN(C)[C@@H](CC7=CC=C(OC1=C2)C=C7)C6=C5
NCGC00262608-02	TG-101209					x			Jak2 Inhibitor	CN1CCN(CC1)C2=CC=C(NC3=NC=C(C)C(=N3)NC4=CC(=CC=C4)[S+]([O-])(=O)NC(C)(C)C)C=C2
NCGC00345846-01	TG-46					x			Jak2 Inhibitor	CC1=C(NC2=CC=CC(=C2)[S+]([O-])(=O)NC(C)(C)C)N=C(NC3=CC=C(CN4CCOCC4)C=C3)N=C1
NCGC00345845-01	TG-89					x			Jak2 Inhibitor	CC1=C(NC2=CC=CC(=C2)[S+]([O-])(=O)NC(C)(C)C)N=C(NC3=CC(=CC=C3)CN4CCOCC4)N=C1
NCGC00346495-01	TGX-221					x			PI3Kbeta Inhibitor	CC(NC1=CC=CC=C1)C\2=C\C(=C/N3C(=O)\C=C(/N=C23)N4CCOCC4)C
NCGC00187983-01	Thiazovivin					x			ROCK Inhibitor	O=C(NCC1=CC=CC=C1)C2=CSC(=N2)NC3=CC=NC=N3
NCGC00389590-05	THZ1					x			CDK 7 Inhibitor	CN(C)C/C=C/C(=O)NC1=CC=C(C=C1)C(=O)NC2=CC(=CC=C2)NC3=NC=C(Cl)C(=N3)C4=C[NH]C5=CC=CC=C45
NCGC00346554-01	Tie-2 kinase inhibitor					x			Tie-2 kinase Inhibitor	COC1=CC2=C(C=C1)C=C(C=C2)C3=C(N=C([NH]3)C4=CC=C(C=C4)[S+](C)[O-])C5=CC=NC=C5
NCGC00263142-01	Tiplasinin					x			PAI Inhibitor	OC(=O)C(=O)C1=C[N](CC2=CC=CC=C2)C3=CC=C(C=C13)C4=CC=C(OC(F)(F)F)C=C4
NCGC00344391-02	TM-30089					x			prostaglandin D2 CRTH2 inhibitor	CN(C1CCC2=C(C1)C3=CC=CC=C3[N]2CC(O)=O)[S+]([O-])(=O)C4=CC=C(F)C=C4
NCGC00263215-02	Torin-1					x			mTOR Inhibitor	CCC(=O)N1CCN(CC1)C2=C(C=C(C=C2)N3C(=O)\C=C/C4=C3C5=CC(=CC=C5N=C4)C6=CN=C7C=CC=CC7=C6)C(F)(F)F
NCGC00263216-02	Torin-2					x			mTOR Inhibitor	NC1=NC=C(C=C1)C2=CC=C3N=CC\4=C(N(C(=O)\C=C4)C5=CC(=CC=C5)C(F)(F)F)C3=C2
NCGC00167773-03	TPCA-1					x			IKK beta Inhibitor	NC(=O)NC1=C(C=C(S1)C2=CC=C(F)C=C2)C(N)=O
NCGC00094419-06	TPCK					x			Cysteine Protease Inhibitor	CC1=CC=C(C=C1)[S+]([O-])(=O)N[C@@H](CC2=CC=CC=C2)C(=O)CCl
NCGC00165909-03	TRAM-34					x			Intermediate Conductance Channel Blocker	ClC1=CC=CC=C1C([N]2C=CC=N2)(C3=CC=CC=C3)C4=CC=CC=C4
NCGC00178913-04	Tripterin					x			Heat Shock Protein 90 (hsp90) Inhibitor	CC/1=C(\O)C(=O)\C=C2/C1=C/C=C3\[C@@]2(C)CC[C@@]4(C)[C@@H]5C[C@@](C)(CC[C@]5(C)CC[C@]34C)C(O)=O
NCGC00346840-01	Tubacin					x			HDAC Inhibitor	OCC1=CC=C(C=C1)[C@@H]2C[C@H](CSC3=NC(=C(O3)C4=CC=CC=C4)C5=CC=CC=C5)O[C@@H](O2)C6=CC=C(NC(=O)CCCCCCC(=O)NO)C=C6
NCGC00263606-03	Tubastatin A					x			HDAC Inhibitor	CN1CCC2=C(C1)C3=C(C=CC=C3)[N]2CC4=CC=C(C=C4)C(=O)NO
NCGC00263208-01	TW-37					x			Bcl-xL Inhibitor/Mcl-1 Inhibitor	CC(C)C1=CC=CC=C1CC2=CC(=C(O)C(=C2O)O)C(=O)NC3=CC=C(C=C3)[S+]([O-])(=O)C4=C(C=CC=C4)C(C)(C)C
NCGC00346638-01	TWS-119					x			GSK-3 beta Inhibitor	NC1=CC(=CC=C1)C2=CC3=C([NH]2)N=CN=C3OC4=CC=CC(=C4)O
NCGC00016014-08	Tyrphostin B42					x			STAT-3 Inhibitor	OC1=C(O)C=C(C=C1)\C=C(/C#N)C(=O)NCC2=CC=CC=C2
NCGC00025029-05	U-0126					x			Mek 1/2 inhibitor	NC(/SC1=CC=CC=C1N)=C(C#N)\C(C#N)=C(N)\SC2=CC=CC=C2N
NCGC00025091-04	U-73122					x			Phospholipase C Inhibitor	COC1=CC=C2[C@H]3CC[C@]4(C)[C@H](CC[C@H]4[C@@H]3CCC2=C1)NCCCCCCN5C(=O)\C=C/C5=O
NCGC00346888-01	UK-383367					x			Procollagen C-Endopeptidase Inhibitor	NC(=O)C1=NOC(=N1)[C@H](CCCC2CCCCC2)CC(=O)NO
NCGC00189220-05	UNC-0638					x			EHMT2 Inhibitor	COC1=C(OCCCN2CCCC2)C=C3N=C(N=C(NC4CCN(CC4)C(C)C)C3=C1)C5CCCCC5
NCGC00346444-01	VE-821					x			ATR Kinase Inhibitor	C[S+]([O-])(=O)C1=CC=C(C=C1)C2=CN=C(N)C(=N2)C(=O)NC3=CC=CC=C3
NCGC00263143-01	VER-155008					x			Heat Shock Protein 70 (hsp70) Inhibitor	NC1=NC=NC2=C1N=C(NCC3=CC(=C(Cl)C=C3)Cl)[N]2[C@@H]4O[C@H](COCC5=CC=C(C=C5)C#N)[C@@H](O)[C@H]4O
NCGC00247879-01	VER-82576					x			Heat Shock Protein 90 (hsp90) Inhibitor	CCNC(=O)C1=CC2=C(N=C(N)N=C2S1)C3=CC(=C(Cl)C=C3Cl)OCCN4CCCC4
NCGC00346706-01	VU0357121					x			mgluR5 allosteric modulator	CCCCOC1=CC=C(C=C1)C(=O)NC2=C(F)C=C(F)C=C2
NCGC00347174-02	VU0482089-2					x			Mcl Inhibitor	C[N]1N=C(COC2=CC=C(C=C2)N3CCN(CC3)C(C)=O)C(=C1C)C4=C5[N](CC6=CC=CN=C6)C(=C(CCCOC7=CC=CC8=C7C=CC=C8)C5=CC=C4)C(O)=O
NCGC00347281-01	VU0483486-1					x			Mcl Inhibitor	C[N]1N=C(COC2=CC=C(C=C2)N3CCN(CC3)C(C)=O)C(=C1C)C4=C5[N](CC6=CC=CN=C6)C(=C(CCCOC7=CC(=C(Cl)C(=C7)C)C)C5=CC=C4)C(O)=O
NCGC00347282-01	VU0483487-1					x			Mcl Inhibitor	CN(C)[S+]([O-])(=O)N1CCN(CC1)C2=CC=C(OCC3=N[N](C)C(=C3C4=C5[N](CC6=CC=CN=C6)C(=C(CCCOC7=CC=CC8=C7C=CC=C8)C5=CC=C4)C(O)=O)C)C=C2
NCGC00347283-01	VU0483488-1					x			Mcl Inhibitor	C[N]1N=C(COC2=CC=C(C=C2)N3CCN(CC3)[S+](C)([O-])=O)C(=C1C)C4=C5[N](CC6=CC=CN=C6)C(=C(CCCOC7=CC(=C(Cl)C(=C7)C)C)C5=CC=C4)C(O)=O
NCGC00016092-03	WAY-100635					x			5-HT1A Receptor Antagonist	COC1=C(C=CC=C1)N2CCN(CC2)CCN(C(=O)C3CCCCC3)C4=CC=CC=N4
NCGC00263019-01	WAY-204688					x			NF-kappaB Activation Inhibitor	COC1=C(C=CC=C1)[C@H](C2=C3C=CC=CC3=CC=C2)[C@@](C)(C#N)C(=O)N4CCC(CC4)C5=CC=CC(=C5)C(F)(F)F
NCGC00346634-01	WAY-600					x			mTOR Inhibitor	C1CN(CCO1)C2=NC(=NC3=C2C=N[N]3C4CCN(CC4)CC5=CC=CN=C5)C6=CC7=C([NH]C=C7)C=C6
NCGC00379003-09	WEHI-539					x			Bcl-xl Inhibitor	NCC1=CC=C(OCCCC2=C(N=C(S2)C3=CC\4=C(CCCC4=N\NC5=NC6=C(S5)C=CC=C6)C=C3)C(O)=O)C=C1
NCGC00346942-01	WHI-P97					x			EGFR Inhibitor	COC1=C(OC)C=C2C(=NC=NC2=C1)NC3=CC(=C(O)C(=C3)Br)Br
NCGC00016210-06	WIN-55212-2					x			Cannabinoid Receptor Agonist	CC1=C(C(=O)C2=C3C=CC=CC3=CC=C2)C4=C5N1[C@H](CN6CCOCC6)COC5=CC=C4
NCGC00263238-01	Withaferin A					x			NF-kappaB Activation Inhibitor	C[C@H]([C@H]1C\C(=C(CO)/C(=O)O1)C)[C@H]2CC[C@H]3[C@@H]4C[C@H]5O[C@]56[C@@H](O)\C=C/C(=O)[C@]6(C)[C@H]4CC[C@]23C
NCGC00263085-01	Wnt-C59					x			Wnt Signaling Inhibitor	CC1=CC(=CC=N1)C2=CC=C(CC(=O)NC3=CC=C(C=C3)C4=CC=CN=C4)C=C2
NCGC00163485-03	Wortmannin					x			PI3K Inhibitor	COC[C@H]1OC(=O)C2=COC3=C2[C@@]1(C)\C4=C(C5CCC(=O)[C@@]5(C)C[C@H]4OC(C)=O)/C3=O
NCGC00346635-01	WYE-125132					x			mTORC1/2 Inhibitor	CNC(=O)NC1=CC=C(C=C1)C2=NC3=C(C=N[N]3C4CCC5(CC4)OCCO5)C(=N2)N6CC7CCC(C6)O7
NCGC00242484-02	WYE-354					x			mTORC1/2 Inhibitor	COC(=O)NC1=CC=C(C=C1)C2=NC3=C(C=N[N]3C4CCN(CC4)C(=O)OC)C(=N2)N5CCOCC5
NCGC00346636-01	WYE-687					x			mTOR Inhibitor	COC(=O)NC1=CC=C(C=C1)C2=NC3=C(C=N[N]3C4CCN(CC4)CC5=CC=CN=C5)C(=N2)N6CCOCC6
NCGC00346496-01	WZ-3146					x			EGFR Inhibitor	CN1CCN(CC1)C2=CC=C(NC3=NC=C(Cl)C(=N3)OC4=CC(=CC=C4)NC(=O)C=C)C=C2
NCGC00263144-02	WZ-4002					x			EGFR Inhibitor	COC1=CC(=CC=C1NC2=NC=C(Cl)C(=N2)OC3=CC(=CC=C3)NC(=O)C=C)N4CCN(C)CC4
NCGC00346497-01	WZ-8040					x			EGFR Inhibitor	CN1CCN(CC1)C2=CC=C(NC3=NC=C(Cl)C(=N3)SC4=CC(=CC=C4)NC(=O)C=C)C=C2
NCGC00250385-02	XMD8-92					x			ERK5/BMK1 Inhibitor	CCOC1=C(NC2=NC=C3N(C)C(=O)C4=C(C=CC=C4)N(C)C3=N2)C=CC(=C1)N5CCC(O)CC5
NCGC00499183-01	XMU-MP-1					x			MST1/2	CN1C(=O)C2=C(C=CS2)N(C)C3=NC(=NC=C13)NC4=CC=C(C=C4)[S+](N)([O-])=O
NCGC00346805-01	XRP-44X					x			Tubulin polymerization Inhibitor	CC1=N[N](C2=CC=CC=C2)C(=C1)C(=O)N3CCN(CC3)C4=CC(=CC=C4)Cl
NCGC00092276-06	Y-27632					x			ROCK 1, ROCK 2 Inhibitor	C[C@@H](N)C1CC[C@@H](CC1)C(=O)NC2=CC=NC=C2
NCGC00346944-01	Y-39983					x			ROCK Inhibitor	C[C@@H](N)C1=CC=C(C=C1)C(=O)NC2=C3C=C[NH]C3=NC=C2
NCGC00346886-01	YK-4-279					x			EWS-FLI1 Inhibitor	COC1=CC=C(C=C1)C(=O)CC2(O)C(=O)NC3=C(Cl)C=CC(=C23)Cl
NCGC00346970-01	YK-72					x			nitric oxide donors	CNC1=CC=C(C=C1)C(=O)OC2=C(C=C(C(=C2)O\N=[N](/O)N(C)C)[N+]([O-])=O)C#N
NCGC00346683-01	YM-201636					x			PIKfyve Inhibitor	NC1=CC=C(C=N1)C(=O)NC2=CC=CC(=C2)C3=NC(=C4OC5=NC=CC=C5C4=N3)N6CCOCC6
NCGC00263188-01	YO-01027					x			g-Secretase Inhibitor	C[C@H](NC(=O)CC1=CC(=CC(=C1)F)F)C(=O)N[C@@H]2C(=O)N(C)C3=C(C=CC=C3)C4=C2C=CC=C4
NCGC00343773-01	YW3-56					x			Peptidylarginine Deiminase (PAD) Inhibitor	CN(C)C1=CC=C2C=C(C=CC2=C1)C(=O)N[C@@H](CCCNC(=N)CCl)C(=O)NCC3=CC=CC=C3
NCGC00025109-01	ZM-336372					x			Raf Kinase Inhibitor	CN(C)C1=CC=CC(=C1)C(=O)NC2=CC(=C(C)C=C2)NC(=O)C3=CC=C(O)C=C3
NCGC00159574-02	ZM-447439					x			Aurora-A/B Inhibitor	COC1=C(OCCCN2CCOCC2)C=C3N=CN=C(NC4=CC=C(NC(=O)C5=CC=CC=C5)C=C4)C3=C1
NCGC00241103-04	Masitinib			x	x			vet approved	FGFR 3 Inhibitor	CN1CCN(CC1)CC2=CC=C(C=C2)C(=O)NC3=CC=C(C)C(=C3)NC4=NC(=CS4)C5=CC=CN=C5
NCGC00161290-05	16,16-Dimethyl-PGE2			x	x				prostaglandin	CCCCC(C)(C)[C@H](O)/C=C/[C@H]1[C@H](O)CC(=O)[C@@H]1C\C=C/CCCC(O)=O
NCGC00346830-01	5-fluoro-2'-deoxycytidine			x	x				DNA Methyltransferase (DNMT) Inhibitor	NC\1=N\C(=O)N(\C=C1F)[C@H]2C[C@H](O)[C@@H](CO)O2
NCGC00015144-04	6-O-benzylguanine			x	x				MGMT Inhibitor	NC1=NC(=C2N=C[NH]C2=N1)OCC3=CC=CC=C3
NCGC00096095-02	8-Chloroadenosine			x	x				Telomerase Inhibitor	NC1=NC=NC2=C1N=C(Cl)[N]2[C@@H]3O[C@H](CO)[C@@H](O)[C@H]3O
NCGC00346494-01	ABT-751			x	x				Tubulin polymerization Inhibitor	COC1=CC=C(C=C1)[S+]([O-])(=O)NC2=C(NC3=CC=C(O)C=C3)N=CC=C2
NCGC00242478-02	Alvespimycin			x	x				Heat Shock Protein 90 (hsp90) Inhibitor	CO[C@H]1C[C@H](C)C\C2=C(/NCCN(C)C)C(=O)\C=C(\NC(=O)\C(=C/C=C\[C@H](OC)[C@@H](OC(N)=O)\C(=C/[C@H](C)[C@H]1O)C)C)C2=O
NCGC00263109-02	Apitolisib			x	x				mTOR Inhibitor	C[C@H](O)C(=O)N1CCN(CC1)CC2=C(C)C3=C(S2)C(=NC(=N3)C4=CN=C(N)N=C4)N5CCOCC5
NCGC00015598-03	beta-Lapachone			x	x				Tryptophan 2,3-Dioxygenase (TDO) Inhibitor	CC1(C)CC\C2=C(/O1)C3=C(C=CC=C3)C(=O)C2=O
NCGC00263091-01	AT7519			x	x				CDK1/2/9 Inhibitor	ClC1=C(C(=O)NC2=C[NH]N=C2C(=O)NC3CCNCC3)C(=CC=C1)Cl
NCGC00346698-01	Vistusertib			x	x				mTORC1/2 Inhibitor	CNC(=O)C1=CC=CC(=C1)C2=CC=C3C(=N2)N=C(N=C3N4CCOC[C@@H]4C)N5CCOC[C@@H]5C
NCGC00346681-01	BGT-226			x	x				PI3K Inhibitor	COC1=CC=C(C=N1)C2=CC=C3N=CC4=C(N(C(=O)N4C)C5=CC=C(N6CCNCC6)C(=C5)C(F)(F)F)C3=C2
NCGC00262604-01	Buparlisib			x	x				PI3Kalpha Inhibitor	NC1=CC(=C(C=N1)C2=CC(=NC(=N2)N3CCOCC3)N4CCOCC4)C(F)(F)F
NCGC00015148-07	Buthionine sulfoximine			x	x				Glutamate-Cysteine Ligase (gamma-Glutamylcysteine Synthetase) Inhibitor	CCCC[S+]([O-])(=N)CCC(N)C(O)=O
NCGC00345795-01	Capivasertib			x	x				AKT Inhibitor	NC1(CCN(CC1)C2=C3C=C[NH]C3=NC=N2)C(=O)N[C@@H](CCO)C4=CC=C(Cl)C=C4
NCGC00345782-01	CHS-828			x	x				IKK beta Inhibitor	ClC1=CC=C(OCCCCCCN\C(NC2=CC=NC=C2)=N/C#N)C=C1
NCGC00189074-01	CI-1040			x	x				MEK Inhibitor	O=C(NOCC1CC1)c3ccc(F)c(F)c3Nc2ccc(I)cc2Cl
NCGC00263100-01	CP-547632			x	x				VEGFR-2 Inhibitor	NC(=O)C1=C(NC(=O)NCCCCN2CCCC2)SN=C1OCC3=C(F)C=C(Br)C=C3F
NCGC00187481-04	Dactolisib			x	x				mTOR Inhibitor	CN1C(=O)N(C2=CC=C(C=C2)C(C)(C)C#N)C3=C4C=C(C=CC4=NC=C13)C5=CC6=C(C=CC=C6)N=C5
NCGC00344764-01	CPI-613			x	x				altered energy metabolism-directed agent	OC(=O)CCCCC(CCSCC1=CC=CC=C1)SCC2=CC=CC=C2
NCGC00346656-01	Dinaciclib			x	x				CDK1/2/5/9 Inhibitor	CCC1=C2N=C(C=C(NCC3=CC=C[N+](=C3)[O-])[N]2N=C1)N4CCCC[C@H]4CCO
NCGC00183656-11	Elesclomol			x	x				Copper Chelator	CN(NC(=O)CC(=O)NN(C)C(=S)C1=CC=CC=C1)C(=S)C2=CC=CC=C2
NCGC00346499-01	Ostarine			x	x				Selective Androgen Receptor Modulators (SARM)	C[C@](O)(COC1=CC=C(C=C1)C#N)C(=O)NC2=CC=C(C#N)C(=C2)C(F)(F)F
NCGC00346692-01	Fimepinostat			x	x				PI3K Inhibitor	COC1=CC=C(C=N1)C2=NC3=C(SC(=C3)CN(C)C4=NC=C(C=N4)C(=O)NO)C(=N2)N5CCOCC5
NCGC00249388-01	Galunisertib			x	x				TGF-bR1 (ALK5) and TGFbR2 inhibitor	CC1=CC=CC(=N1)C2=N[N]3CCCC3=C2C4=CC=NC5=CC(=CC=C45)C(N)=O
NCGC00346678-01	Ganetespib			x	x				Heat Shock Protein 90 (hsp90) Inhibitor	CC(C)C1=C(O)C=C(O)C(=C1)C/2=N/NC(=O)N2C3=CC4=C(C=C3)[N](C)C=C4
NCGC00346743-01	Givinostat			x	x				HDAC Inhibitor	CCN(CC)CC1=CC2=C(C=C1)C=C(COC(=O)NC3=CC=C(C=C3)C(=O)NO)C=C2
NCGC00016423-14	Gossypol			x	x				Bcl-xl Inhibitor	CC(C)C1=C(O)C(=C(C=O)C2=C1C=C(C)C(=C2O)C3=C(O)C4=C(C=O)C(=C(O)C(=C4C=C3C)C(C)C)O)O
NCGC00346509-01	GSK-1059615			x	x				PI3Kalpha Inhibitor	O=C1NC(=O)/C(S1)=C/C2=CC=C3N=CC=C(C4=CC=NC=C4)C3=C2
NCGC00347286-01	GSK-126			x	x				EZH2 Inhibitor	CC[C@H](C)[N]1C=C(C)C2=C1C=C(C=C2C(=O)NC\C3=C(C)\C=C(\C)NC3=O)C4=CC=C(N=C4)N5CCNCC5
NCGC00263112-01	GSK-461364			x	x				Polo-like Kinase-1 (Plk-1) Inhibitor	C[C@@H](OC1=C(SC(=C1)[N]2C=NC3=C2C=C(CN4CCN(C)CC4)C=C3)C(N)=O)C5=CC=CC=C5C(F)(F)F
NCGC00346574-01	Lexibulin			x	x				Tubulin depolymerization Inhibitor	CCC[C@H](NC1=C(C)C=NC(=N1)C2=CC(=C(NC(=O)NCC)C=C2)OC)C3=CC=CN=C3
NCGC00347950-01	LGK974			x	x				Wnt Signaling Inhibitor	CC1=NC=CC(=C1)C2=NC=C(CC(=O)NC3=NC=C(C=C3)C4=NC=CN=C4)C=C2C
NCGC00247878-01	Luminespib			x	x				Heat Shock Protein 90 (hsp90) Inhibitor	CCNC(=O)C1=NOC(=C1C2=CC=C(CN3CCOCC3)C=C2)C4=C(O)C=C(O)C(=C4)C(C)C
NCGC00247785-05	Metarrestin			x	x				Perinuclear compartment (PNC) assembly Inhibitor	OC1CCC(CC1)N2\C=N/C3=C(C2=N)C(=C([N]3CC4=CC=CC=C4)C5=CC=CC=C5)C6=CC=CC=C6
NCGC00189075-01	Mirdametinib			x	x				MEK Inhibitor	OC[C@@H](O)CONC(=O)c2ccc(F)c(F)c2Nc1ccc(I)cc1F
NCGC00263621-02	Molibresib			x	x				Brd4 Inhibitor	CCNC(=O)C[C@@H]1\N=C(C2=CC=C(Cl)C=C2)/C3=C(C=CC(=C3)OC)[N]4C(=NN=C14)C
NCGC00188344-05	Navitoclax			x	x				Bcl-xL Inhibitor	CC1(C)CCC(=C(CN2CCN(CC2)C3=CC=C(C=C3)C(=O)N[S+]([O-])(=O)C4=CC(=C(N[C@H](CCN5CCOCC5)CSC6=CC=CC=C6)C=C4)[S+]([O-])(=O)C(F)(F)F)\C1)/C7=CC=C(Cl)C=C7
NCGC00250408-01	Omipalisib			x	x				PI3Kalpha/beta/delta/gamma Inhibitor	COC1=C(N[S+]([O-])(=O)C2=C(F)C=C(F)C=C2)C=C(C=N1)C3=CC=C4N=CC=C(C5=CN=NC=C5)C4=C3
NCGC00386747-09	ONC-201			x	x				ERK Inhibitor	CC1=CC=CC=C1CN2C(=O)C/3=C(/CCN(CC4=CC=CC=C4)C3)N\5CC\N=C25
NCGC00346441-01	Opaganib			x	x				Sphingosine Kinase 1 (SphK1) Inhibitor	ClC1=CC=C(C=C1)C23C[C@@H]4C[C@@H](CC(C4)(C2)C(=O)NCC5=CC=NC=C5)C3
NCGC00249346-02	Pacritinib			x	x				Jak2 inhibitor	C1CCN(C1)CCOC2=C3COC/C=C/CCOC4=CC=CC(=C4)C5=NC(=NC=C5)NC(=C3)C=C2
NCGC00345794-01	Pevonedistat			x	x				NEDD8-Activating Enzyme (NAE) Inhibitor	N[S+]([O-])(=O)OC[C@@H]1C[C@H](C[C@@H]1O)[N]2C=CC3=C2N=CN=C3N[C@H]4CCC5=C4C=CC=C5
NCGC00242495-01	PF-562271			x	x				Focal Adhesion Kinase (FAK) Inhibitor	CN(C1=NC=CC=C1CNC2=NC(=NC=C2C(F)(F)F)NC3=CC=C4NC(=O)CC4=C3)[S+](C)([O-])=O
NCGC00346492-01	XL-147			x	x				PI3K Inhibitor	CC1=CC=C(C=C1)[S+]([O-])(=O)NC2=NC3=CC=CC=C3N=C2NC4=CC5=NSN=C5C=C4
NCGC00250407-01	RAF-265			x	x				Raf kinase B/C Inhibitor	C[N]1C(=NC2=CC(=CC=C12)OC3=CC(=NC=C3)C4=NC(=C[NH]4)C(F)(F)F)NC5=CC=C(C=C5)C(F)(F)F
NCGC00263172-01	Rebastinib			x	x				Bcr-Abl Inhibitor	CNC(=O)C1=CC(=CC=N1)OC2=CC(=C(NC(=O)NC3=CC(=N[N]3C4=CC5=C(C=C4)N=CC=C5)C(C)(C)C)C=C2)F
NCGC00345802-01	Ricolinostat			x	x				HDAC Inhibitor	ONC(=O)CCCCCCNC(=O)C1=CN=C(N=C1)N(C2=CC=CC=C2)C3=CC=CC=C3
NCGC00346511-01	Rigosertib			x	x				Polo-like Kinase-1 (Plk-1) Inhibitor	COC1=CC(=C(\C=C\[S+]([O-])(=O)CC2=CC=C(OC)C(=C2)NCC(=O)O[Na])C(=C1)OC)OC
NCGC00485875-02	RX-3117			x	x				CDK Inhibitor	NC\1=N\C(=O)N(\C=C1)[C@H]\2[C@H](O)[C@H](O)C(=C2F)\CO
NCGC00346654-01	Sapanisertib			x	x				mTORC1/2 Inhibitor	CC(C)[N]1N=C(C2=CC3=C(OC(=N3)N)C=C2)C4=C(N)N=CN=C14
NCGC00346653-01	SCH-900776			x	x				0	CN1C=C(C=N1)C2=C3N=C([C@@H]4CCCNC4)C(Br)=C(N)N3N=C2
NCGC00346582-01	Mubritinib			x	x				HER2 Inhibitor	FC(F)(F)C1=CC=C(\C=C\C2=NC(=CO2)COC3=CC=C(CCCC[N]4C=CN=N4)C=C3)C=C1
NCGC00390607-03	Tesevatinib [3aS, 6aR]			x	x				EGFR Inhibitor	COC1=CC2=C(C=C1OC[C@@H]3C[C@@H]4CN(C)C[C@@H]4C3)N=CN=C2NC5=C(F)C(=C(Cl)C=C5)Cl
NCGC00347284-01	Tesevatinib [3aS, 6aS]			x	x				0	COC1=CC2=C(C=C1OC[C@H]3C[C@H]4CN(C)C[C@H]4C3)N=CN=C2NC5=C(F)C(Cl)=C(Cl)C=C5
NCGC00024762-05	Tesmilifene			x	x				Estrogen Receptor Antagonist	CCN(CC)CCOC1=CC=C(CC2=CC=CC=C2)C=C1
NCGC00262829-02	C188-9			x	x				STAT3 Expression Inhibitor	COC1=CC=C(C=C1)[S+]([O-])(=O)NC2=CC(=C(O)C3=C2C=CC=C3)C4=C(O)C=CC5=C4C=CC=C5
NCGC00346724-01	Varlitinib			x	x				EGFR Inhibitor	C[C@@H]\1COC(=N1)\NC2=CC3=C(C=C2)N=CN=C3NC4=CC(=C(OCC5=NC=CS5)C=C4)Cl
NCGC00182549-02	Vicriviroc			x	x				Chemokine CCR5 Antagonist	O=C(O)/C=C\C(=O)O.FC(F)(F)c1ccc(cc1)[C@@H](COC)N2CCN(C[C@H]2C)C3(C)CCN(CC3)C(=O)c4c(C)ncnc4C
NCGC00346675-01	Xevinapant			x	x				IAP Inhibitor	CN[C@@H](C)C(=O)N[C@H]1CN(CC[C@H]2CC[C@H](N2C1=O)C(=O)NC(C3=CC=CC=C3)C4=CC=CC=C4)C(=O)CC(C)C
NCGC00346541-01	XL765			x	x				mTORC1/2 Inhibitor	COC1=CC(=CC(=C1)NC2=NC3=CC=CC=C3N=C2N[S+]([O-])(=O)C4=CC=C(NC(=O)C5=CC=C(C)C(=C5)OC)C=C4)OC
NCGC00242514-01	Sepantronium			x	x				Survivin Inhibitor	COCC[N]1C(=[N+](CC2=NC=CN=C2)C3=C1C(=O)C4=CC=CC=C4C3=O)C
NCGC00274062-01	Zosuquidar			x	x				P-Glycoprotein (MDR-1) Inhibitor	Cl.Cl.Cl.FC3(F)[C@@H]2c7ccccc7[C@H](c1ccccc1[C@@H]23)N4CCN(CC4)C[C@@H](O)COc6cccc5ncccc56
NCGC00242481-02	AZD-7762			x	x				Chk1/2 Inhibitor	NC(=O)NC1=C(SC(=C1)C2=CC(=CC=C2)F)C(=O)N[C@H]3CCCNC3
NCGC00263221-01	Ezatiostat			x	x				Glutathione-s-transferase P1 (GSTP1) Inhibitor	CCOC(=O)[C@@H](N)CCC(=O)N[C@@H](CSCC1=CC=CC=C1)C(=O)N[C@@H](C(=O)OCC)C2=CC=CC=C2
NCGC00095986-02	10-Hydroxycamptothecin			x	x				DNA Topoisomerase I Inhibitor	CC[C@@]1(O)C(=O)OCC/2=C1/C=C3\N(CC4=CC5=CC(=CC=C5N=C34)O)C2=O
NCGC00247029-02	2-Deoxyglucose			x	x				sugar	OC[C@H]1OC(O)C[C@@H](O)[C@@H]1O
NCGC00025300-01	2-Methoxyestradiol			x	x				HIF-1alpha Inhibitor	COC1=C(O)C=C2CCC3C(CC[C@]4(C)[C@@H](O)CCC34)C2=C1
NCGC00346827-01	7-Hydroxystaurosporine			x	x				CDK1/2/4/6	CN[C@@H]1C[C@H]2O[C@@](C)([C@@H]1OC)[N]3C4=C(C=CC=C4)C5=C6[C@H](O)NC(=O)C6=C7C8=C(C=CC=C8)[N]2C7=C35
NCGC00346486-01	Abexinostat			x	x				HDAC Inhibitor	CN(C)CC1=C(OC2=CC=CC=C12)C(=O)NCCOC3=CC=C(C=C3)C(=O)NO
NCGC00346483-01	AC-480			x	x				EGFR Inhibitor	CC1=C2[N](C=C1NC(=O)OC[C@@H]3COCCN3)N=CN=C2NC4=CC5=C(C=C4)[N](CC6=CC(=CC=C6)F)N=C5
NCGC00165736-02	Acadesine			x	x				AMPK Activator	NC(=O)C1=C(N)[N](C=N1)[C@@H]2O[C@H](CO)[C@@H](O)[C@H]2O
NCGC00263149-01	AEE-788			x	x				EGFR Inhibitor	CCN1CCN(CC1)CC2=CC=C(C=C2)C3=CC4=C(N[C@H](C)C5=CC=CC=C5)N=CN=C4[NH]3
NCGC00263271-02	Alisertib			x	x				Aurora-A Inhibitor	COC1=CC=CC(=C1/C2=N/CC3=C(N=C(NC4=CC(=C(C=C4)C(O)=O)OC)N=C3)C5=CC=C(Cl)C=C25)F
NCGC00346507-01	AMG-208			x	x				HGFR Inhibitor	COC1=CC=C2C(=CC=NC2=C1)OCC3=NN=C4C=CC(=N[N]34)C5=CC=CC=C5
NCGC00387801-05	AMG-232			x	x				MDM2 (hdm2) Inhibitor	CC(C)[C@@H](C[S+]([O-])(=O)C(C)C)N1[C@@H]([C@H](C[C@](C)(CC(O)=O)C1=O)C2=CC=CC(=C2)Cl)C3=CC=C(Cl)C=C3
NCGC00263094-01	AMG-900			x	x				Aurora-A/B/C Kinase Inhibitor	CC1=CSC(=C1)C2=NN=C(NC3=CC=C(OC4=C(C=CC=N4)C5=CC=NC(=N5)N)C=C3)C6=C2C=CC=C6
NCGC00346513-01	Amonafide			x	x				DNA Topoisomerase II Inhibitor	CN(C)CCN1C(=O)C2=C3C(=CC=C2)C=C(N)C=C3C1=O
NCGC00263158-01	Amuvatinib			x	x				PDGFR alpha Inhibitor	S=C(NCC1=CC2=C(OCO2)C=C1)N3CCN(CC3)C4=NC=NC5=C4OC6=C5C=CC=C6
NCGC00249393-01	Apatinib			x	x				VEGFR-2 Inhibitor	O=C(NC1=CC=C(C=C1)C2(CCCC2)C#N)C3=CC=CN=C3NCC4=CC=NC=C4
NCGC00263093-01	Apilimod			x	x				PIKFyve Inhibitor	CC1=CC=CC(=C1)\C=N\NC2=NC(=NC(=C2)N3CCOCC3)OCCC4=CC=CC=N4
NCGC00346881-01	APR-246			x	x				p53-dependent reactivation of massive apoptosis	COCC1(CO)N2CCC(CC2)C1=O
NCGC00263153-05	AR-42			x	x				HDAC Inhibitor	CC(C)[C@H](C(=O)NC1=CC=C(C=C1)C(=O)NO)C2=CC=CC=C2
NCGC00346464-01	ARRY-520			x	x				Kinesin-Like Spindle Protein Inhibitor	CON(C)C(=O)N1\N=C(/S[C@]1(CCCN)C2=CC=CC=C2)C3=CC(=CC=C3F)F
NCGC00345791-01	ASP-3026			x	x				ALK Inhibitor	COC1=CC(=CC=C1NC2=NC=NC(=N2)NC3=CC=CC=C3[S+]([O-])(=O)C(C)C)N4CCC(CC4)N5CCN(C)CC5
NCGC00346478-02	AST-1306			x	x				HER2/4 Inhibitor	FC1=CC(=CC=C1)COC2=CC=C(NC3=C4C=C(NC(=O)C=C)C=CC4=NC=N3)C=C2Cl
NCGC00346493-01	AT-9283			x	x				Aurora-A/B Inhibitor	O=C(NC1CC1)NC2=C[NH]N=C2C3=NC4=CC(=CC=C4[NH]3)CN5CCOCC5
NCGC00378853-03	Atrasentan			x	x				Endothelin ETA Receptor Antagonist	CCCCN(CCCC)C(=O)CN1C[C@@H]([C@H]([C@@H]1C2=CC=C(OC)C=C2)C(O)=O)C3=CC=C4OCOC4=C3
NCGC00263195-01	AV-412			x	x				EGFR Inhibitor	CN1CCN(CC1)C(C)(C)C#CC2=C(NC(=O)C=C)C=C3C(=NC=NC3=C2)NC4=CC(=C(F)C=C4)Cl
NCGC00345803-01	AVN-944			x	x				Inosine 5'-Monophosphate Dehydrogenase (IMPDH) Inhibitor	CC[C@H](CC#N)OC(=O)N[C@@H](C)C1=CC=CC(=C1)NC(=O)NC2=CC=C(C3=CN=CO3)C(=C2)OC
NCGC00242486-02	AZD-1480			x	x				Jak1/2 Inhibitor	C[C@H](NC1=NC(=C(Cl)C=N1)NC2=N[NH]C(=C2)C)C3=NC=C(F)C=N3
NCGC00346713-01	AZD-4547			x	x				FGFR 3 Inhibitor	COC1=CC(=CC(=C1)OC)CCC2=CC(=N[NH]2)NC(=O)C3=CC=C(C=C3)N4C[C@@H](C)N[C@@H](C)C4
NCGC00346617-01	AZD-5438			x	x				CDK1/2 Inhibitor	CC(C)[N]1C(=NC=C1C2=NC(=NC=C2)NC3=CC=C(C=C3)[S+](C)([O-])=O)C
NCGC00387711-02	AZD-6738			x	x				ATR Kinase Inhibitor	C[C@@H]1COCCN1C2=NC(=NC(=C2)C3(CC3)[S@@+](C)([O-])=N)C4=CC=NC5=C4C=C[NH]5
NCGC00250405-01	AZD-8055			x	x				mTORC1/2 Inhibitor	COC1=C(CO)C=C(C=C1)C2=CC=C3C(=N2)N=C(N=C3N4CCOC[C@@H]4C)N5CCOC[C@@H]5C
NCGC00346567-01	AZD-8330			x	x				MEK Inhibitor	CN1C(=O)\C(=C/C(=C1/NC2=C(F)C=C(I)C=C2)C(=O)NOCCO)C
NCGC00346514-01	Bafetinib			x	x				Bcr-Abl Inhibitor	CN(C)[C@H]1CCN(C1)CC2=CC=C(C=C2C(F)(F)F)C(=O)NC3=CC=C(C)C(=C3)NC4=NC=C(C=N4)C5=CN=CN=C5
NCGC00346890-01	Banoxantrone			x	x				DNA Topoisomerase II Inhibitor	C[N+](C)([O-])CCNC1=CC=C(NCC[N+](C)(C)[O-])C2=C1C(=O)C3=C(C(=CC=C3O)O)C2=O
NCGC00263089-02	Barasertib			x	x				Aurora-B/C Inhibitor	CCN(CCO)CCCOC1=CC2=C(C=C1)C(=NC=N2)NC3=N[NH]C(=C3)CC(=O)NC4=CC(=CC=C4)F
NCGC00186460-01	Bardoxolone Methyl			x	x				NF-kappaB signaling Inhibitor	O=C(OC)[C@]12CC[C@@]3(C)[C@]4(C)CC[C@H]5[C@@](C)(C)C(=O)C(=C[C@]5(C)C4=CC(=O)[C@@H]3[C@@H]2C[C@](C)(C)CC1)C#N
NCGC00346877-01	Batimastat			x	x				Matrix Metalloproteinase Inhibitor	CNC(=O)[C@H](CC1=CC=CC=C1)NC(=O)[C@H](CC(C)C)[C@H](CSC2=CC=CS2)C(=O)NO
NCGC00488781-01	BAY-1161909			x	x				MPS1 Inhibitor	COC1=CC(=CC=C1NC2=N[N]3C=C(C=CC3=N2)C4=CC=C(NC(=O)[C@H](C)C5=CC=C(F)C=C5)C=C4)[S+](C)([O-])=O
NCGC00163409-05	Betulinic acid			x	x				Caspase 3/8 Activator	CC(=C)[C@@H]1CC[C@@]2(CC[C@]3(C)[C@H](CC[C@@H]4[C@@]5(C)CC[C@H](O)C(C)(C)[C@@H]5CC[C@@]34C)[C@@H]12)C(O)=O
NCGC00253438-01	BI-2536			x	x				Polo-like Kinase-1 (Plk-1) Inhibitor	CC[C@H]1N(C2CCCC2)C3=NC(=NC=C3N(C)C1=O)NC4=CC=C(C=C4OC)C(=O)NC5CCN(C)CC5
NCGC00346475-01	Birinapant			x	x				IAP Inhibitor	CC[C@H](NC(=O)[C@H](C)NC)C(=O)N1C[C@@H](O)C[C@H]1CC2=C([NH]C3=C2C=CC(=C3)F)C4=C(C[C@@H]5C[C@H](O)CN5C(=O)[C@H](CC)NC(=O)[C@H](C)NC)C6=C([NH]4)C=C(F)C=C6
NCGC00346453-01	BMS-754807			x	x				IGF-1R Inhibitor	C[C@]1(CCCN1C2=N[N]3C=CC=C3C(=N2)NC4=N[NH]C(=C4)C5CC5)C(=O)NC6=CN=C(F)C=C6
NCGC00263157-01	BMS-777607			x	x				HGFR Inhibitor	CCOC\1=C(/C(=O)NC2=CC=C(OC3=C(Cl)C(=NC=C3)N)C(=C2)F)C(=O)N(\C=C1)C4=CC=C(F)C=C4
NCGC00345798-01	BMS-911543			x	x				Jak2 Inhibitor	CC[N]1C(=CC2=C3[N](C)C=NC3=C(NC4=N[N](C)C(=C4)C)N=C12)C(=O)N(C5CC5)C6CC6
NCGC00263160-01	Brivanib			x	x				VEGFR-2,3/FGFR1,2,3 Inhibitor	C[C@@H](O)COC1=C[N]2N=CN=C(OC3=C(F)C4=C([NH]C(=C4)C)C=C3)C2=C1C
NCGC00017364-14	Caffeic acid			x	x				PPAR modulator	OC(=O)/C=C/C1=CC(=C(O)C=C1)O
NCGC00016994-16	Camptothecin			x	x				DNA Topoisomerase I Inhibitor	CC[C@@]1(O)C(=O)OC\C2=C1\C=C\3N(CC4=C3N=C5C=CC=CC5=C4)C2=O
NCGC00182713-01	Canertinib			x	x				EGFR Inhibitor	Fc1ccc(cc1Cl)Nc4ncnc3cc(OCCCN2CCOCC2)c(NC(=O)C=C)cc34
NCGC00250393-01	CAP-232			x	x				Somatostatin srif2B (sst4) Agonist	CC(O)[C@H](NC(=O)[C@@H]1CSSC[C@H](CC(=O)[C@H](N)CC2=CC=CC=C2)C(=O)N[C@@H](CC3=CC=C(O)C=C3)C(=O)N[C@H](CC4=C[NH]C5=CC=CC=C45)C(=O)N[C@@H](CCCCN)C(=O)N1)C(N)=O
NCGC00014926-03	Carboxyamidotriazole			x	x				Ca2+ channel blocker	NC(=O)C1=C(N)[N](CC2=CC(=C(C(=C2)Cl)C(=O)C3=CC=C(Cl)C=C3)Cl)N=N1
NCGC00481317-03	CB-5083			x	x				p97 ATPase Inhibitor	CC1=CC2=C(C=CC=C2C(N)=O)[N]1C3=NC(=C4COCCC4=N3)NCC5=CC=CC=C5
NCGC00356145-11	CB-839			x	x				Glutaminase Inhibitor	FC(F)(F)OC1=CC=CC(=C1)CC(=O)NC2=NN=C(CCCCC3=NN=C(NC(=O)CC4=CC=CC=N4)S3)C=C2
NCGC00345826-01	CC-401			x	x				JNK Inhibitor	C1CCN(CC1)CCOC2=CC(=CC=C2)C3=N[NH]C4=CC=C(C=C34)C5=N[NH]C=N5
NCGC00263097-01	Cediranib			x	x				VEGFR-1/2/3 Inhibitor	COC1=CC2=C(C=C1OCCCN3CCCC3)N=CN=C2OC4=C(F)C5=C([NH]C(=C5)C)C=C4
NCGC00346650-01	CH-5132799			x	x				PI3Kalpha, beta, gamma Inhibitor	C[S+]([O-])(=O)N1CCC2=C(N=C(N=C12)N3CCOCC3)C4=CN=C(N)N=C4
NCGC00247877-01	CNF-2024			x	x				Heat Shock Protein 90 (hsp90) Inhibitor	COC1=C(C)C=NC(=C1C)C[N]2C=NC3=C(Cl)N=C(N)N=C23
NCGC00263098-03	Combretastatin A-4			x	x				Tubulin polymerization Inhibitor	COC1=CC=C(\C=C/C2=CC(=C(OC)C(=C2)OC)OC)C=C1O
NCGC00092360-01	Cordycepin			x	x				Purine Antagonist	NC1=NC=NC2=C1N=C[N]2[C@@H]3O[C@H](CO)C[C@H]3O
NCGC00263101-01	CP-724714			x	x				HER2 Inhibitor	COCC(=O)NC/C=C/C1=CC=C2N=CN=C(NC3=CC=C(OC4=CN=C(C)C=C4)C(=C3)C)C2=C1
NCGC00346658-01	Crenolanib			x	x				PDGFR beta Inhibitor	CC1(COC1)COC2=CC3=C(C=C2)[N](C=N3)C4=NC5=C(C=CC=C5C=C4)N6CCC(N)CC6
NCGC00263177-01	CUDC-101			x	x				EGFR Inhibitor	COC1=C(OCCCCCCC(=O)NO)C=C2C(=NC=NC2=C1)NC3=CC(=CC=C3)C#C
NCGC00017159-08	Curcumin			x	x				NF-kappaB Activation Inhibitor	COC1=CC(=CC=C1O)/C=C/C(=O)CC(=O)/C=C/C2=CC(=C(O)C=C2)OC
NCGC00346627-01	CX-5461			x	x				RNA Polymerase Inhibitor	CN1CCCN(CC1)C2=CC=C3C(=O)\C(=C/4SC5=C(C=CC=C5)N4C3=N2)C(=O)NCC6=CN=C(C)C=N6
NCGC00263204-01	CYC-116			x	x				Aurora-A/B/C Kinase Inhibitor	CC1=C(SC(=N1)N)C2=NC(=NC=C2)NC3=CC=C(C=C3)N4CCOCC4
NCGC00263203-02	Danusertib			x	x				Aurora-A/B/C Kinase Inhibitor	CO[C@@H](C(=O)N1CC2=C(C1)C(=N[NH]2)NC(=O)C3=CC=C(C=C3)N4CCN(C)CC4)C5=CC=CC=C5
NCGC00182868-02	Daporinad			x	x				NAMPT Inhibitor	O=C(NCCCCC1CCN(CC1)C(=O)C2=CC=CC=C2)\C=C\C3=CN=CC=C3
NCGC00386425-11	Defactinib			x	x				Focal Adhesion Kinase (FAK) Inhibitor	CNC(=O)C1=CC=C(NC2=NC(=C(C=N2)C(F)(F)F)NCC3=C(N=CC=N3)N(C)[S+](C)([O-])=O)C=C1
NCGC00346469-01	Delanzomib			x	x				Proteasome Inhibitor	CC(C)C[C@H](NC(=O)[C@@H](NC(=O)C1=CC=CC(=N1)C2=CC=CC=C2)[C@@H](C)O)B(O)O
NCGC00095348-07	Diindolylmethane			x	x				Androgen Receptor Antagonist	C(C1=C[NH]C2=C1C=CC=C2)C3=C[NH]C4=C3C=CC=C4
NCGC00249685-02	Dovitinib			x	x				FGFR Inhibitor	CN1CCN(CC1)C2=CC3=C([NH]C(=N3)C/4=C(\N)C5=C(F)C=CC=C5NC4=O)C=C2
NCGC00093926-04	Doxifluridine			x	x				thymidylate synthase Inhibitor	C[C@H]1O[C@H]([C@H](O)[C@@H]1O)N2\C=C(F)/C(=O)NC2=O
NCGC00017245-12	Ellagic acid			x	x				Aldose Reductase Inhibitor	OC1=CC2=C3C(=C1O)OC(=O)C4=CC(=C(O)C(=C34)OC2=O)O
NCGC00346806-01	Endoxifen			x	x				PKC Inhibitor	CC\C(C1=CC=CC=C1)=C(\C2=CC=C(O)C=C2)C3=CC=C(OCCNC)C=C3
NCGC00263178-01	ENMD-981693			x	x				Aurora-A Inhibitor	CN1CCN(CC1)C2=NC(=NC(=C2)NC3=N[NH]C(=C3)C)\C=C\C4=CC=CC=C4
NCGC00165833-04	Entinostat			x	x				HDAC Inhibitor	NC1=C(NC(=O)C2=CC=C(CNC(=O)OCC3=CC=CN=C3)C=C2)C=CC=C1
NCGC00238452-02	Enzastaurin			x	x				PKCa, PKCb, PKCg inhbitor	C[N]1C=C(C2=CC=CC=C12)\C3=C(\C(=O)NC3=O)C4=C[N](C5CCN(CC5)CC6=NC=CC=C6)C7=C4C=CC=C7
NCGC00402358-04	Epacadostat			x	x				IDO Inhibitor	N[S+]([O-])(=O)NCCNC1=NON=C1\C(NC2=CC(=C(F)C=C2)Br)=N\O
NCGC00181131-02	Epothilone B			x	x				Tubulin depolymerization Inhibitor	C[C@H]1CCC[C@@]2(C)O[C@H]2C[C@H](OC(=O)C[C@H](O)C(C)(C)C(=O)[C@H](C)[C@H]1O)\C(C)=C\C3=CSC(=N3)C
NCGC00351597-09	EPZ-5676			x	x				DOT1L Inhibitor	CC(C)N(C[C@H]1O[C@H]([C@H](O)[C@@H]1O)[N]2C=NC3=C2N=CN=C3N)[C@@H]4C[C@H](CCC5=NC6=CC(=CC=C6[NH]5)C(C)(C)C)C4
NCGC00090752-08	Fenretinide			x	x				RARbeta/gamma Agonist	C\C1=C(/C=C/C(C)=C/C=C/C(C)=C/C(=O)NC2=CC=C(O)C=C2)C(C)(C)CCC1
NCGC00381751-04	Filanesib			x	x				Kinesin-Like Spindle Protein Inhibitor	CON(C)C(=O)N1/N=C(S[C@@]1(CCCN)C2=CC=CC=C2)/C3=CC(=CC=C3F)F
NCGC00250401-01	Flavopiridol			x	x				CDK1/2/4/6/7/9 Inhibitor	CN1CC[C@H]([C@@H](O)C1)C2=C(O)C=C(O)C3=C2O\C(=C/C3=O)C4=CC=CC=C4Cl
NCGC00263104-01	Foretinib			x	x				VEGFR-2 Inhibitor	COC1=CC2=C(C=C1OCCCN3CCOCC3)N=CC=C2OC4=CC=C(NC(=O)C5(CC5)C(=O)NC6=CC=C(F)C=C6)C=C4F
NCGC00346711-01	Galeterone			x	x				Selective Androgen Receptor Modulators (SARM)	C[C@]\12CC[C@H](O)CC1=C/CC3C2CC[C@@]\4(C)C3C\C=C4[N]5C=NC6=C5C=CC=C6
NCGC00345461-02	Gandotinib			x	x				Jak2 Inhibitor	CC1=N[NH]C(=C1)NC2=N[N]3C(=C(C)N=C3C(=C2)CN4CCOCC4)CC5=CC=C(Cl)C=C5F
NCGC00346465-01	GDC-0349			x	x				Pim-3 Kinase Inhibitor, mTOR	CCNC(=O)NC1=CC=C(C=C1)C2=NC(=C3CCN(CC3=N2)C4COC4)N5CCOC[C@@H]5C
NCGC00346643-01	Geldanamycin			x	x				Heat Shock Protein 90 (hsp90) Inhibitor	CO[C@H]1C[C@H](C)C\C2=C(OC)/C(=O)\C=C(\NC(=O)\C(=C\C=C\[C@H](OC)[C@@H](OC(N)=O)\C(=C\[C@H](C)[C@H]1O)C)C)C2=O
NCGC00015479-20	Genistein			x	x				DNA Topoisomerase II Inhibitor	OC1=CC=C(C=C1)\C2=C\OC3=C(C(=CC(=C3)O)O)C2=O
NCGC00346648-01	GSK-1070916A			x	x				Aurora-B/C Inhibitor	CC[N]1C=C(C2=C3C=C([NH]C3=NC=C2)C4=CC=CC(=C4)CN(C)C)C(=N1)C5=CC=C(NC(=O)N(C)C)C=C5
NCGC00345796-01	GSK-2636771			x	x				PI3Kbeta Inhibitor	CC1=NC2=C(C=C(C=C2[N]1CC3=CC=CC(=C3C)C(F)(F)F)N4CCOCC4)C(O)=O
NCGC00263181-01	GSK-690693			x	x				AKT Inhibitor	CC[N]1C(=NC2=C(N=CC(=C12)OC[C@H]3CCCNC3)C#CC(C)(C)O)C4=NON=C4N
NCGC00346943-01	GSK-923295			x	x				Centromere Associated Protein (CENP) Inhibitor	CC(C)OC1=CC=C(C=C1Cl)C(=O)N[C@H](CNC(=O)CN(C)C)CC2=CC=C(C=C2)C3=C[N]4C=CC=C([C@H](C)O)C4=N3
NCGC00091014-06	Hydroxyflutamide			x	x				Androgen Receptor Antagonist	CC(C)(O)C(=O)NC1=CC(=C(C=C1)[N+]([O-])=O)C(F)(F)F
NCGC00345813-01	Icaritin			x	x				flavone	COC1=CC=C(C=C1)/C2=C(O)/C(=O)C3=C(O)C=C(O)C(=C3O2)CC=C(C)C
NCGC00346822-01	Idronoxil			x	x				Sphingosine Kinase 1 (SphK1) Inhibitor	OC1=CC=C(C=C1)C/2=C/C3=C(OC2)C=C(O)C=C3
NCGC00181304-01	Imexon			x	x				Ribonucleoside-Diphosphate Reductase Inhibitor	O=C1N=C(N)C2CN12
NCGC00160428-02	Indibulin			x	x				Tubulin polymerization Inhibitor	ClC1=CC=C(C[N]2C=C(C(=O)C(=O)NC3=CC=NC=C3)C4=CC=CC=C24)C=C1
NCGC00346842-01	Indoximod			x	x				IDO Inhibitor	C[N]1C=C(C[C@@H](N)C(O)=O)C2=C1C=CC=C2
NCGC00263096-01	Iniparib			x	x				PARP Inhibitor	NC(=O)C1=CC(=C(I)C=C1)[N+]([O-])=O
NCGC00346714-01	Ipatasertib			x	x				AKT Inhibitor	CC(C)NC[C@@H](C(=O)N1CCN(CC1)C2=C3[C@H](C)C[C@@H](O)C3=NC=N2)C4=CC=C(Cl)C=C4
NCGC00263174-01	Ispinesib			x	x				Kinesin-Like Spindle Protein Inhibitor	CC(C)[C@@H](N(CCCN)C(=O)C1=CC=C(C)C=C1)C/2=N/C3=CC(=CC=C3C(=O)N2CC4=CC=CC=C4)Cl
NCGC00263189-01	JNJ-38877605			x	x				HGFR Inhibitor	C[N]1C=C(C=N1)C2=N[N]3C(=NN=C3C(F)(F)C4=CC=C5N=CC=CC5=C4)C=C2
NCGC00250388-01	KRP-203			x	x				S1P1/3/4 Agonist	NC(CO)(CO)CCC1=C(Cl)C=C(SC2=CC(=CC=C2)OCC3=CC=CC=C3)C=C1
NCGC00346569-01	KW-2449			x	x				Bcr-Abl Inhibitor	O=C(N1CCNCC1)C2=CC=C(C=C2)/C=C/C3=N[NH]C4=C3C=CC=C4
NCGC00346685-01	KW-2478			x	x				Heat Shock Protein 90 (hsp90) Inhibitor	CCC1=C(CC(=O)N(CCOC)CCOC)C(=C(O)C=C1O)C(=O)C2=CC=C(OCCN3CCOCC3)C(=C2)OC
NCGC00244256-02	Lestaurtinib			x	x				Jak/Tyk/Flt Inhibitor	C[C@@]12O[C@@H](C[C@]1(O)CO)[N]3C4=C(C=CC=C4)C5=C6C(=O)NCC6=C7C8=C(C=CC=C8)[N]2C7=C35
NCGC00250403-01	Linifanib			x	x				VEGFR-2 Inhibitor	CC1=CC=C(F)C(=C1)NC(=O)NC2=CC=C(C=C2)C3=C4C(=N[NH]C4=CC=C3)N
NCGC00250375-02	Linsitinib			x	x				IGF-1R Inhibitor	C[C@]1(O)CC(C1)C2=NC(=C3[N]2C=CN=C3N)C4=CC5=C(C=C4)C=CC(=N5)C6=CC=CC=C6
NCGC00378942-05	LY-2090314			x	x				GSK-3 beta Inhibitor	FC1=CC2=C3[N](CCN(CC3=C1)C(=O)N4CCCCC4)C=C2C/5=C(C(=O)NC5=O)\C6=CN=C7C=CC=C[N]67
NCGC00346537-01	LY-2228820			x	x				p38 MAPK Inhibitor	CC(C)(C)C[N]1C(=NC2=C1N=C(C=C2)C3=C(N=C([NH]3)C(C)(C)C)C4=CC=C(F)C=C4)N
NCGC00386428-06	LY-2584702			x	x				Ribosomal Protein S6 Kinase beta (p70S6K) Inhibitor	C[N]1C=C(N=C1C2CCN(CC2)C3=NC=NC4=C3C=N[NH]4)C5=CC=C(F)C(=C5)C(F)(F)F
NCGC00346459-01	LY-2874455			x	x				FGFR Inhibitor	C[C@@H](OC1=CC2=C([NH]N=C2\C=C\C3=C[N](CCO)N=C3)C=C1)C4=C(Cl)C=NC=C4Cl
NCGC00344630-01	Marizomib			x	x				Proteasome Inhibitor	C[C@@]12OC(=O)[C@@]1(NC(=O)[C@@H]2CCCl)[C@@H](O)[C@H]\3CCC\C=C3
NCGC00242503-01	Meclinertant			x	x				Carboxypeptidase A Inhibitor	COC1=C(C(=CC=C1)OC)C2=CC(=N[N]2C3=C4C=CC(=CC4=NC=C3)Cl)C(=O)NC5(C6CC7CC(C6)CC5C7)C(O)=O
NCGC00378921-07	Merestinib			x	x				MET Inhibitor	C[N]1N=CC2=C1C=C(C(=C2)OC3=CC=C(NC(=O)\C4=C\C=C(\C)N(C4=O)C5=CC=C(F)C=C5)C=C3F)C6=C[NH]N=C6
NCGC00346510-01	MGCD-265			x	x				HGFR Inhibitor	C[N]1C=NC(=C1)C2=CC3=NC=CC(=C3S2)OC4=CC=C(NC(=S)NC(=O)CC5=CC=CC=C5)C=C4F
NCGC00346673-01	Milciclib			x	x				CDK1/2/4/5 Inhibitor	CNC(=O)C1=N[N](C)C2=C1C(C)(C)CC3=CN=C(NC4=CC=C(C=C4)N5CCN(C)CC5)N=C23
NCGC00263184-01	MK-0752			x	x				g-Secretase Inhibitor	OC(=O)CCC1CCC(CC1)(C2=CC(=CC=C2F)F)[S+]([O-])(=O)C3=CC=C(Cl)C=C3
NCGC00263183-01	MK-1775			x	x				Wee1 Kinase Inhibitor	CN1CCN(CC1)C2=CC=C(NC3=NC=C4C(=O)N(CC=C)N(C5=CC=CC(=N5)C(C)(C)O)C4=N3)C=C2
NCGC00186465-01	MK-2206			x	x				AKT Inhibitor	NC1(CCC1)c2ccc(cc2)c3nc5C=CN6C(=O)NN=C6c5cc3c4ccccc4
NCGC00346695-01	MK-2461			x	x				VEGFR-1 (Flt-1) Inhibitors	CN(C[C@@H]1COCCO1)[S+]([O-])(=O)NC2=CC3=C(C=C2)\C=C/C4=C(C=C(C=N4)C5=C[N](C)N=C5)C3=O
NCGC00346657-01	MK-5108			x	x				Aurora A Inhibitor	OC(=O)C1(CCC(CC1)OC2=C(F)C(=CC=C2)Cl)CC3=CC=CC(=N3)NC4=NC=CS4
NCGC00346458-01	MLN-2480			x	x				Raf Kinase Inhibitor	C[C@@H](NC(=O)C1=C(Cl)C(=NC=N1)N)C2=NC=C(S2)C(=O)NC3=NC=C(Cl)C(=C3)C(F)(F)F
NCGC00386449-06	MLN-7243			x	x				Ubiquitin-Activating Enzyme E1 Inhibitor	CO[S+]([O-])(=O)N[C@H]1C[C@@H](NC2=CC=NC3=CC(=N[N]23)C4=CC=CC(=C4)SC(F)(F)F)[C@H](O)[C@@H]1O
NCGC00346488-01	MLN-8054			x	x				Aurora-A Inhibitor	OC(=O)C1=CC=C(NC2=NC3=C(C\N=C(/C4=CC(=CC=C34)Cl)C5=C(F)C=CC=C5F)C=N2)C=C1
NCGC00263182-02	Mocetinostat			x	x				HDAC Inhibitor	NC1=C(NC(=O)C2=CC=C(CNC3=NC(=CC=N3)C4=CC=CN=C4)C=C2)C=CC=C1
NCGC00244257-01	Momelotinib			x	x				Jak1/2 Inhibitor	O=C(NCC#N)C1=CC=C(C=C1)C2=NC(=NC=C2)NC3=CC=C(C=C3)N4CCOCC4
NCGC00263205-01	Motesanib			x	x				VEGFR-1,2,3 Inhibitor	CC1(C)CNC2=C1C=CC(=C2)NC(=O)C3=CC=CN=C3NCC4=CC=NC=C4
NCGC00263166-01	Obatoclax			x	x				Bcl-xL Inhibitor	COC\1=C\C(=N/C1=C/C2=C(C)C=C(C)[NH]2)C3=CC4=CC=CC=C4[NH]3
NCGC00346937-01	Ombrabulin			x	x				Tubulin polymerization Inhibitor	COC1=CC=C(\C=C/C2=CC(=C(OC)C(=C2)OC)OC)C=C1NC(=O)[C@H](N)CO
NCGC00346674-01	Onalespib			x	x				Heat Shock Protein 90 (hsp90) Inhibitor	CC(C)C1=C(O)C=C(O)C(=C1)C(=O)N2CC3=C(C2)C=C(CN4CCN(C)CC4)C=C3
NCGC00345799-01	Oprozomib			x	x				Proteasome Inhibitor	COC[C@H](NC(=O)[C@H](COC)NC(=O)C1=CN=C(C)S1)C(=O)N[C@@H](CC2=CC=CC=C2)C(=O)[C@@]3(C)CO3
NCGC00241113-01	Orantinib			x	x				VEGFR-2 Inhibitor	CC1=C(CCC(O)=O)C(=C([NH]1)\C=C\2C(=O)NC3=CC=CC=C23)C
NCGC00346631-01	Orteronel			x	x				Androgen Biosynthesis Inhibitor	CNC(=O)C1=CC=C2C=C(C=CC2=C1)C3(O)CC[N]4C=NC=C34
NCGC00480828-04	ORY-1001			x	x				Lysine-Specific Histone Demethylase 1A (KDM1A; LSD1) Inhibitor	NC1CCC(CC1)N[C@@H]2C[C@H]2C3=CC=CC=C3
NCGC00263110-01	Osanetant			x	x				Tachykinin NK3 Antagonist	CN(C(C)=O)C1(CCN(CCC[C@@]2(CCCN(C2)C(=O)C3=CC=CC=C3)C4=CC=C(Cl)C(=C4)Cl)CC1)C5=CC=CC=C5
NCGC00250395-01	OSI-027			x	x				mTORC1/2 Inhibitor	COC1=CC=CC2=C1[NH]C(=C2)C3=C4[N](N=CN=C4N)C(=N3)C5CCC(CC5)C(O)=O
NCGC00263159-01	OSI-930			x	x				PDGFR beta Inhibitor	FC(F)(F)OC1=CC=C(NC(=O)C2=C(NCC3=CC=NC4=C3C=CC=C4)C=CS2)C=C1
NCGC00346490-01	OSU-03012			x	x				Phosphoinositide Dependent Kinase Inhibitor	NCC(=O)NC1=CC=C(C=C1)[N]2N=C(C=C2C3=CC4=C(C=C3)C5=C(C=CC=C5)C=C4)C(F)(F)F
NCGC00386398-02	OTS-167			x	x				MELK Inhibitor	CN(C)C[C@@H]1CC[C@H](CC1)NC2=C(C=NC3=CC=C(N=C23)C4=CC(=C(O)C(=C4)Cl)Cl)C(C)=O
NCGC00167785-02	PAC-1			x	x				Procaspase 3 Activator	OC1=C(C=CC=C1CC=C)/C=N/NC(=O)CN2CCN(CC2)CC3=CC=CC=C3
NCGC00263103-01	Pelitinib			x	x				EGFR Inhibitor	CCOC1=C(NC(=O)\C=C\CN(C)C)C=C2C(=C1)N=CC(=C2NC3=CC(=C(F)C=C3)Cl)C#N
NCGC00346503-01	Perifosine			x	x				PI3K kinase Activator	CCCCCCCCCCCCCCCCCCO[P]([O--])(=O)OC1CC[N+](C)(C)CC1
NCGC00346652-01	PF-03814735			x	x				Aurora Kinase Inhibitor	CC(=O)NCC(=O)N1[C@H]2CC[C@@H]1C3=C2C=CC(=C3)NC4=NC(=C(C=N4)C(F)(F)F)NC5CCC5
NCGC00263161-01	PF-04217903			x	x				HGFR Inhibitor	OCC[N]1C=C(C=N1)C2=CN=C3N=N[N](CC4=CC=C5N=CC=CC5=C4)C3=N2
NCGC00346659-01	PF-04691502			x	x				0	COC1=CC=C(C=N1)C2=CC3=C(C)N=C(N)N=C3N([C@H]4CC[C@@H](CC4)OCCO)C2=O
NCGC00345784-01	PF-3758309			x	x				p21-Activated Kinase 4 (PAK4) Inhibitor	CN(C)C[C@@H](NC(=O)N1CC2=C([NH]N=C2NC3=C4SC=CC4=NC(=N3)C)C1(C)C)C5=CC=CC=C5
NCGC00263132-02	PF-477736			x	x				Chk1 Inhibitor	C[N]1C=C(C=N1)C2=C3\C=N/NC(=O)C4=C3C(=CC(=C4)NC(=O)[C@H](N)C5CCCCC5)[NH]2
NCGC00263168-01	PHA-793887			x	x				CDK Inhibitor	CC(C)CC(=O)NC1=N[NH]C2=C1CN(C(=O)C3CCN(C)CC3)C2(C)C
NCGC00346930-01	Picoplatin			x	x				DNA Alkylating Agent	CC\1=C/C=C\C=[N]1[Pt](N)(Cl)Cl
NCGC00187482-03	Pictilisib			x	x				PI3K Inhibitor	C[S+]([O-])(=O)N1CCN(CC1)CC2=CC3=C(S2)C(=NC(=N3)C4=CC=CC5=C4C=N[NH]5)N6CCOCC6
NCGC00346530-01	Pimasertib			x	x				Mek 1/2 Inhibitor	OC[C@@H](O)CNC(=O)C1=CC=NC=C1NC2=C(F)C=C(I)C=C2
NCGC00094872-08	Piperine			x	x				MAO-A/B Inhibitor	O=C(\C=C\C=C\C1=CC=C2OCOC2=C1)N3CCCCC3
NCGC00167982-02	Pirarubicin			x	x				DNA Topoisomerase II Inhibitor	COC1=C2C(=O)C3=C(C(=C4C[C@](O)(C[C@H](O[C@H]5C[C@H](N)[C@H](O[C@H]6CCCCO6)[C@H](C)O5)C4=C3O)C(=O)CO)O)C(=O)C2=CC=C1
NCGC00263169-01	Plinabulin			x	x				Tubulin polymerization Inhibitor	CC(C)(C)C1=C(/C=C/2NC(=O)\C(NC2=O)=C\C3=CC=CC=C3)N=C[NH]1
NCGC00263136-03	Pracinostat			x	x				HDAC Inhibitor	CCCCC1=NC2=CC(=CC=C2[N]1CCN(CC)CC)/C=C/C(=O)NO
NCGC00263116-01	ICG-001			x	x				Wnt Signaling Inhibitor	OC1=CC=C(C[C@@H]2N3[C@H](CN(CC4=CC=CC5=C4C=CC=C5)C2=O)N(CCC3=O)C(=O)NCC6=CC=CC=C6)C=C1
NCGC00387306-02	PT-2385			x	x				HIF-2alpha Inhibitor	C[S+]([O-])(=O)C1=CC=C(OC2=CC(=CC(=C2)C#N)F)C3=C1[C@H](O)C(F)(F)C3
NCGC00346876-01	PX-12			x	x				Thioredoxin Reductase Inhibitor	CCC(C)SSC1=NC=C[NH]1
NCGC00346891-01	Pyroxamide			x	x				HDAC Inhibitor	ONC(=O)CCCCCCC(=O)NC1=CC=CN=C1
NCGC00346487-01	Quisinostat			x	x				HDAC Inhibitor	C[N]1C=C(CNCC2CCN(CC2)C3=NC=C(C=N3)C(=O)NO)C4=CC=CC=C14
NCGC00346632-01	R-547			x	x				CDK1/2/4 Inhibitor	COC1=CC=C(F)C(=C1C(=O)C2=C(N)N=C(NC3CCN(CC3)[S+](C)([O-])=O)N=C2)F
NCGC00343768-01	Rabusertib			x	x				Chk1 Inhibitor	CC1=NC=C(NC(=O)NC2=C(OC[C@@H]3CNCCO3)C=C(C)C(=C2)Br)N=C1
NCGC00188380-01	Refametinib			x	x				Mek 1/2 Inhibitor	COC1=CC(=C(F)C(=C1N[S+]([O-])(=O)C2(CC2)C[C@H](O)CO)NC3=C(F)C=C(I)C=C3)F
NCGC00346438-01	Retaspimycin			x	x				Heat Shock Protein 90 (hsp90) Inhibitor	CO[C@H]1C[C@H](C)CC2=C(NCC=C)C(=CC(=C2O)NC(=O)C(=C\C=C/[C@H](OC)[C@@H](OC(N)=O)C(=C\[C@H](C)[C@H]1O)/C)/C)O
NCGC00346481-01	Ridaforolimus			x	x				mTOR Inhibitor	CO[C@@H]1C[C@@H](CC[C@H]1O[P](C)(C)=O)C[C@@H](C)[C@@H]2CC(=O)[C@H](C)\C=C(C)\[C@@H](O)[C@@H](OC)C(=O)[C@H](C)C[C@H](C)/C=C/C=C/C=C(C)/[C@H](C[C@@H]3CC[C@@H](C)[C@@](O)(O3)C(=O)C(=O)N4CCCC[C@H]4C(=O)O2)OC
NCGC00263162-02	RO-4929097			x	x				g-Secretase Inhibitor	CC(C)(C(=O)NCC(F)(F)C(F)(F)F)C(=O)N[C@@H]1C(=O)NC2=CC=CC=C2C3=C1C=CC=C3
NCGC00015448-04	Salirasib			x	x				mTOR Inhibitor	CC(C)=CCC\C(C)=C\CC\C(C)=C\CSC1=C(C=CC=C1)C(O)=O
NCGC00346573-01	Sapitinib			x	x				HER2/3 Inhibitor	CNC(=O)CN1CCC(CC1)OC2=C(OC)C=C3N=CN=C(NC4=C(F)C(=CC=C4)Cl)C3=C2
NCGC00241099-01	Saracatinib			x	x				cSRC Inhibitor	CN1CCN(CCOC2=CC3=NC=NC(=C3C(=C2)OC4CCOCC4)NC5=C6OCOC6=CC=C5Cl)CC1
NCGC00346571-01	SB-743921			x	x				Kinesin-Like Spindle Protein Inhibitor	CC(C)[C@@H](N(CCCN)C(=O)C1=CC=C(C)C=C1)C/2=C(\CC3=CC=CC=C3)C(=O)C4=C(O2)C=C(Cl)C=C4
NCGC00346838-01	Secoisolariciresinol			x	x				phenylpropanoid	COC1=CC(=CC=C1O)C[C@@H](CO)[C@H](CO)CC2=CC(=C(O)C=C2)OC
NCGC00094374-05	Seliciclib			x	x				CDK Inhibitor	CC[C@H](CO)NC1=NC(=C2N=C[N](C(C)C)C2=N1)NCC3=CC=CC=C3
NCGC00242511-02	Seocalcitol			x	x				Vitamin D Analog	CCC(O)(CC)/C=C/C=C/[C@@H](C)[C@H]1CC[C@H]2\C(CCCC12C)=C\C=C3/C[C@@H](O)C[C@H](O)C3=C
NCGC00263171-01	Serdemetan			x	x				MDM2 (hdm2) Inhibitor	C(CC1=C[NH]C2=CC=CC=C12)NC3=CC=C(NC4=CC=NC=C4)C=C3
NCGC00263186-02	SGI-1776			x	x				Pim-1/Flt3 Inhibitor	CN1CCC(CC1)CNC2=N[N]3C(=NC=C3C4=CC=CC(=C4)OC(F)(F)F)C=C2
NCGC00263163-02	SGX-523			x	x				HGFR Inhibitor	C[N]1C=C(C=N1)C2=N[N]3C(=NN=C3C=C2)SC4=CC5=C(C=C4)N=CC=C5
NCGC00263192-02	Silmitasertib			x	x				Casein Kinase 2 Inhibitor	OC(=O)C1=CC2=C(C=C1)C3=CN=CC=C3C(=N2)NC4=CC=CC(=C4)Cl
NCGC00161641-04	Sinomenine			x	x				Antiinflammatory opioid	COC/1=C/[C@@H]2[C@@H]3CC4=C(C(=C(OC)C=C4)O)[C@]2(CCN3C)CC1=O
NCGC00167831-01	SN-38			x	x				DNA Topoisomerase I Inhibitor	CCC1=C2CN3C(=O)\C4=C(/C=C3/C2=NC5=CC=C(O)C=C15)[C@@](O)(CC)C(=O)OC4
NCGC00263167-02	SNS-032			x	x				CDK 2/7/9 Inhibitor	CC(C)(C)C1=CN=C(CSC2=CN=C(NC(=O)C3CCNCC3)S2)O1
NCGC00242482-01	SNS-314			x	x				Aurora-A/B/C Kinase Inhibitor	ClC1=CC=CC(=C1)NC(=O)NC2=NC=C(CCNC3=NC=NC4=C3SC=C4)S2
NCGC00346640-01	SNX-5422			x	x				Heat Shock Protein 90 (hsp90) Inhibitor	CC1(C)CC(=O)C2=C(C1)[N](N=C2C(F)(F)F)C3=CC=C(C(N)=O)C(=C3)NC4CCC(CC4)OC(=O)CN
NCGC00263095-01	Sotrastaurin			x	x				PKC Inhibitor	CN1CCN(CC1)C2=NC3=CC=CC=C3C(=N2)C4C(C(=O)NC4=O)C5=C[NH]C6=CC=CC=C56
NCGC00346699-01	TAK-285			x	x				EGFR Inhibitor	CC(C)(O)CC(=O)NCC[N]1C=CC2=C1C(=NC=N2)NC3=CC=C(OC4=CC=CC(=C4)C(F)(F)F)C(=C3)Cl
NCGC00263187-01	TAK-733			x	x				MEK Inhibitor	CN1C(=O)/C(=C(NC2=CC=C(I)C=C2F)\C3=C1\N=C/N(C[C@@H](O)CO)C3=O)F
NCGC00346645-01	TAK-901			x	x				Aurora-A/B Inhibitor	CC[S+]([O-])(=O)C1=CC=CC(=C1)C2=CC(=C(C)C3=C2C4=C([NH]3)N=CC(=C4)C)C(=O)NC5CCN(C)CC5
NCGC00263170-01	Taladegib			x	x				Smoothened (Smo) Receptor Antagonist	C[N]1N=CC=C1C2=C3C=CC=CC3=C(N=N2)N4CCC(CC4)N(C)C(=O)C5=C(C=C(F)C=C5)C(F)(F)F
NCGC00263140-01	Talmapimod			x	x				p38 MAPK Inhibitor	C[C@H]1CN([C@H](C)CN1CC2=CC=C(F)C=C2)C(=O)C3=C(Cl)C=C4[N](C)C=C(C(=O)C(=O)N(C)C)C4=C3
NCGC00241097-01	Tandutinib			x	x				KIT Inhibitor	CC(C)Oc1ccc(cc1)NC(=O)N2CCN(CC2)c5ncnc4cc(OCCCN3CCCCC3)c(OC)cc45
NCGC00163424-03	Tanespimycin			x	x				Heat Shock Protein 90 (hsp90) Inhibitor	CO[C@H]1C[C@H](C)C\C2=C(NCC=C)\C(=O)\C=C(NC(=O)\C(=C\C=C/[C@H](OC)[C@@H](OC(N)=O)C(=C/[C@H](C)[C@H]1O)/C)C)/C2=O
NCGC00346448-01	Tariquidar			x	x				P-Glycoprotein (MDR-1) Inhibitor	COC1=CC2=C(CN(CCC3=CC=C(NC(=O)C4=CC(=C(OC)C=C4NC(=O)C5=CC6=CC=CC=C6N=C5)OC)C=C3)CC2)C=C1OC
NCGC00249392-01	Telatinib			x	x				VEGFR-2,3 Inhibitor	CNC(=O)C1=NC=CC(=C1)COC2=NN=C(NC3=CC=C(Cl)C=C3)C4=C2OC=C4
NCGC00248196-02	Tempol			x	x				Free Radical Scavenger	CC1(C)CC(O)CC(C)(C)N1[O]
NCGC00346832-01	Terameprocol			x	x				Antimitotic Agent	COC1=C(OC)C=C(C[C@H](C)[C@H](C)CC2=CC(=C(OC)C=C2)OC)C=C1
NCGC00345810-01	Tetrahydrouridine			x	x				Cytidine Deaminase Inhibitor	OC[C@H]1O[C@H]([C@H](O)[C@@H]1O)N2CCC(O)NC2=O
NCGC00162381-03	Thapsigargin			x	x				SERCA Inhibitor	[H][C@]12[C@H](OC(=O)CCCCCCC)[C@@H](OC(=O)C(\C)=C/C)C(C)=C1[C@@H]3OC(=O)[C@@](C)(O)[C@@]3(O)[C@H](C[C@]2(C)OC(C)=O)OC(=O)CCC
NCGC00250406-01	Tipifarnib			x	x				Farnesyltransferase Inhibitor	C[N]1C=NC=C1[C@@](N)(C2=CC=C(Cl)C=C2)C3=CC=C4N(C)C(=O)\C=C(\C5=CC=CC(=C5)Cl)C4=C3
NCGC00346686-01	Tivantinib			x	x				HGFR Inhibitor	O=C1NC(=O)[C@H]([C@@H]1C2=C[NH]C3=C2C=CC=C3)C4=C[N]5CCCC6=CC=CC4=C56
NCGC00263175-01	Tosedostat			x	x				Aminopeptidase N Inhibitor	CC(C)C[C@H]([C@H](O)C(=O)NO)C(=O)N[C@H](C(=O)OC1CCCC1)C2=CC=CC=C2
NCGC00168110-01	Tozasertib			x	x				Aurora-A/B/C Kinase Inhibitor	CN1CCN(CC1)C2=CC(=NC(=N2)SC3=CC=C(NC(=O)C4CC4)C=C3)NC5=CC(=N[NH]5)C
NCGC00162453-10	Trichostatin A			x	x				HDAC Inhibitor	C[C@H](\C=C(C)\C=C\C(=O)NO)C(=O)C1=CC=C(C=C1)N(C)C
NCGC00092314-04	Triciribine			x	x				AKT Inhibitor	CN4N=C(N)c2cn([C@@H]1O[C@H](CO)[C@@H](O)[C@H]1O)c3ncnc4c23
NCGC00346450-01	Triciribine phosphate			x	x				AKT Inhibitor	CN1\N=C(N)/C2=C[N]([C@@H]3O[C@H](CO[P](O)(O)=O)[C@@H](O)[C@H]3O)C4=C2C1=NC=N4
NCGC00183848-01	Troxacitabine			x	x				DNA Polymerase Inhibitor	OC[C@H]1OCC(O1)[N@@]2C=CC(N)=NC2=O
NCGC00378692-07	Ulixertinib			x	x				ERK1/2 Inhibitor	CC(C)NC1=NC=C(Cl)C(=C1)C2=C[NH]C(=C2)C(=O)N[C@H](CO)C3=CC=CC(=C3)Cl
NCGC00165783-02	Vadimezan			x	x				Interferon Inducer	CC1=C(C)C2=C(C=C1)C(=O)C3=C(O2)C(=CC=C3)CC(O)=O
NCGC00346894-01	Valspodar			x	x				P-Glycoprotein (MDR-1; ABCB1) Inhibitor	C/C=C/C[C@@H](C)C(=O)[C@@H]1N(C)C(=O)[C@H](C(C)C)N(C)C(=O)[C@H](CC(C)C)N(C)C(=O)[C@H](CC(C)C)N(C)C(=O)[C@@H](C)NC(=O)[C@H](C)NC(=O)[C@H](CC(C)C)N(C)C(=O)[C@@H](NC(=O)[C@H](CC(C)C)N(C)C(=O)CN(C)C(=O)[C@@H](NC1=O)C(C)C)C(C)C
NCGC00181350-02	Vatalanib			x	x				VEGFR-2 Inhibitor	Cl.Cl.Clc1ccc(cc1)Nc4nnc(Cc2ccncc2)c3ccccc34
NCGC00250404-01	Veliparib			x	x				PARP Inhibitor	C[C@@]1(CCCN1)C2=NC3=C(C=CC=C3[NH]2)C(N)=O
NCGC00263087-01	Volasertib			x	x				Polo-like Kinase-1 (Plk-1) Inhibitor	CC[C@H]1N(C(C)C)C2=NC(=NC=C2N(C)C1=O)NC3=CC=C(C=C3OC)C(=O)NC4CCC(CC4)N5CCN(CC5)CC6CC6
NCGC00346437-01	Vosaroxin			x	x				DNA Topoisomerase II Inhibitor	CN[C@@H]1CN(C[C@H]1OC)C2=NC3=C(C=C2)C(=O)C(=C\N3C4=NC=CS4)/C(O)=O
NCGC00386370-06	VS-5584			x	x				PI3K/mTOR Inhibitor	CC(C)[N]1C(=NC2=C1N=C(N=C2C3=CN=C(N)N=C3)N4CCOCC4)C
NCGC00262642-02	WP-1066			x	x				STAT-3/5 Inhibitor	C[C@H](NC(=O)/C(=C/C1=NC(=CC=C1)Br)C#N)C2=CC=CC=C2
NCGC00242479-01	Zibotentan			x	x				Endothelin ETA Receptor Antagonist	COC1=C(N[S+]([O-])(=O)C2=C(N=CC=C2)C3=CC=C(C=C3)C4=NN=CO4)N=CC(=N1)C
NCGC00346484-01	ZSTK-474			x	x				PI3K Inhibitor	FC(F)C1=NC2=C(C=CC=C2)[N]1C3=NC(=NC(=N3)N4CCOCC4)N5CCOCC5
NCGC00263566-03	Oteracil	x	x					outside US	Orotate phosphoribosyltransferase Inhibitor	[O-]C(=O)C/1=N/C(=O)NC(=O)N1
NCGC00185772-01	Vindesine	x	x					outside US	Tubulin polymerization inhibitor	O=S(=O)(O)O.O=C(OC)[C@@]2(C[C@H]4C[C@@](O)(CC)C[N@@](CCc1c3ccccc3nc12)C4)c5cc9c(cc5OC)N(C)[C@@H]6[C@]98CCN7CC=C[C@@](CC)([C@@H](O)[C@]6(O)C(N)=O)[C@H]78
NCGC00167503-02	Aclarubicin	x	x					outside US	DNA Topoisomerase II Inhibitor	CC[C@@]1(O)C[C@H](O[C@H]2C[C@@H]([C@H](O[C@H]3C[C@H](O)[C@H](O[C@H]4CCC(=O)[C@H](C)O4)[C@H](C)O3)[C@H](C)O2)N(C)C)C5=C(O)C6=C(C=C5[C@H]1C(=O)OC)C(=O)C7=CC=CC(=C7C6=O)O
NCGC00095165-05	Carmofur	x	x					outside US	Pyrimidine Antagonist	CCCCCCNC(=O)N1\C=C(F)/C(=O)NC1=O
NCGC00091032-08	Cyproterone acetate	x	x					outside US	Androgen Receptor Antagonist	CC(=O)O[C@@]1(CC[C@H]2[C@@H]3\C=C(Cl)/C4=C/C(=O)[C@@H]5C[C@@H]5[C@]4(C)[C@H]3CC[C@]12C)C(C)=O
NCGC00164380-02	Formestane	x	x					outside US	Aromatase Inhibitor	O=C2CC[C@H]3[C@@H]4CCC1=C(O)C(=O)CC[C@]1(C)[C@H]4CC[C@]23C
NCGC00181011-01	Gimeracil	x	x					outside US	Dihydropyrimidine Dehydrogenase Inhibitor	ClC1=CNC(=O)C=C1O
NCGC00181152-01	Nedaplatin	x	x					outside US	DNA Alkylating Agent	O=C1O[Pt](N)(N)OC1
NCGC00242493-01	Quizartinib	x	x					outside US	Flt3 Inhibitor	CC(C)(C)C1=CC(=NO1)NC(=O)NC2=CC=C(C=C2)C3=C[N]4C(=N3)SC5=C4C=CC(=C5)OCCN6CCOCC6
NCGC00229704-01	Raltitrexed	x	x					outside US	thymidylate synthase Inhibitor	O=C(N[C@@H](CCC(=O)O)C(=O)O)c1ccc(s1)N(C)Cc2ccc3N=C(C)NC(=O)c3c2
NCGC00181111-01	Tamibarotene	x	x					outside US	Retinoid RAR Agonist	O=C(O)c1ccc(cc1)C(=O)Nc2ccc3c(c2)C(C)(C)CCC3(C)C
NCGC00159418-02	Tegafur	x	x					outside US	Pyrimidine Antagonist	FC1=CN(C(=O)NC1=O)C2CCCO2
NCGC00346580-01	Vinflunine	x	x					outside US	Tubulin polymerization Inhibitor	CC[C@]12\C=C/CN3CC[C@]4([C@@H](N(C)C5=CC(=C(C=C45)[C@]6(C[C@H]7C[C@H](CN(C7)CC8=C6[NH]C9=C8C=CC=C9)C(C)(F)F)C(=O)OC)OC)[C@](O)([C@@H]1OC(C)=O)C(=O)OC)[C@H]23
NCGC00015038-08	Aminopterin	x	x					withdrawn	Dihydrofolate Reductase (DHFR) Inhibitor	NC1=NC2=NC=C(CNC3=CC=C(C=C3)C(=O)NC(CCC(O)=O)C(O)=O)N=C2C(=N1)N
NCGC00094818-08	Hexestrol	x	x					withdrawn	17-betahydroxysteroid dehydrogenase Inhibitor	CCC(C(CC)C1=CC=C(O)C=C1)C2=CC=C(O)C=C2
NCGC00090851-09	5-Azacytidine	x	x						DNA Methyltransferase (DNMT) Inhibitor	NC/1=N/C(=O)N(/C=N1)[C@@H]2O[C@H](CO)[C@@H](O)[C@H]2O
NCGC00346688-01	Alectinib	x	x						ALK Inhibitor	CCC1=CC2=C(C=C1N3CCC(CC3)N4CCOCC4)C(C)(C)C5=C(C2=O)C6=CC=C(C=C6[NH]5)C#N
NCGC00345804-01	Binimetinib	x	x						Mek 1/2 Inhibitor	C[N]1C=NC2=C(F)C(=C(C=C12)C(=O)NOCCO)NC3=CC=C(Br)C=C3F
NCGC00346501-01	Bleomycin	x	x						glycopeptide antibiotic	C[C@@H](O)[C@@H](NC(=O)[C@H](C)[C@@H](O)[C@H](C)NC(=O)[C@@H](NC(=O)C1=C(C)C(=NC(=N1)[C@H](CC(N)=O)NC[C@@H](N)C(N)=O)N)C(O[C@H]2O[C@H](CO)[C@H](O)[C@@H](O)[C@H]2O[C@H]3O[C@H](CO)[C@@H](O)[C@H](OC(N)=O)[C@@H]3O)C4=C[NH]C=N4)C(=O)NCCC5=NC(=CS5)C6=NC(=CS6)C(=O)NCCC[S+](C)C
NCGC00351602-09	Brigatinib	x	x						ALK Inhibitor	COC1=CC(=CC=C1NC2=NC=C(Cl)C(=N2)NC3=C(C=CC=C3)[P](C)(C)=O)N4CCC(CC4)N(C)C
NCGC00142483-02	Cytarabine	x	x						Cytidine Deaminase Inhibitor	NC\1=N\C(=O)N(\C=C1)[C@@H]2O[C@H](CO)[C@@H](O)[C@H]2O
NCGC00263918-04	Epirubicin	x	x						DNA Topoisomerase II Inhibitor	COC1=C2C(=O)C3=C(C(=C4C[C@](O)(C[C@H](O[C@H]5C[C@H](N)[C@@H](O)[C@H](C)O5)C4=C3O)C(=O)CO)O)C(=O)C2=CC=C1
NCGC00185756-01	Estramustine phosphate	x	x						DNA Alkylating Agent	[Na+].[Na+].ClCCN(CCCl)C(=O)Oc3cc4CC[C@@H]1[C@H](CC[C@]2(C)[C@H](CC[C@@H]12)OP([O-])([O-])=O)c4cc3
NCGC00244252-01	Fedratinib	x	x						Jak2 Inhibitor	CC1=C(NC2=CC(=CC=C2)[S+]([O-])(=O)NC(C)(C)C)N=C(NC3=CC=C(OCCN4CCCC4)C=C3)N=C1
NCGC00181336-03	2-Fluoroadenosine	x	x						Purine-Nucleoside Phosphorylase Inhibitor	NC1=NC(=NC2=C1N=C[N]2[C@@H]3O[C@H](CO)[C@@H](O)[C@H]3O)F
NCGC00182047-02	Fludarabine	x	x						Purine Antagonist	NC1=C2N=C[N]([C@@H]3O[C@H](CO[P](O)(O)=O)[C@@H](O)[C@@H]3O)C2=NC(=N1)F
NCGC00185071-02	Folinic acid	x	x						Antineoplastic Enhancing Agents	N/C1=N/C(=O)C/2=C(NC[C@@H](CNC3=CC=C(C=C3)C(=O)N[C@@H](CCC([O-])=O)C([O-])=O)N2C=O)\N1
NCGC00187912-03	Ibrutinib	x	x						BTK Inhibitor	NC1=C2C(=NC=N1)[N](N=C2C3=CC=C(OC4=CC=CC=C4)C=C3)[C@@H]5CCCN(C5)C(=O)C=C
NCGC00093976-06	Idarubicin	x	x						DNA Topoisomerase II Inhibitor	C[C@@H]1O[C@H](C[C@H](N)[C@@H]1O)O[C@H]2C[C@@](O)(CC3=C(O)C4=C(C(=C23)O)C(=O)C5=C(C=CC=C5)C4=O)C(C)=O
NCGC00351603-15	Ceritinib	x	x						ALK Inhibitor	CC(C)OC1=CC(=C(C)C=C1NC2=NC=C(Cl)C(=N2)NC3=C(C=CC=C3)[S+]([O-])(=O)C(C)C)C4CCNCC4
NCGC00091009-05	Methyltestosterone	x	x						Aromatase Inhibitor	O=C4CC[C@@]3(C)C(CC[C@@H]2[C@@H]3CC[C@@]1(C)[C@H]2CC[C@]1(C)O)=C4
NCGC00163468-06	Mitomycin	x	x						DNA Alkylating Agent	CO[C@@]12[C@H](COC(N)=O)C/3=C(N1C[C@@H]4N[C@H]24)/C(=O)/C(=C(N)\C3=O)C
NCGC00242485-01	Pemetrexed	x	x						thymidylate synthase Inhibitor	NC/1=N/C(=O)C2=C([NH]C=C2CCC3=CC=C(C=C3)C(=O)N[C@@H](CCC(O)=O)C(O)=O)N1
NCGC00016438-05	Procarbazine	x	x						DNA Alkylating Drugs	CNNCC1=CC=C(C=C1)C(=O)NC(C)C
NCGC00021305-08	Rapamycin	x	x						mTOR Inhibitor	CO[C@@H]1C[C@@H](CC[C@H]1O)C[C@H](C)[C@@H]2CC(=O)[C@H](C)\C=C(C)\[C@@H](O)[C@@H](OC)C(=O)[C@H](C)C[C@H](C)/C=C/C=C/C=C(C)/[C@H](C[C@@H]3CC[C@@H](C)[C@@](O)(O3)C(=O)C(=O)N4CCCC[C@H]4C(=O)O2)OC
NCGC00164631-03	Sunitinib	x	x						VEGFR-1/2/3 Inhibitor	CCN(CC)CCNC(=O)C1=C(C)[NH]C(=C1C)/C=C/2C(=O)NC3=CC=C(F)C=C23
NCGC00345793-01	Tepotinib	x	x						HGFR Inhibitor	CN1CCC(CC1)COC2=CN=C(N=C2)C3=CC(=CC=C3)CN4/N=C(\C=C/C4=O)C5=CC(=CC=C5)C#N
NCGC00094792-06	Thioguanine	x	x						Purine Antagonist	NC/1=N/C2=C([NH]C=N2)C(=S)N1
NCGC00014925-07	Topotecan	x	x						DNA Topoisomerase I Inhibitor	CC[C@@]1(O)C(=O)OC\C2=C1\C=C3/N(CC4=CC5=C(C=CC(=C5CN(C)C)O)N=C34)C2=O
NCGC00160530-03	Toremifene	x	x						Selective Estrogen Receptor Modulators (SERM)	CN(C)CCOC1=CC=C(C=C1)/C(=C(/CCCl)C2=CC=CC=C2)C3=CC=CC=C3
NCGC00346672-01	Tucatinib	x	x						HER2 Inhibitor	CC1=CC(=CC=C1OC2=CC3=NC=N[N]3C=C2)NC4=C5C=C(C=CC5=NC=N4)C6=CC=C(CNCC[S+](C)([O-])=O)O6
NCGC00263156-02	Vargatef	x	x						VEGFR-1/2/3 Inhibitor	COC(=O)C1=CC=C\2C(=C1)NC(=O)C2=C(\NC3=CC=C(C=C3)N(C)C(=O)CN4CCN(C)CC4)C5=CC=CC=C5
NCGC00345789-01	Venetoclax	x	x						Bcl-2 Inhibitor	CC1(C)CCC(=C(\C1)C2=CC=C(Cl)C=C2)/CN3CCN(CC3)C4=CC(=C(C=C4)C(=O)N[S+]([O-])(=O)C5=CC=C(NCC6CCOCC6)C(=C5)[N+]([O-])=O)OC7=CN=C8[NH]C=CC8=C7
NCGC00163700-04	Vincristine	x	x						Tubulin polymerization Inhibitor	CC[C@]1(O)C[C@H]2CN(CCC3=C([NH]C4=C3C=CC=C4)[C@@](C2)(C(=O)OC)C5=CC6=C(C=C5OC)N(C=O)[C@H]7[C@](O)([C@H](OC(C)=O)[C@]8(CC)\C=C/C[N@@]9CC[C@]67[C@H]89)C(=O)OC)C1
NCGC00168085-02	Vorinostat	x	x						HDAC Inhibitor	O=C(Nc1ccccc1)CCCCCCC(=O)NO
NCGC00094717-05	6-Mercaptopurine	x	x						Purine Antagonist	S=C1N\C=N/C2=C1[NH]C=N2
NCGC00263148-02	Abiraterone	x	x						Androgen Biosynthesis Inhibitor	C[C@]\12CC[C@H](O)CC1=C/C[C@@H]3[C@@H]2CC[C@@]\4(C)[C@H]3C\C=C4C5=CN=CC=C5
NCGC00025059-04	Actinomycin D	x	x						DNA-Directed RNA Polymerase Inhibitor	CC(C)C1NC(=O)C(NC(=O)C2=C3\N=C\4/C(=C(C)\C(=O)\C(=C4C(=O)NC5C(C)OC(=O)C(C(C)C)N(C)C(=O)CN(C)C(=O)C6CCCN6C(=O)C(NC5=O)C(C)C)N)OC3=C(C)C=C2)C(C)OC(=O)C(C(C)C)N(C)C(=O)CN(C)C(=O)C7CCCN7C1=O
NCGC00185000-03	Afatinib	x	x						EGFR Inhibitor	CN(C)C\C=C\C(=O)NC1=CC2=C(NC3=CC(=C(F)C=C3)Cl)N=CN=C2C=C1O[C@H]4CCOC4
NCGC00346717-01	Alpelisib	x	x						PI3K alpha Inhibitor	CC1=C(SC(=N1)NC(=O)N2CCC[C@H]2C(N)=O)C3=CC(=NC=C3)C(C)(C)C(F)(F)F
NCGC00015100-14	Altretamine	x	x						DNA Alkylating Drugs	CN(C)C1=NC(=NC(=N1)N(C)C)N(C)C
NCGC00015110-12	Aminoglutethimide	x	x						Aromatase Inhibitor	CCC1(CCC(=O)NC1=O)C2=CC=C(N)C=C2
NCGC00164619-04	Anastrozole	x	x						Aromatase Inhibitor	CC(C)(C#N)C1=CC(=CC(=C1)C[N]2C=NC=N2)C(C)(C)C#N
NCGC00346725-01	Apalutamide	x	x						Androgen Receptor Antagonist	CNC(=O)C1=CC=C(C=C1F)N2C(=S)N(C(=O)C23CCC3)C4=CN=C(C#N)C(=C4)C(F)(F)F
NCGC00241108-03	Axitinib	x	x						VEGFR-1/2/3 Inhibitor	CNC(=O)C1=CC=CC=C1SC2=CC=C3C(=C2)[NH]N=C3\C=C\C4=CC=CC=N4
NCGC00263155-01	Belinostat	x	x						HDAC Inhibitor	ONC(=O)/C=C/C1=CC(=CC=C1)[S+]([O-])(=O)NC2=CC=CC=C2
NCGC00181170-03	Bendamustine	x	x						DNA Alkylating Drugs	C[N]1C(=NC2=C1C=CC(=C2)N(CCCl)CCCl)CCCC(O)=O
NCGC00181016-03	Bexarotene	x	x						Retinoid RXR Agonist	CC1=C(C=C2C(=C1)C(C)(C)CCC2(C)C)C(=C)C3=CC=C(C=C3)C(O)=O
NCGC00167487-01	Bicalutamide	x	x						Androgen Receptor Antagonist	Fc1ccc(cc1)S(=O)(=O)C[C@](C)(O)C(=O)Nc2cc(c(C#N)cc2)C(F)(F)F
NCGC00167977-03	Bicalutamide	x	x						Androgen Receptor Antagonist	CC(O)(C[S+]([O-])(=O)C1=CC=C(F)C=C1)C(=O)NC2=CC=C(C#N)C(=C2)C(F)(F)F
NCGC00242506-02	Bortezomib	x	x						Proteasome Inhibitor	O=C(N[C@@H](Cc1ccccc1)C(=O)N[C@@H](CC(C)C)B(O)O)c2cnccn2
NCGC00241107-03	Bosutinib	x	x						Bcr-Abl Inhibitor	COC1=C(Cl)C=C(Cl)C(=C1)NC2=C(C=NC3=C2C=C(OC)C(=C3)OCCCN4CCN(C)CC4)C#N
NCGC00090905-11	Busulfan	x	x						DNA Alkylating Agent	C[S+]([O-])(=O)OCCCCO[S+](C)([O-])=O
NCGC00346704-01	Cabazitaxel	x	x						Tubulin depolymerization Inhibitor	CO[C@H]1C[C@H]2OC[C@@]2(OC(C)=O)[C@H]3[C@H](OC(=O)C4=CC=CC=C4)[C@]5(O)C[C@H](OC(=O)[C@H](O)[C@@H](NC(=O)OC(C)(C)C)C6=CC=CC=C6)/C(=C(/[C@@H](OC)C(=O)[C@]13C)C5(C)C)C
NCGC00263164-01	Cabozantinib	x	x						VEGFR-2 Inhibitor	COC1=C(OC)C=C2C(=CC=NC2=C1)OC3=CC=C(NC(=O)C4(CC4)C(=O)NC5=CC=C(F)C=C5)C=C3
NCGC00164569-03	Capecitabine	x	x						Pyrimidine Antagonist	CCCCCOC(=O)NC\1=N\C(=O)N(\C=C1F)[C@@H]2O[C@H](C)[C@@H](O)[C@H]2O
NCGC00346702-01	Capmatinib	x	x						HGFR Inhibitor	CNC(=O)C1=CC=C(C=C1F)C2=N[N]3C(=CN=C3N=C2)CC4=CC=C5N=CC=CC5=C4
NCGC00263858-03	Carboplatin	x	x						DNA Alkylating Agent	O=C1O[Pt]OC(=O)C12CCC2
NCGC00249613-03	Carfilzomib	x	x						Proteasome Inhibitor	CC(C)C[C@H](NC(=O)[C@H](CCC1=CC=CC=C1)NC(=O)CN2CCOCC2)C(=O)N[C@@H](CC3=CC=CC=C3)C(=O)N[C@@H](CC(C)C)C(=O)[C@@]4(C)CO4
NCGC00015204-08	Carmustine	x	x						DNA Alkylating Agent	ClCCNC(=O)N(CCCl)N=O
NCGC00015199-19	Chlorambucil	x	x						DNA Alkylating Agent	OC(=O)CCCC1=CC=C(C=C1)N(CCCl)CCCl
NCGC00091835-09	Chlormethine	x	x						DNA Alkylating Agent	CN(CCCl)CCCl
NCGC00090759-02	Cisplatin	x	x						DNA Alkylating Agent	N[Pt](N)(Cl)Cl
NCGC00022567-08	Cladribine	x	x						Adenosine Deaminase Inhibitor	NC1=NC(=NC2=C1N=C[N]2[C@H]3C[C@H](O)[C@@H](CO)O3)Cl
NCGC00164553-03	Clofarabine	x	x						DNA Polymerase Inhibitor	NC1=NC(=NC2=C1N=C[N]2[C@@H]3O[C@H](CO)[C@@H](O)[C@@H]3F)Cl
NCGC00346455-01	Cobimetinib	x	x						Mek Inhibitor	OC1(CN(C1)C(=O)C2=C(NC3=C(F)C=C(I)C=C3)C(=C(F)C=C2)F)[C@@H]4CCCCN4
NCGC00346457-01	Copanlisib	x	x						PI3K alpha/delta Inhibitor	COC1=C(OCCCN2CCOCC2)C=CC\3=C1/N=C(/NC(=O)C4=CN=C(N)N=C4)N5CC/N=C35
NCGC00250400-01	Crizotinib	x	x						HGFR Inhibitor	C[C@@H](OC1=C(N)N=CC(=C1)C2=C[N](N=C2)C3CCNCC3)C4=C(Cl)C(=CC=C4Cl)F
NCGC00015209-12	Cyclophosphamide	x	x						Bcl-2 Expression Inhibitor	ClCCN(CCCl)[P]1(=O)NCCCO1
NCGC00093356-08	Cytarabine	x	x						DNA Polymerase Inhibitor	NC\1=N\C(=O)N(\C=C1)[C@@H]2O[C@H](CO)[C@@H](O)[C@@H]2O
NCGC00346716-01	Dabrafenib	x	x						Raf kinase B Inhibitor	CC(C)(C)C1=NC(=C(S1)C2=NC(=NC=C2)N)C3=C(F)C(=CC=C3)N[S+]([O-])(=O)C4=C(F)C=CC=C4F
NCGC00091861-06	Dacarbazine	x	x						DNA Alkylating Agent	CN(C)/N=N/C1=C([NH]C=N1)C(N)=O
NCGC00263185-01	Dacomitinib	x	x						EGFR Inhibitor	COC1=C(NC(=O)\C=C\CN2CCCCC2)C=C3C(=NC=NC3=C1)NC4=CC(=C(F)C=C4)Cl
NCGC00181129-05	Dasatinib	x	x						Bcr-Abl Inhibitor	CC1=NC(=CC(=N1)NC2=NC=C(S2)C(=O)NC3=C(Cl)C=CC=C3C)N4CCN(CCO)CC4
NCGC00024246-13	Daunorubicin	x	x						DNA Topoisomerase II Inhibitor	COC1=CC=CC2=C1C(=O)C3=C(O)C4=C(C[C@](O)(C[C@@H]4O[C@H]5C[C@H](N)[C@H](O)[C@H](C)O5)C(C)=O)C(=C3C2=O)O
NCGC00166088-05	Decitabine	x	x						DNA Methyltransferase (DNMT) Inhibitor	NC\1=N\C(=O)N(\C=N1)[C@H]2C[C@H](O)[C@@H](CO)O2
NCGC00090749-11	Diethylstilbestrol	x	x						Estrogen Receptor (ER) Agonist	CCC(/C1=CC=C(O)C=C1)=C(/CC)C2=CC=C(O)C=C2
NCGC00181306-03	Docetaxel	x	x						Tubulin depolymerization Inhibitor	CC(=O)O[C@@]12CO[C@@H]1C[C@H](O)[C@]3(C)[C@@H]2[C@H](OC(=O)C4=CC=CC=C4)[C@]5(O)C[C@H](OC(=O)C(O)[C@@H](NC(=O)OC(C)(C)C)C6=CC=CC=C6)C(=C(/[C@@H](O)C3=O)C5(C)C)/C
NCGC00024415-39	Doxorubicin	x	x						DNA Topoisomerase II Inhibitor	COC1=CC=CC2=C1C(=O)C3=C(O)C4=C(C[C@](O)(C[C@@H]4O[C@H]5C[C@H](N)[C@H](O)[C@H](C)O5)C(=O)CO)C(=C3C2=O)O
NCGC00479249-05	Enasidenib	x	x						IDH1 Inhibitor	CC(C)(O)CNC1=NC(=NC(=N1)NC2=CC(=NC=C2)C(F)(F)F)C3=CC=CC(=N3)C(F)(F)F
NCGC00484067-03	Entrectinib	x	x						TrkA/B/C,ROS1,ALK Inhibitor	CN1CCN(CC1)C2=CC(=C(C=C2)C(=O)NC3=N[NH]C4=C3C=C(CC5=CC(=CC(=C5)F)F)C=C4)NC6CCOCC6
NCGC00263120-01	Enzalutamide	x	x						Androgen Receptor Antagonist	CNC(=O)C1=CC=C(C=C1F)N2C(=S)N(C(=O)C2(C)C)C3=CC(=C(C=C3)C#N)C(F)(F)F
NCGC00164574-05	Erlotinib	x	x						EGFR Inhibitor	COCCOC1=CC2=NC=NC(=C2C=C1OCCOC)NC3=CC=CC(=C3)C#C
NCGC00179504-06	Etoposide	x	x						DNA Topoisomerase II Inhibitor	COC1=C(O)C(=CC(=C1)[C@H]2[C@@H]3[C@H](COC3=O)[C@H](O[C@@H]4O[C@@H]5CO[C@@H](C)O[C@H]5[C@H](O)[C@H]4O)C6=C2C=C7OCOC7=C6)OC
NCGC00242507-01	Everolimus	x	x						mTOR Inhibitor	CO[C@@H]1C[C@@H](CC[C@H]1OCCO)C[C@@H](C)[C@@H]2CC(=O)[C@H](C)\C=C(C)/[C@@H](O)[C@@H](OC)C(=O)[C@H](C)C[C@H](C)\C=C/C=C\C=C(C)/[C@H](C[C@@H]3CC[C@@H](C)[C@@](O)(O3)C(=O)C(=O)N4CCCC[C@H]4C(=O)O2)OC
NCGC00271596-04	Exemestane	x	x						Aromatase Inhibitor	C[C@]12CC[C@H]3[C@@H](CC(=C)\C4=C\C(=O)\C=C/[C@]34C)[C@@H]1CCC2=O
NCGC00023722-07	Floxuridine	x	x						Pyrimidine Antagonist	OC[C@H]1O[C@H](C[C@@H]1O)N2\C=C(F)/C(=O)NC2=O
NCGC00015442-16	Fluorouracil	x	x						Pyrimidine Antagonist	F\C1=C\NC(=O)NC1=O
NCGC00015452-19	Flutamide	x	x						Androgen Receptor Antagonist	CC(C)C(=O)NC1=CC(=C(C=C1)[N+]([O-])=O)C(F)(F)F
NCGC00346829-01	Fotemustine	x	x						DNA Alkylating Agent	CCO[P](=O)(OCC)C(C)NC(=O)N(CCCl)N=O
NCGC00164789-05	Fulvestrant	x	x						Estrogen Receptor Antagonist	C[C@]12CC[C@H]3[C@@H]([C@H](CCCCCCCCC[S+]([O-])CCCC(F)(F)C(F)(F)F)CC4=CC(=CC=C34)O)[C@@H]1CC[C@@H]2O
NCGC00159455-04	Gefitinib	x	x						EGFR Inhibitor	COC1=CC2=NC=NC(=C2C=C1OCCCN3CCOCC3)NC4=CC=C(F)C(=C4)Cl
NCGC00168784-01	Gemcitabine	x	x						Ribonucleotide reductase Inhibitor	Cl.NC1=NC(=O)N(C=C1)[C@@H]2O[C@H](CO)[C@@H](O)C2(F)F
NCGC00481652-02	Gilteritinib	x	x						AXL Kinase Inhibitor	CCC1=NC(=C(NC2=CC(=C(C=C2)N3CCC(CC3)N4CCN(C)CC4)OC)N=C1NC5CCOCC5)C(N)=O
NCGC00015520-10	Hydroxyurea	x	x						Ribonucleoside-Diphosphate Reductase Inhibitor	NC(=O)NO
NCGC00262603-01	Idelalisib	x	x						PI3Kdelta Inhibitor	CC[C@H](NC1=C2N=C[NH]C2=NC=N1)C/3=N/C4=C(C(=CC=C4)F)C(=O)N3C5=CC=CC=C5
NCGC00179435-07	Ifomide	x	x						DNA Alkylating Agent	ClCCN[P]1(=O)OCCCN1CCCl
NCGC00159456-06	Imatinib	x	x						Bcr-Abl Inhibitor	CN1CCN(CC1)CC2=CC=C(C=C2)C(=O)NC3=CC=C(C)C(=C3)NC4=NC=CC(=N4)C5=CC=CN=C5
NCGC00070736-04	Imiquimod	x	x						TLR 7 Receptor Antagonist	CC(C)C[N]1C=NC2=C(N)N=C3C=CC=CC3=C12
NCGC00274030-01	Infigratinib	x	x						FGFR3 Inhibitor	CCN1CCN(CC1)C2=CC=C(NC3=CC(=NC=N3)N(C)C(=O)NC4=C(Cl)C(=CC(=C4Cl)OC)OC)C=C2
NCGC00178697-05	Irinotecan	x	x						DNA Topoisomerase I Inhibitor	CCC1=C2C=C(OC(=O)N3CCC(CC3)N4CCCCC4)C=CC2=NC\5=C1CN6C(=O)\C7=C(/C=C56)[C@@](O)(CC)C(=O)OC7
NCGC00476170-06	Ivosidenib	x	x						IDH1 Inhibitor	FC1=CN=CC(=C1)N([C@H](C(=O)NC2CC(F)(F)C2)C3=C(Cl)C=CC=C3)C(=O)[C@@H]4CCC(=O)N4C5=NC=CC(=C5)C#N
NCGC00249611-03	Ixazomib	x	x						Proteasome Inhibitor	CC(C)C[C@H](NC(=O)CNC(=O)C1=C(Cl)C=CC(=C1)Cl)B(O)O
NCGC00249612-01	Ixazomib citrate	x	x						Proteasome Inhibitor	CC(C)C[C@H](NC(=O)CNC(=O)C1=C(Cl)C=CC(=C1)Cl)B2OC(=O)CC(CC(O)=O)(O2)C(O)=O
NCGC00167507-03	Lapatinib	x	x						EGFR Inhibitor	C[S+]([O-])(=O)CCNCC1=CC=C(O1)C2=CC3=C(NC4=CC=C(OCC5=CC(=CC=C5)F)C(=C4)Cl)N=CN=C3C=C2
NCGC00167491-02	Lenalidomide	x	x						TNF-alpha Production Inhibitor	NC1=CC=CC2=C1CN([C@H]3CCC(=O)NC3=O)C2=O
NCGC00263198-01	Lenvatinib	x	x						VEGFR-1/2/3 Inhibitor	COC1=C(C=C2C(=CC=NC2=C1)OC3=CC(=C(NC(=O)NC4CC4)C=C3)Cl)C(N)=O
NCGC00016973-03	Letrozole	x	x						Aromatase Inhibitor	N#CC1=CC=C(C=C1)C([N]2C=NC=N2)C3=CC=C(C=C3)C#N
NCGC00167466-03	Lomustine	x	x						DNA Alkylating Agent	ClCCN(N=O)C(=O)NC1CCCCC1
NCGC00386417-13	Lorlatinib	x	x						ROS1/ALK Inhibitor	C[C@H]1OC2=C(N)N=CC(=C2)C3=C(C#N)[N](C)N=C3CN(C)C(=O)C4=C1C=C(F)C=C4
NCGC00024196-06	Megestrol acetate	x	x						Progesterone Receptor Antagonist	CC(=O)O[C@@]1(CC[C@H]2[C@@H]3\C=C(C)/C4=C/C(=O)CC[C@]4(C)[C@H]3CC[C@]12C)C(C)=O
NCGC00090757-05	Melphalan	x	x						DNA Alkylating Agent	N[C@@H](CC1=CC=C(C=C1)N(CCCl)CCCl)C(O)=O
NCGC00025060-16	Methotrexate	x	x						Dihydrofolate Reductase (DHFR) Inhibitor	CN(CC1=NC2=C(N)N=C(N)N=C2N=C1)C3=CC=C(C=C3)C(=O)N[C@@H](CCC(O)=O)C(O)=O
NCGC00241102-02	Midostaurin	x	x						PKC/flt3 Inhibitor	CO[C@@H]1[C@@H](C[C@H]2O[C@]1(C)N3C4=CC=CC=C4C5=C6CNC(=O)C6=C7C8=CC=CC=C8N2C7=C35)N(C)C(=O)C9=CC=CC=C9
NCGC00162423-04	Mithramycin	x	x						Alcohol Dehydrogenase Inhibitor	CO[C@@H]([C@@H]1CC2=C(C(=C3C(=C(C)C(=CC3=C2)C[C@H]4C[C@H](O[C@H]5C[C@@H](O)[C@H](O)[C@@H](C)O5)[C@@H](O)[C@@H](C)O4)O)O)C(=O)[C@H]1O[C@@H]6C[C@H](O[C@@H]7C[C@H](O[C@@H]8C[C@](O)(CO)[C@@H](O)[C@H](C)O8)[C@@H](O)[C@H](C)O7)[C@@H](O)[C@H](C)O6)C(=O)[C@@H](O)[C@@H](C)O
NCGC00015226-11	Mitotane	x	x						Antineoplastic Agent	ClC(Cl)C(C1=CC=C(Cl)C=C1)C2=C(Cl)C=CC=C2
NCGC00015693-08	Mitoxantrone	x	x						DNA Topoisomerase II Inhibitor	OCCNCCNC1=CC=C(NCCNCCO)C2=C1C(=O)C3=C(C(=CC=C3O)O)C2=O
NCGC00181098-01	Nelarabine	x	x						Purine Antagonist	Nc3nc2c(ncn2[C@@H]1O[C@H](CO)[C@@H](O)[C@@H]1O)c(OC)n3
NCGC00241101-02	Neratinib	x	x						EGFR Inhibitor	CCOC1=CC2=C(C=C1NC(=O)\C=C\CN(C)C)C(=C(C=N2)C#N)NC3=CC=C(OCC4=CC=CC=N4)C(=C3)Cl
NCGC00183285-04	Nilotinib	x	x						Bcr-Abl Inhibitor	CC1=C[N](C=N1)C2=CC(=CC(=C2)NC(=O)C3=CC(=C(C)C=C3)NC4=NC(=CC=N4)C5=CC=CN=C5)C(F)(F)F
NCGC00015754-15	Nilutamide	x	x						Androgen Receptor Antagonist	CC1(C)NC(=O)N(C2=CC(=C(C=C2)[N+]([O-])=O)C(F)(F)F)C1=O
NCGC00346435-01	Niraparib	x	x						PARP Inhibitor	NC(=O)C1=CC=CC2=C[N](N=C12)C3=CC=C(C=C3)[C@@H]4CCCNC4
NCGC00238451-01	Olaparib	x	x						PARP Inhibitor	FC1=C(C=C(C\C2=N\NC(=O)C3=C2C=CC=C3)C=C1)C(=O)N4CCN(CC4)C(=O)C5CC5
NCGC00025155-01	Omacetaxine mepesuccinate	x	x						Alkaloid	O=C(OC)C[C@](O)(CCCC(C)(C)O)C(=O)O[C@@H]2C(OC)=CC53CCCN5CCc1cc4OCOc4cc1[C@H]23
NCGC00167798-02	Oxaliplatin	x	x						DNA Alkylating Agent	O=C1O[Pt]2(NC3CCCCC3N2)OC1=O
NCGC00024995-10	Paclitaxel	x	x						Tubulin depolymerization Inhibitor	CC(=O)O[C@H]1C(=O)[C@]2(C)[C@@H](O)C[C@H]3OC[C@@]3(OC(C)=O)C2[C@H](OC(=O)C4=CC=CC=C4)[C@]5(O)C[C@H](OC(=O)[C@H](O)[C@@H](NC(=O)C6=CC=CC=C6)C7=CC=CC=C7)\C(=C1/C5(C)C)C
NCGC00263129-01	Palbociclib	x	x						CDK4/6 Inhibitor	CC(=O)C\1=C(/C)C2=CN=C(NC3=CC=C(C=N3)N4CCNCC4)N=C2N(C5CCCC5)C1=O
NCGC00263117-02	Panobinostat	x	x						HDAC Inhibitor	CC1=C(CCNCC2=CC=C(\C=C\C(=O)NO)C=C2)C3=CC=CC=C3[NH]1
NCGC00188865-02	Pazopanib	x	x						VEGFR-1/2/3 Inhibitor	C[N]1N=C2C=C(C=CC2=C1C)N(C)C3=NC(=NC=C3)NC4=CC=C(C)C(=C4)[S+](N)([O-])=O
NCGC00182045-02	Pentostatin	x	x						Adenosine Deaminase Inhibitor	OC[C@H]1O[C@H](C[C@@H]1O)[N]2C=NC3=C2\N=C/NC[C@H]3O
NCGC00480774-06	Pexidartinib	x	x						CSF1R (c-FMS) Inhibitor	FC(F)(F)C1=NC=C(CNC2=NC=C(CC3=C[NH]C4=C3C=C(Cl)C=N4)C=C2)C=C1
NCGC00346551-01	Pomalidomide	x	x						TNF-alpha Production Inhibitor	NC1=C2C(=O)N(C3CCC(=O)NC3=O)C(=O)C2=CC=C1
NCGC00263152-02	Ponatinib	x	x						FGFR Inhibitor	CN1CCN(CC1)CC2=CC=C(NC(=O)C3=CC(=C(C)C=C3)C#CC4=CN=C5C=CC=N[N]45)C=C2C(F)(F)F
NCGC00242596-01	Pralatrexate	x	x						Dihydrofolate Reductase (DHFR) Inhibitor	O=C(O)[C@H](CCC(=O)O)NC(=O)c1ccc(cc1)C(CC#C)Cc2nc3c(nc2)nc(N)nc3N
NCGC00263138-01	Regorafenib	x	x						VEGFR-2 Inhibitor	CNC(=O)C1=CC(=CC=N1)OC2=CC=C(NC(=O)NC3=CC(=C(Cl)C=C3)C(F)(F)F)C(=C2)F
NCGC00263220-02	Romidepsin	x	x						HDAC Inhibitor	C\C=C1/NC(=O)[C@H]2CSSCC\C=C/[C@H](CC(=O)N[C@H](C(C)C)C(=O)N2)OC(=O)[C@@H](NC1=O)C(C)C
NCGC00263173-03	Rucaparib	x	x						PARP Inhibitor	CNCC1=CC=C(C=C1)C2=C3CCNC(=O)C4=CC(=CC(=C34)[NH]2)F
NCGC00244253-01	Ruxolitinib	x	x						Jak1/2 Inhibitor	N#CC[C@H](C1CCCC1)[N]2C=C(C=N2)C3=NC=NC4=C3C=C[NH]4
NCGC00386310-03	Selinexor	x	x						Exportin-1 Antagonist	FC(F)(F)C1=CC(=CC(=C1)C2=N[N](\C=C/C(=O)NNC3=CN=CC=N3)C=N2)C(F)(F)F
NCGC00250382-01	Sonidegib	x	x						Smo Receptor Antagonist	C[C@H]1CN(C[C@@H](C)O1)C2=NC=C(NC(=O)C3=C(C)C(=CC=C3)C4=CC=C(OC(F)(F)F)C=C4)C=C2
NCGC00167488-03	Sorafenib	x	x						VEGFR-1/2/3 Inhibitor	CNC(=O)C1=CC(=CC=N1)OC2=CC=C(NC(=O)NC3=CC=C(Cl)C(=C3)C(F)(F)F)C=C2
NCGC00025235-01	Streptozocin	x	x						DNA Alkylating Agent	CN(N=O)C(=O)N[C@H]1C(O)OC(CO)[C@@H](O)[C@@H]1O
NCGC00024928-22	Tamoxifen	x	x						Selective Estrogen Receptor Modulators (SERM)	CCC(/C1=CC=CC=C1)=C(C2=CC=CC=C2)/C3=CC=C(OCCN(C)C)C=C3
NCGC00167429-05	Temozolomide	x	x						DNA Topoisomerase II Inhibitor	CN1\N=N/C2=C(N=C[N]2C1=O)C(N)=O
NCGC00167518-03	Temsirolimus	x	x						mTOR Inhibitor	CO[C@@H]1C[C@@H](CC[C@H]1OC(=O)C(C)(CO)CO)C[C@@H](C)[C@@H]2CC(=O)[C@H](C)\C=C(C)\[C@@H](O)[C@@H](OC)C(=O)[C@H](C)C[C@H](C)\C=C\C=C\C=C(C)\[C@H](C[C@@H]3CC[C@@H](C)[C@@](O)(O3)C(=O)C(=O)N4CCCC[C@H]4C(=O)O2)OC
NCGC00346563-01	Teniposide	x	x						DNA Topoisomerase II Inhibitor	COC1=CC(=CC(=C1O)OC)[C@H]2[C@@H]3[C@H](COC3=O)[C@H](O[C@@H]4O[C@@H]5CO[C@H](O[C@H]5[C@H](O)[C@H]4O)C6=CC=CS6)C7=CC8=C(OCO8)C=C27
NCGC00015989-16	Thalidomide	x	x						TNF-alpha Production Inhibitor	O=C1CCC(N2C(=O)C3=C(C=CC=C3)C2=O)C(=O)N1
NCGC00095042-08	Thiotepa	x	x						Cytochrome P450 Oxidase Inhibitor	S=[P](N1CC1)(N2CC2)N3CC3
NCGC00249390-01	Tivozanib	x	x						VEGFR-1/2/3 Inhibitor	COC1=C(OC)C=C2C(=CC=NC2=C1)OC3=CC=C(NC(=O)NC4=NOC(=C4)C)C(=C3)Cl
NCGC00263180-01	Trametinib	x	x						Mek 1/2 Inhibitor	CN1C(=O)C(=C/2N(C(=O)N(C3CC3)C(=O)C2=C1/NC4=CC=C(I)C=C4F)C5=CC=CC(=C5)NC(C)=O)\C
NCGC00017280-22	Tretinoin	x	x						Retinoid RORbeta Ligand	C/C1=C(\C=C\C(C)=C\C=C\C(C)=C\C(O)=O)C(C)(C)CCC1
NCGC00166323-03	Trifluridine	x	x						thymidylate synthase Inhibitor	OC[C@H]1O[C@H](C[C@@H]1O)N2/C=C(C(=O)NC2=O)/C(F)(F)F
NCGC00167513-03	Vandetanib	x	x						EGFR Inhibitor	COC1=CC2=C(NC3=CC=C(Br)C=C3F)N=CN=C2C=C1OCC4CCN(C)CC4
NCGC00250399-01	Vemurafenib	x	x						Raf kinase B Inhibitor	CCC[S+]([O-])(=O)NC1=CC=C(F)C(=C1F)C(=O)C2=C[NH]C3=NC=C(C=C23)C4=CC=C(Cl)C=C4
NCGC00346731-01	Vinblastine	x	x						Tubulin polymerization Inhibitor	CC[C@]1(O)C[C@@H]2C[N@@](CCC3=C([NH]C4=CC=CC=C34)[C@@](C2)(C(=O)OC)C5=C(OC)C=C6N(C=O)[C@H]7[C@](O)([C@H](OC(C)=O)[C@]8(CC)\C=C/CN9CCC7([C@H]89)C6=C5)C(=O)OC)C1
NCGC00165966-02	Vinorelbine	x	x						Tubulin polymerization Inhibitor	O=C(O)C(O)C(O)C(=O)O.O=C(O)C(O)C(O)C(=O)O.O=C(OC)[C@@]2(C[C@@H]4C=C(CC)C[N@](Cc1c3ccccc3nc12)C4)c5cc9c(cc5OC)N(C)[C@@H]6[C@]98CCN7CC=C[C@@](CC)([C@@H](OC(C)=O)[C@]6(O)C(=O)OC)[C@H]78
NCGC00242497-02	Vismodegib	x	x						Hedgehog Antagonist	C[S+]([O-])(=O)C1=CC=C(C(=C1)Cl)C(=O)NC2=CC(=C(Cl)C=C2)C3=NC=CC=C3
NCGC00160391-02	Auranofin							repeat - in list: NCGC00160391-05, Auranofin
NCGC00179501-05	Hesperidin							repeat - in list: NCGC00179501-04, Hesperidin

## Sheet: NCATS
Normalized viability data
Displayed values at each concentration are reflective of % viability (0-100)
NOMO1		[ ], M													P12-Ichikawa		[ ], M													SEM		[ ], M
PROTOCOL_NAME	SAMPLE_ID	7.81e-11	2.34e-10	7.02e-10	2.11e-09	6.32e-09	1.9e-08	5.69e-08	1.71e-07	5.12e-07	1.54e-06	4.61e-06	Name		PROTOCOL_NAME	SAMPLE_ID	7.81e-11	2.34e-10	7.02e-10	2.11e-09	6.32e-09	1.9e-08	5.69e-08	1.71e-07	5.12e-07	1.54e-06	4.61e-06	Name		PROTOCOL_NAME	SAMPLE_ID	7.81e-11	2.34e-10	7.02e-10	2.11e-09	6.32e-09	1.9e-08	5.69e-08	1.71e-07	5.12e-07	1.54e-06	4.61e-06	Name
s-hplm-NOMO1-HPLM_dFBS-CTG48h-mipe4.1-1	NCGC00346660-01	109.235	132.885	122.555	122.327	130.107	130.81	113.562	120.919	116.613	36.1462	29.0737	10-Deacetylbaccatin		s-hplm-P12-Ichikawa-HPLM_dFBS-CTG48h-mipe4.1-1	NCGC00346660-01	97.4788	105.68	72.1051	115.362	114.135	116.725	120.36	120.151	98.0738	36.5629	13.6736	10-Deacetylbaccatin		s-hplm-SEM-HPLM_dFBS-CTG48h-mipe4.1-1	NCGC00346660-01	84.2538	108.245	43.4746	110.101	105.757	111.199	115.545	106.673	90.1675	35.7949	16.3055	10-Deacetylbaccatin
s-hplm-NOMO1-RPMI_IFS-CTG48h-mipe4.1-1	NCGC00346660-01	98.0644	112.481	110.686	116.156	118.224	108.366	105.287	113.365	109.422	51.7518	13.2822	10-Deacetylbaccatin		s-hplm-P12-Ichikawa-RPMI_IFS-CTG48h-mipe4.1-1	NCGC00346660-01	100.463	109.999	69.6704	112.75	116.402	118.93	122.183	113.18	88.6492	28.6868	7.33344	10-Deacetylbaccatin		s-hplm-SEM-RPMI_IFS-CTG48h-mipe4.1-1	NCGC00346660-01	70.4021	71.4885	19.1125	70.9873	64.7289	72.2556	70.1183	65.2237	54.1618	18.0813	8.94065	10-Deacetylbaccatin
s-hplm-NOMO1-RPMI_dFBS-CTG48h-mipe4.1-1	NCGC00346660-01	89.7723	92.832	106.294	121.116	112.764	113.559	106.383	111.051	114.794	45.1067	19.3092	10-Deacetylbaccatin		s-hplm-P12-Ichikawa-RPMI_dFBS-CTG48h-mipe4.1-1	NCGC00346660-01	100.287	114.375	77.5389	117.117	113.494	111.802	121.135	118.652	103.743	43.9166	18.4753	10-Deacetylbaccatin		s-hplm-SEM-RPMI_dFBS-CTG48h-mipe4.1-1	NCGC00346660-01	90.809	99.632	43.1732	115.868	105.218	110.242	120.849	112.242	75.1207	29.8929	12.9752	10-Deacetylbaccatin
s-hplm-NOMO1-HPLM_dFBS-CTG48h-mipe4.1-1	NCGC00095986-02	160.714	125.508	123.009	136.658	106.172	33.5993	29.366	28.7761	21.8213	25.737	8.19842	10-Hydroxycamptothecin		s-hplm-P12-Ichikawa-HPLM_dFBS-CTG48h-mipe4.1-1	NCGC00095986-02	125.446	126.835	111.652	98.5728	16.7961	11.7315	7.7067	7.06442	6.21362	5.67399	5.7315	10-Hydroxycamptothecin		s-hplm-SEM-HPLM_dFBS-CTG48h-mipe4.1-1	NCGC00095986-02	119.725	128.142	120.007	104.275	58.8255	20.9346	18.9378	8.25651	7.73099	6.07183	5.90974	10-Hydroxycamptothecin
s-hplm-NOMO1-RPMI_IFS-CTG48h-mipe4.1-1	NCGC00095986-02	116.051	122.575	132.756	107.199	113.101	33.2606	23.8436	22.5654	18.5603	22.8448	13.4454	10-Hydroxycamptothecin		s-hplm-P12-Ichikawa-RPMI_IFS-CTG48h-mipe4.1-1	NCGC00095986-02	122.265	119.71	117.047	91.4731	11.3997	9.54586	8.05121	7.20279	6.20205	5.86383	6.96323	10-Hydroxycamptothecin		s-hplm-SEM-RPMI_IFS-CTG48h-mipe4.1-1	NCGC00095986-02	79.1185	81.4914	73.0137	70.2149	22.6003	11.5719	9.45393	6.47228	5.43112	3.8699	4.09945	10-Hydroxycamptothecin
s-hplm-NOMO1-RPMI_dFBS-CTG48h-mipe4.1-1	NCGC00095986-02	110.654	124.005	117.282	116.511	120.674	40.3658	23.8105	25.7876	24.4869	26.4024	9.59633	10-Hydroxycamptothecin		s-hplm-P12-Ichikawa-RPMI_dFBS-CTG48h-mipe4.1-1	NCGC00095986-02	115.142	127.141	105.927	88.6605	16.8968	12.0974	10.2474	6.52521	6.87592	6.54293	8.98444	10-Hydroxycamptothecin		s-hplm-SEM-RPMI_dFBS-CTG48h-mipe4.1-1	NCGC00095986-02	99.5814	112.451	113.674	93.0515	43.0313	17.912	13.012	7.1839	6.50695	6.27619	4.96061	10-Hydroxycamptothecin
s-hplm-NOMO1-HPLM_dFBS-CTG48h-mipe4.1-1	NCGC00185994-02	70.2767	79.1307	88.0308	86.0411	74.5291	74.1667	79.1722	79.7418	94.3121	51.2868	92.1531	10058-F4		s-hplm-P12-Ichikawa-HPLM_dFBS-CTG48h-mipe4.1-1	NCGC00185994-02	84.176	87.6767	79.5704	88.054	90.8629	80.0808	91.547	83.9848	85.3119	60.0105	88.079	10058-F4		s-hplm-SEM-HPLM_dFBS-CTG48h-mipe4.1-1	NCGC00185994-02	65.6299	63.4617	87.8617	76.3904	66.2428	64.7935	77.1752	64.7698	80.8538	27.589	34.4738	10058-F4
s-hplm-NOMO1-RPMI_IFS-CTG48h-mipe4.1-1	NCGC00185994-02	75.7097	83.5294	81.7653	81.9241	87.1497	83.7721	88.1412	76.2541	93.4453	59.9125	74.9922	10058-F4		s-hplm-P12-Ichikawa-RPMI_IFS-CTG48h-mipe4.1-1	NCGC00185994-02	82.3601	84.61	75.9982	88.9472	82.8241	77.6519	85.0945	87.2668	84.8193	46.057	87.8561	10058-F4		s-hplm-SEM-RPMI_IFS-CTG48h-mipe4.1-1	NCGC00185994-02	77.9559	89.8846	94.0498	106.287	96.9652	77.8653	79.9722	87.2167	74.5649	40.0934	45.3555	10058-F4
s-hplm-NOMO1-RPMI_dFBS-CTG48h-mipe4.1-1	NCGC00185994-02	78.2023	71.0743	83.164	81.4301	87.4516	73.3905	84.319	82.0517	85.2883	48.5538	86.3237	10058-F4		s-hplm-P12-Ichikawa-RPMI_dFBS-CTG48h-mipe4.1-1	NCGC00185994-02	77.4339	83.7953	81.7263	81.156	87.1212	76.6257	87.3281	83.5039	81.8718	38.0882	90.3738	10058-F4		s-hplm-SEM-RPMI_dFBS-CTG48h-mipe4.1-1	NCGC00185994-02	79.2904	62.6631	73.9763	74.2331	69.8574	60.9999	66.4316	57.3385	58.635	20.5353	27.0473	10058-F4
s-hplm-NOMO1-HPLM_dFBS-CTG48h-mipe4.1-1	NCGC00346825-01	87.137	84.3395	100.407	92.6118	81.9449	100.406	97.023	100.719	105.911	88.9936	98.0693	10074-G5		s-hplm-P12-Ichikawa-HPLM_dFBS-CTG48h-mipe4.1-1	NCGC00346825-01	85.1937	90.0757	92.4493	91.2189	85.0555	90.4471	94.2338	96.7227	90.5722	90.9647	89.3804	10074-G5		s-hplm-SEM-HPLM_dFBS-CTG48h-mipe4.1-1	NCGC00346825-01	71.9432	79.3614	90.4982	84.4409	63.4304	62.0358	68.8325	62.8078	78.1337	48.7131	26.4261	10074-G5
s-hplm-NOMO1-RPMI_IFS-CTG48h-mipe4.1-1	NCGC00346825-01	81.5449	89.8928	87.8704	91.9282	85.3291	92.7574	84.4413	101.858	95.8272	94.2254	89.4193	10074-G5		s-hplm-P12-Ichikawa-RPMI_IFS-CTG48h-mipe4.1-1	NCGC00346825-01	83.5785	91.1587	86.3655	91.0911	90.5606	87.9702	93.4361	95.4106	90.6807	96.2281	86.5259	10074-G5		s-hplm-SEM-RPMI_IFS-CTG48h-mipe4.1-1	NCGC00346825-01	93.4958	91.7363	100.424	102.329	77.5618	52.2309	83.8446	48.9453	61.5912	32.2079	27.0173	10074-G5
s-hplm-NOMO1-RPMI_dFBS-CTG48h-mipe4.1-1	NCGC00346825-01	76.3212	82.5854	88.0263	89.7651	92.4815	90.2157	89.2482	96.0798	87.4825	78.215	88.6926	10074-G5		s-hplm-P12-Ichikawa-RPMI_dFBS-CTG48h-mipe4.1-1	NCGC00346825-01	89.5992	87.1015	84.7952	92.2882	93.7861	97.5602	94.087	90.7335	88.7345	95.2399	84.898	10074-G5		s-hplm-SEM-RPMI_dFBS-CTG48h-mipe4.1-1	NCGC00346825-01	72.561	70.4758	80.5262	90.8586	58.7851	62.8108	64.8028	30.8773	54.3888	42.3167	26.0989	10074-G5
s-hplm-NOMO1-HPLM_dFBS-CTG48h-mipe4.1-1	NCGC00161290-05	158.006	141.868	148.215	135.155	142.928	126.688	127.219	145.339	122.648	100.493	15.633	16,16-Dimethyl-PGE2		s-hplm-P12-Ichikawa-HPLM_dFBS-CTG48h-mipe4.1-1	NCGC00161290-05	129.353	126.605	123.595	123.741	136.255	127.369	121.302	123.027	113.591	106.081	9.95241	16,16-Dimethyl-PGE2		s-hplm-SEM-HPLM_dFBS-CTG48h-mipe4.1-1	NCGC00161290-05	128.841	126.763	128.367	115.233	130.583	122.202	115.669	116.072	59.1647	82.3998	19.6432	16,16-Dimethyl-PGE2
s-hplm-NOMO1-RPMI_IFS-CTG48h-mipe4.1-1	NCGC00161290-05	140.545	139.122	125.505	135.536	132.594	134.768	127.507	121.549	123.199	120.212	20.7426	16,16-Dimethyl-PGE2		s-hplm-P12-Ichikawa-RPMI_IFS-CTG48h-mipe4.1-1	NCGC00161290-05	142.108	145.537	142.742	127.421	129.429	134.172	129.709	128.705	111.255	102.989	11.93	16,16-Dimethyl-PGE2		s-hplm-SEM-RPMI_IFS-CTG48h-mipe4.1-1	NCGC00161290-05	101.082	122.961	131.109	119.749	119.272	136.603	117.212	129.743	51.5078	78.2313	13.3858	16,16-Dimethyl-PGE2
s-hplm-NOMO1-RPMI_dFBS-CTG48h-mipe4.1-1	NCGC00161290-05	140.264	144.077	149.507	137.639	148.854	130.605	127.364	135.375	110.056	99.1331	25.4388	16,16-Dimethyl-PGE2		s-hplm-P12-Ichikawa-RPMI_dFBS-CTG48h-mipe4.1-1	NCGC00161290-05	120.881	131.74	132.666	126.507	133.529	116.099	114.778	115.891	113.759	95.3021	16.1458	16,16-Dimethyl-PGE2		s-hplm-SEM-RPMI_dFBS-CTG48h-mipe4.1-1	NCGC00161290-05	134.898	145.272	146.074	130.685	111.836	150.685	130.393	135.532	58.5819	90.6895	13.1022	16,16-Dimethyl-PGE2
s-hplm-NOMO1-HPLM_dFBS-CTG48h-mipe4.1-1	NCGC00345783-01	105.996	112.336	117.23	110.766	132.059	133.525	117.992	113.219	88.6282	93.1077	70.5631	17-Hydroxywortmannin		s-hplm-P12-Ichikawa-HPLM_dFBS-CTG48h-mipe4.1-1	NCGC00345783-01	105.401	120.294	85.581	116.65	119.54	122.737	127.368	123.335	120.905	108.926	68.225	17-Hydroxywortmannin		s-hplm-SEM-HPLM_dFBS-CTG48h-mipe4.1-1	NCGC00345783-01	95.1353	116.774	48.9094	113.953	112.67	113.272	117.226	111.264	102.131	98.5825	54.6699	17-Hydroxywortmannin
s-hplm-NOMO1-RPMI_IFS-CTG48h-mipe4.1-1	NCGC00345783-01	98.9461	110.998	116.734	106.998	122.731	114.246	116.788	108.892	109.624	102.081	87.6392	17-Hydroxywortmannin		s-hplm-P12-Ichikawa-RPMI_IFS-CTG48h-mipe4.1-1	NCGC00345783-01	103.948	120.898	67.4063	118.441	114.473	128.864	127.512	123.786	117.164	101.133	81.628	17-Hydroxywortmannin		s-hplm-SEM-RPMI_IFS-CTG48h-mipe4.1-1	NCGC00345783-01	60.8863	67.3843	15.9401	71.6712	77.6872	84.8703	67.9055	77.3477	55.9224	53.2338	33.6972	17-Hydroxywortmannin
s-hplm-NOMO1-RPMI_dFBS-CTG48h-mipe4.1-1	NCGC00345783-01	88.1643	102.609	109.647	106.283	117.86	125.584	114.557	118.55	97.8835	93.9991	83.45	17-Hydroxywortmannin		s-hplm-P12-Ichikawa-RPMI_dFBS-CTG48h-mipe4.1-1	NCGC00345783-01	100.468	115.164	84.927	120.343	130.867	125.549	132.082	129.789	115.523	88.79	58.9426	17-Hydroxywortmannin		s-hplm-SEM-RPMI_dFBS-CTG48h-mipe4.1-1	NCGC00345783-01	100.805	99.0493	45.7948	98.3744	115.061	107.575	103.594	104.979	84.6554	68.1961	30.7797	17-Hydroxywortmannin
s-hplm-NOMO1-HPLM_dFBS-CTG48h-mipe4.1-1	NCGC00247029-02	110.02	112.774	127.254	125.446	125.045	128.306	120.669	134.743	108.704	122.373	52.3678	2-Deoxyglucose		s-hplm-P12-Ichikawa-HPLM_dFBS-CTG48h-mipe4.1-1	NCGC00247029-02	121.987	124.306	113.946	117.724	121.263	119.878	115.161	119.122	120.968	118.292	106.935	2-Deoxyglucose		s-hplm-SEM-HPLM_dFBS-CTG48h-mipe4.1-1	NCGC00247029-02	83.5937	32.5937	103.618	99.4788	92.4486	95.9924	92.8101	100.717	101.345	97.8159	97.9424	2-Deoxyglucose
s-hplm-NOMO1-RPMI_IFS-CTG48h-mipe4.1-1	NCGC00247029-02	122.988	133.2	135.422	131.188	134.143	133.691	126.868	128.998	129.513	132.505	67.5391	2-Deoxyglucose		s-hplm-P12-Ichikawa-RPMI_IFS-CTG48h-mipe4.1-1	NCGC00247029-02	119.178	121.565	123.739	114.937	134.013	118.799	131.022	131.025	120.049	116.434	111.912	2-Deoxyglucose		s-hplm-SEM-RPMI_IFS-CTG48h-mipe4.1-1	NCGC00247029-02	95.5549	26.8057	117.672	116.063	114.189	114.785	118.256	125.37	108.596	135.643	127.46	2-Deoxyglucose
s-hplm-NOMO1-RPMI_dFBS-CTG48h-mipe4.1-1	NCGC00247029-02	109.482	117.697	127.909	125.137	136.912	123.475	119.694	142.368	128.282	129.001	68.0457	2-Deoxyglucose		s-hplm-P12-Ichikawa-RPMI_dFBS-CTG48h-mipe4.1-1	NCGC00247029-02	107.225	125.196	118.689	116.99	115.881	115.625	118.513	123.003	124.162	122.155	109.858	2-Deoxyglucose		s-hplm-SEM-RPMI_dFBS-CTG48h-mipe4.1-1	NCGC00247029-02	97.5779	37.5081	115.793	104.275	118.217	112.68	120.398	119.805	108.514	115.849	119.006	2-Deoxyglucose
s-hplm-NOMO1-HPLM_dFBS-CTG48h-mipe4.1-1	NCGC00181336-03	120.457	141.35	138.948	140.052	152.813	115.392	51.0174	12.4498	7.30228	7.23321	6.79012	2-Fluoroadenosine		s-hplm-P12-Ichikawa-HPLM_dFBS-CTG48h-mipe4.1-1	NCGC00181336-03	135.892	139.331	146.808	144.591	125.108	102.874	83.1374	18.442	15.0684	15.042	11.1536	2-Fluoroadenosine		s-hplm-SEM-HPLM_dFBS-CTG48h-mipe4.1-1	NCGC00181336-03	110.361	125.093	127.301	122.708	102.557	14.1879	11.2995	8.07634	7.75936	7.86274	6.81852	2-Fluoroadenosine
s-hplm-NOMO1-RPMI_IFS-CTG48h-mipe4.1-1	NCGC00181336-03	123.919	131.318	147.574	164.547	159.06	143.134	53.5942	17.893	9.58516	7.1224	6.4748	2-Fluoroadenosine		s-hplm-P12-Ichikawa-RPMI_IFS-CTG48h-mipe4.1-1	NCGC00181336-03	158.046	166.89	173.702	167.369	158.752	123.351	101.201	21.0938	13.3946	12.403	8.24899	2-Fluoroadenosine		s-hplm-SEM-RPMI_IFS-CTG48h-mipe4.1-1	NCGC00181336-03	113.783	119.154	124.809	140.732	114.618	13.2378	10.8856	7.49299	6.64116	6.09084	6.22441	2-Fluoroadenosine
s-hplm-NOMO1-RPMI_dFBS-CTG48h-mipe4.1-1	NCGC00181336-03	143.059	153.576	149.488	153.46	159.106	120.321	51.6388	17.4705	9.27956	6.79736	6.7529	2-Fluoroadenosine		s-hplm-P12-Ichikawa-RPMI_dFBS-CTG48h-mipe4.1-1	NCGC00181336-03	160.82	169.642	171.307	156.788	161.444	112.141	80.2213	24.4087	15.2439	15.121	8.95348	2-Fluoroadenosine		s-hplm-SEM-RPMI_dFBS-CTG48h-mipe4.1-1	NCGC00181336-03	120.186	131.512	130.759	137.019	86.8257	13.0527	12.0212	8.71149	6.96372	6.57843	6.6493	2-Fluoroadenosine
s-hplm-NOMO1-HPLM_dFBS-CTG48h-mipe4.1-1	NCGC00346835-01	86.727	115.301	121.202	120.472	139.275	126.309	145.522	129.059	137.619	117.705	136.756	2-Iminobiotin		s-hplm-P12-Ichikawa-HPLM_dFBS-CTG48h-mipe4.1-1	NCGC00346835-01	108.145	116.291	109.604	118.129	123.754	119.103	129.545	113.997	123.324	118.607	113.309	2-Iminobiotin		s-hplm-SEM-HPLM_dFBS-CTG48h-mipe4.1-1	NCGC00346835-01	80.3873	109.265	91.8392	97.2503	110.558	108.191	25.3191	112.468	117.25	112.051	108.782	2-Iminobiotin
s-hplm-NOMO1-RPMI_IFS-CTG48h-mipe4.1-1	NCGC00346835-01	112.889	113.996	110.359	109.204	111.189	123.278	106.832	116.827	111.699	120.223	109.747	2-Iminobiotin		s-hplm-P12-Ichikawa-RPMI_IFS-CTG48h-mipe4.1-1	NCGC00346835-01	123.072	129.598	120.78	133.566	135.103	131.37	124.546	125.685	135.08	126.087	139.167	2-Iminobiotin		s-hplm-SEM-RPMI_IFS-CTG48h-mipe4.1-1	NCGC00346835-01	87.6027	114.605	108.433	106.22	107.434	106.975	15.393	114.781	109.731	115.41	120.699	2-Iminobiotin
s-hplm-NOMO1-RPMI_dFBS-CTG48h-mipe4.1-1	NCGC00346835-01	109.24	122.317	118.99	132.288	120.988	135.088	120.548	130.965	118.998	143.102	136.148	2-Iminobiotin		s-hplm-P12-Ichikawa-RPMI_dFBS-CTG48h-mipe4.1-1	NCGC00346835-01	113.91	124.24	110.753	128.889	116.739	126.1	121.351	117.29	125.86	126.07	115.639	2-Iminobiotin		s-hplm-SEM-RPMI_dFBS-CTG48h-mipe4.1-1	NCGC00346835-01	107.599	105.15	111.142	118.252	116.689	101.223	18.4178	120.525	122.142	123.646	127.962	2-Iminobiotin
s-hplm-NOMO1-HPLM_dFBS-CTG48h-mipe4.1-1	NCGC00025300-01	127.486	131.267	119.099	124.134	112.345	127.366	114.123	92.088	64.2811	37.7608	42.75	2-Methoxyestradiol		s-hplm-P12-Ichikawa-HPLM_dFBS-CTG48h-mipe4.1-1	NCGC00025300-01	115.883	120.439	117.875	89.9121	119.932	112.108	113.878	65.0851	31.8288	17.8888	15.7626	2-Methoxyestradiol		s-hplm-SEM-HPLM_dFBS-CTG48h-mipe4.1-1	NCGC00025300-01	88.6888	113.958	98.3556	25.9293	107.608	112.625	95.8453	73.237	40.6612	31.3765	26.2425	2-Methoxyestradiol
s-hplm-NOMO1-RPMI_IFS-CTG48h-mipe4.1-1	NCGC00025300-01	117.076	111.256	102.729	110.057	120.975	120.043	110.917	101.207	84.1985	25.0712	32.6445	2-Methoxyestradiol		s-hplm-P12-Ichikawa-RPMI_IFS-CTG48h-mipe4.1-1	NCGC00025300-01	126.649	131.167	126.808	106.32	123.955	134.429	121.499	86.8829	42.099	18.0463	20.6406	2-Methoxyestradiol		s-hplm-SEM-RPMI_IFS-CTG48h-mipe4.1-1	NCGC00025300-01	120.349	108.366	128.739	22.0283	124.313	125.141	107.488	84.1966	49.1008	23.4909	21.7191	2-Methoxyestradiol
s-hplm-NOMO1-RPMI_dFBS-CTG48h-mipe4.1-1	NCGC00025300-01	118.066	128.981	116.631	116.306	121.014	114.959	119.403	114.744	63.8246	33.9331	40.3894	2-Methoxyestradiol		s-hplm-P12-Ichikawa-RPMI_dFBS-CTG48h-mipe4.1-1	NCGC00025300-01	119.63	125.115	115.149	113.924	125.666	119.581	115.088	96.3395	46.9642	27.8375	26.1995	2-Methoxyestradiol		s-hplm-SEM-RPMI_dFBS-CTG48h-mipe4.1-1	NCGC00025300-01	116.019	118.145	125.843	24.5809	117.873	122.522	107.593	88.737	40.1617	26.4684	28.1687	2-Methoxyestradiol
s-hplm-NOMO1-HPLM_dFBS-CTG48h-mipe4.1-1	NCGC00346824-01	105.14	100.72	112.013	99.0595	88.7867	91.1359	108.457	93.9902	86.9133	88.477	58.8349	3-bromopyruvate		s-hplm-P12-Ichikawa-HPLM_dFBS-CTG48h-mipe4.1-1	NCGC00346824-01	98.7003	90.9117	101.371	91.3814	95.1614	89.8236	90.9675	88.9599	89.113	86.066	85.6719	3-bromopyruvate		s-hplm-SEM-HPLM_dFBS-CTG48h-mipe4.1-1	NCGC00346824-01	110.112	97.6716	105.141	99.402	104.308	96.6246	93.9589	89.9115	89.2349	77.7077	69.9761	3-bromopyruvate
s-hplm-NOMO1-RPMI_IFS-CTG48h-mipe4.1-1	NCGC00346824-01	95.7976	99.7147	97.6837	90.9468	85.4334	73.7176	90.3153	82.5558	72.9171	82.5916	57.4209	3-bromopyruvate		s-hplm-P12-Ichikawa-RPMI_IFS-CTG48h-mipe4.1-1	NCGC00346824-01	85.0353	94.3253	92.9288	95.0108	96.3926	91.876	87.5501	83.2254	82.3684	87.9386	71.1274	3-bromopyruvate		s-hplm-SEM-RPMI_IFS-CTG48h-mipe4.1-1	NCGC00346824-01	118.95	119.559	129.554	108.128	113.42	117.754	117.782	122.828	93.3124	111.526	82.5322	3-bromopyruvate
s-hplm-NOMO1-RPMI_dFBS-CTG48h-mipe4.1-1	NCGC00346824-01	89.8555	94.8218	98.3367	91.6783	90.9933	90.8553	86.1754	78.7407	84.2309	79.8708	57.9184	3-bromopyruvate		s-hplm-P12-Ichikawa-RPMI_dFBS-CTG48h-mipe4.1-1	NCGC00346824-01	87.6759	90.3825	89.993	90.3464	89.7783	84.6146	83.0233	81.0515	81.9473	77.7831	67.3105	3-bromopyruvate		s-hplm-SEM-RPMI_dFBS-CTG48h-mipe4.1-1	NCGC00346824-01	93.4674	89.4164	84.5424	98.6913	93.3409	88.5857	96.2097	95.305	80.8786	73.6287	64.6685	3-bromopyruvate
s-hplm-NOMO1-HPLM_dFBS-CTG48h-mipe4.1-1	NCGC00164296-03	148.04	141.027	130.259	145.913	72.2776	96.9531	125.244	128.371	106.741	90.7127	66.3083	3-Indolebutyric acid		s-hplm-P12-Ichikawa-HPLM_dFBS-CTG48h-mipe4.1-1	NCGC00164296-03	132.389	128.712	140.348	140.73	132.61	132.364	136.637	132.147	131.765	114.294	123.887	3-Indolebutyric acid		s-hplm-SEM-HPLM_dFBS-CTG48h-mipe4.1-1	NCGC00164296-03	111.453	122.41	129.978	143.907	105.047	112.507	102.289	124.444	137.667	130.902	97.9477	3-Indolebutyric acid
s-hplm-NOMO1-RPMI_IFS-CTG48h-mipe4.1-1	NCGC00164296-03	150.819	156.512	144.764	160.018	38.8328	113.564	147.905	127.558	131.538	120.998	99.5374	3-Indolebutyric acid		s-hplm-P12-Ichikawa-RPMI_IFS-CTG48h-mipe4.1-1	NCGC00164296-03	151.305	166.439	155.826	156.577	143.905	144.47	136.556	140.04	136.378	132.023	120.041	3-Indolebutyric acid		s-hplm-SEM-RPMI_IFS-CTG48h-mipe4.1-1	NCGC00164296-03	139.128	157.845	140.8	158.707	85.9451	148.155	116.078	129.948	147.535	147.458	100.845	3-Indolebutyric acid
s-hplm-NOMO1-RPMI_dFBS-CTG48h-mipe4.1-1	NCGC00164296-03	148.345	155.011	133.651	131.361	80.0275	85.7603	112.441	130.303	118.711	108.873	77.4983	3-Indolebutyric acid		s-hplm-P12-Ichikawa-RPMI_dFBS-CTG48h-mipe4.1-1	NCGC00164296-03	147.488	152.67	146.695	140.199	148.202	139.125	142.81	133.252	139.301	130.523	115.407	3-Indolebutyric acid		s-hplm-SEM-RPMI_dFBS-CTG48h-mipe4.1-1	NCGC00164296-03	133.692	136.888	140.517	154.468	85.806	124.136	104.84	127.997	120.105	120.278	109.799	3-Indolebutyric acid
s-hplm-NOMO1-HPLM_dFBS-CTG48h-mipe4.1-1	NCGC00345447-02	111.013	129.565	107.746	116.91	138.599	92.4432	139.474	80.3452	63.4563	11.471	6.5923	3-Methyladenine		s-hplm-P12-Ichikawa-HPLM_dFBS-CTG48h-mipe4.1-1	NCGC00345447-02	110.317	115.982	125.038	126.613	115.159	115.507	124.504	109.724	88.4575	5.11812	4.04486	3-Methyladenine		s-hplm-SEM-HPLM_dFBS-CTG48h-mipe4.1-1	NCGC00345447-02	80.4985	96.4385	110.873	103.132	108.738	88.9087	111.544	80.3451	31.9573	5.00074	4.53527	3-Methyladenine
s-hplm-NOMO1-RPMI_IFS-CTG48h-mipe4.1-1	NCGC00345447-02	99.706	112.646	117.43	119.147	131.391	110.829	118.283	116.641	94.743	18.4936	9.02364	3-Methyladenine		s-hplm-P12-Ichikawa-RPMI_IFS-CTG48h-mipe4.1-1	NCGC00345447-02	97.1332	119.063	113.683	116.977	121.132	114.391	125.854	113.193	83.5612	6.09852	3.20842	3-Methyladenine		s-hplm-SEM-RPMI_IFS-CTG48h-mipe4.1-1	NCGC00345447-02	90.8567	98.96	92.8997	87.0927	87.83	99.485	87.237	63.6398	14.7004	4.30674	3.64671	3-Methyladenine
s-hplm-NOMO1-RPMI_dFBS-CTG48h-mipe4.1-1	NCGC00345447-02	102.225	123.604	118.325	130.128	135.132	112.964	120.084	118.14	79.6657	19.2929	11.8858	3-Methyladenine		s-hplm-P12-Ichikawa-RPMI_dFBS-CTG48h-mipe4.1-1	NCGC00345447-02	97.9129	109.2	116.522	128.351	122.832	130.073	124.4	112.741	91.9409	7.87817	3.86883	3-Methyladenine		s-hplm-SEM-RPMI_dFBS-CTG48h-mipe4.1-1	NCGC00345447-02	107.899	108.634	114.84	84.9206	111.8	98.5981	118.49	82.6425	24.7922	5.26724	4.08713	3-Methyladenine
s-hplm-NOMO1-HPLM_dFBS-CTG48h-mipe4.1-1	NCGC00016345-09	119.431	128.774	122.271	132.592	119.858	130.363	119.874	117.598	112.664	110.12	104.098	4-Methylumbelliferone		s-hplm-P12-Ichikawa-HPLM_dFBS-CTG48h-mipe4.1-1	NCGC00016345-09	122.2	120.666	120.912	121.734	109.432	116.339	108.439	107.425	106.469	102.006	92.9753	4-Methylumbelliferone		s-hplm-SEM-HPLM_dFBS-CTG48h-mipe4.1-1	NCGC00016345-09	120.326	114.319	126.059	118.802	117.717	118.723	127.823	77.1438	121.789	110.811	109.391	4-Methylumbelliferone
s-hplm-NOMO1-RPMI_IFS-CTG48h-mipe4.1-1	NCGC00016345-09	116.026	122.478	116.637	110.803	118.571	121.754	105.473	120.106	117.002	122.96	106.271	4-Methylumbelliferone		s-hplm-P12-Ichikawa-RPMI_IFS-CTG48h-mipe4.1-1	NCGC00016345-09	112.33	118.932	115.458	122.036	109.131	114.306	106.587	110.695	99.857	118.319	99.1113	4-Methylumbelliferone		s-hplm-SEM-RPMI_IFS-CTG48h-mipe4.1-1	NCGC00016345-09	98.1104	118.224	108.174	104.458	117.708	110.004	117.525	87.2854	107.838	97.099	92.098	4-Methylumbelliferone
s-hplm-NOMO1-RPMI_dFBS-CTG48h-mipe4.1-1	NCGC00016345-09	116.684	118.135	119.543	117.727	109.721	108.409	103.96	101.522	108.981	112.935	90.661	4-Methylumbelliferone		s-hplm-P12-Ichikawa-RPMI_dFBS-CTG48h-mipe4.1-1	NCGC00016345-09	122.443	114.546	113.567	121.803	120.117	108.461	114.413	103.672	103.141	103.728	106.187	4-Methylumbelliferone		s-hplm-SEM-RPMI_dFBS-CTG48h-mipe4.1-1	NCGC00016345-09	119.686	119.303	145.589	135.634	134.777	117.364	114.298	75.1677	117.433	117.344	115.144	4-Methylumbelliferone
s-hplm-NOMO1-HPLM_dFBS-CTG48h-mipe4.1-1	NCGC00346839-01	77.7769	100.424	100.201	35.2388	97.7883	86.9862	88.3505	101.042	88.4093	105.011	104.641	4-Quinazolinamine		s-hplm-P12-Ichikawa-HPLM_dFBS-CTG48h-mipe4.1-1	NCGC00346839-01	87.8438	92.3283	95.5272	9.3756	106.213	100.015	106.11	105.361	104.678	99.9765	111.448	4-Quinazolinamine		s-hplm-SEM-HPLM_dFBS-CTG48h-mipe4.1-1	NCGC00346839-01	83.2519	87.9406	93.9028	18.8648	97.0411	97.0557	108.553	91.4534	90.4848	93.3513	99.5503	4-Quinazolinamine
s-hplm-NOMO1-RPMI_IFS-CTG48h-mipe4.1-1	NCGC00346839-01	84.2112	85.9294	87.5628	18.6211	97.5893	91.3992	101.395	95.4364	88.3019	90.888	81.6873	4-Quinazolinamine		s-hplm-P12-Ichikawa-RPMI_IFS-CTG48h-mipe4.1-1	NCGC00346839-01	84.218	90.7467	88.281	13.6818	103.979	101.74	104.565	97.1887	97.8092	104.099	104.227	4-Quinazolinamine		s-hplm-SEM-RPMI_IFS-CTG48h-mipe4.1-1	NCGC00346839-01	97.9461	98.7436	117.793	13.1757	122.519	102.156	96.9166	122.773	99.057	121.809	107.075	4-Quinazolinamine
s-hplm-NOMO1-RPMI_dFBS-CTG48h-mipe4.1-1	NCGC00346839-01	88.1052	84.0776	79.2436	44.1239	81.6406	86.7151	88.9903	89.9422	90.6042	98.3945	95.9622	4-Quinazolinamine		s-hplm-P12-Ichikawa-RPMI_dFBS-CTG48h-mipe4.1-1	NCGC00346839-01	86.1735	91.7682	93.5055	28.1563	102.206	101.54	100.17	92.2703	103.199	99.0571	93.9635	4-Quinazolinamine		s-hplm-SEM-RPMI_dFBS-CTG48h-mipe4.1-1	NCGC00346839-01	73.8533	76.2518	89.5748	16.744	94.4016	86.1525	101.416	98.5971	91.3765	97.5737	99.5641	4-Quinazolinamine
s-hplm-NOMO1-HPLM_dFBS-CTG48h-mipe4.1-1	NCGC00090851-09	108.466	108.485	111.214	101.398	105.643	115.09	108.072	100.17	94.7995	65.7965	21.1821	5-Azacytidine		s-hplm-P12-Ichikawa-HPLM_dFBS-CTG48h-mipe4.1-1	NCGC00090851-09	107.715	103.843	102.236	107.389	85.2167	114.312	103.763	109.49	77.0466	55.0657	22.6117	5-Azacytidine		s-hplm-SEM-HPLM_dFBS-CTG48h-mipe4.1-1	NCGC00090851-09	85.663	106.704	116.904	105.613	76.2083	100.378	103.78	105.134	75.4179	24.4961	3.64807	5-Azacytidine
s-hplm-NOMO1-RPMI_IFS-CTG48h-mipe4.1-1	NCGC00090851-09	100.346	109.017	91.5223	93.6408	99.8958	105.704	96.8586	90.6079	81.2663	52.7489	20.7145	5-Azacytidine		s-hplm-P12-Ichikawa-RPMI_IFS-CTG48h-mipe4.1-1	NCGC00090851-09	107.178	102.485	101.784	98.7111	88.0594	113.084	103.566	107.174	91.1064	59.0055	43.1512	5-Azacytidine		s-hplm-SEM-RPMI_IFS-CTG48h-mipe4.1-1	NCGC00090851-09	95.7348	106.836	99.4758	101.887	70.8617	109.592	90.407	94.8014	75.1412	35.2862	7.85157	5-Azacytidine
s-hplm-NOMO1-RPMI_dFBS-CTG48h-mipe4.1-1	NCGC00090851-09	110.145	112.068	106.424	109.958	115.863	110.815	108.528	91.6199	72.6281	32.6408	14.5933	5-Azacytidine		s-hplm-P12-Ichikawa-RPMI_dFBS-CTG48h-mipe4.1-1	NCGC00090851-09	97.1331	106.737	114.147	116.292	94.7236	102.795	104.867	103.779	89.5566	55.9892	26.8001	5-Azacytidine		s-hplm-SEM-RPMI_dFBS-CTG48h-mipe4.1-1	NCGC00090851-09	90.8335	87.8358	81.9842	90.0687	69.6961	93.5086	82.3206	74.5897	38.8734	6.43117	3.29473	5-Azacytidine
s-hplm-NOMO1-HPLM_dFBS-CTG48h-mipe4.1-1	NCGC00346830-01	130.448	127.058	132.498	93.974	64.7446	63.0735	55.3125	49.7744	61.0013	45.8873	41.4426	5-fluoro-2'-deoxycytidine		s-hplm-P12-Ichikawa-HPLM_dFBS-CTG48h-mipe4.1-1	NCGC00346830-01	118.228	127.231	104.382	100.911	90.5683	65.2271	43.6976	45.3516	37.0258	27.9376	36.885	5-fluoro-2'-deoxycytidine		s-hplm-SEM-HPLM_dFBS-CTG48h-mipe4.1-1	NCGC00346830-01	110.463	123.103	116.436	89.8647	63.4206	30.7888	47.2406	43.6143	45.4515	34.6749	39.7242	5-fluoro-2'-deoxycytidine
s-hplm-NOMO1-RPMI_IFS-CTG48h-mipe4.1-1	NCGC00346830-01	121.625	134.252	136.215	142.414	143.615	127.652	100.983	75.1542	61.692	36.1481	33.3254	5-fluoro-2'-deoxycytidine		s-hplm-P12-Ichikawa-RPMI_IFS-CTG48h-mipe4.1-1	NCGC00346830-01	149.623	161.301	155.072	147.86	113.62	82.4862	59.6569	43.6982	38.7042	31.3714	35.7487	5-fluoro-2'-deoxycytidine		s-hplm-SEM-RPMI_IFS-CTG48h-mipe4.1-1	NCGC00346830-01	120.697	132.575	142.234	133.686	109.386	43.3134	105.443	92.6099	78.6879	78.9709	61.5626	5-fluoro-2'-deoxycytidine
s-hplm-NOMO1-RPMI_dFBS-CTG48h-mipe4.1-1	NCGC00346830-01	142.782	145.26	130.486	99.1851	59.257	60.0309	48.852	39.9644	46.471	29.9616	29.2608	5-fluoro-2'-deoxycytidine		s-hplm-P12-Ichikawa-RPMI_dFBS-CTG48h-mipe4.1-1	NCGC00346830-01	149.3	162.571	157.486	143.137	112.442	63.0481	38.2216	37.6897	34.4181	28.7764	34.8513	5-fluoro-2'-deoxycytidine		s-hplm-SEM-RPMI_dFBS-CTG48h-mipe4.1-1	NCGC00346830-01	124.529	127.975	92.9625	53.7522	38.6682	21.769	35.4096	40.1235	28.0347	30.0814	28.5016	5-fluoro-2'-deoxycytidine
s-hplm-NOMO1-HPLM_dFBS-CTG48h-mipe4.1-1	NCGC00091062-07	141.976	154.383	143.694	130.445	86.7512	98.3562	138.642	115.172	113.021	105.788	82.2021	5-Hydroxytryptophan		s-hplm-P12-Ichikawa-HPLM_dFBS-CTG48h-mipe4.1-1	NCGC00091062-07	125.217	137.164	135.096	132.655	133.426	128.946	131.799	121.606	124.785	113.335	123.186	5-Hydroxytryptophan		s-hplm-SEM-HPLM_dFBS-CTG48h-mipe4.1-1	NCGC00091062-07	114.007	110	119.642	120.266	94.1187	120.602	104.723	109.579	102.424	84.9501	80.8188	5-Hydroxytryptophan
s-hplm-NOMO1-RPMI_IFS-CTG48h-mipe4.1-1	NCGC00091062-07	133.891	138.822	141.771	142.279	91.8555	106.195	134.337	113.527	113.035	120.998	82.9352	5-Hydroxytryptophan		s-hplm-P12-Ichikawa-RPMI_IFS-CTG48h-mipe4.1-1	NCGC00091062-07	145.846	172.132	161.858	150.834	145.55	151.942	138.959	145.759	137.829	146.368	132.473	5-Hydroxytryptophan		s-hplm-SEM-RPMI_IFS-CTG48h-mipe4.1-1	NCGC00091062-07	147.812	145.492	136.731	139.841	109.264	132.503	113.24	157.639	121.114	95.7181	83.5027	5-Hydroxytryptophan
s-hplm-NOMO1-RPMI_dFBS-CTG48h-mipe4.1-1	NCGC00091062-07	144.993	143.39	144.523	144.082	121.449	90.2124	116.315	113.263	123.02	114.319	79.1838	5-Hydroxytryptophan		s-hplm-P12-Ichikawa-RPMI_dFBS-CTG48h-mipe4.1-1	NCGC00091062-07	137.785	147.833	144.868	137.672	137.023	141.829	140.597	128.315	134.407	133.312	121.327	5-Hydroxytryptophan		s-hplm-SEM-RPMI_dFBS-CTG48h-mipe4.1-1	NCGC00091062-07	150.138	166.519	148.279	161.319	123.676	126.533	124.999	129.678	122.263	118.249	77.6479	5-Hydroxytryptophan
s-hplm-NOMO1-HPLM_dFBS-CTG48h-mipe4.1-1	NCGC00094717-05	138.396	144.388	150.99	147.524	130.535	122.829	126.433	136.063	113.441	101.53	97.3669	6-Mercaptopurine		s-hplm-P12-Ichikawa-HPLM_dFBS-CTG48h-mipe4.1-1	NCGC00094717-05	134.585	132.41	142.039	133.323	136.058	140.016	123.766	88.4792	80.3017	79.1363	72.3493	6-Mercaptopurine		s-hplm-SEM-HPLM_dFBS-CTG48h-mipe4.1-1	NCGC00094717-05	91.1678	116.242	135.812	121.051	131.26	126.072	124.399	104.851	105.657	90.6113	81.7297	6-Mercaptopurine
s-hplm-NOMO1-RPMI_IFS-CTG48h-mipe4.1-1	NCGC00094717-05	129.499	144.354	151.399	133.32	147.312	126.442	128.013	122.175	127.7	131.272	112.316	6-Mercaptopurine		s-hplm-P12-Ichikawa-RPMI_IFS-CTG48h-mipe4.1-1	NCGC00094717-05	168.204	162.016	168.728	165.842	169.518	162.602	132.551	88.2729	78.1082	73.7882	70.9651	6-Mercaptopurine		s-hplm-SEM-RPMI_IFS-CTG48h-mipe4.1-1	NCGC00094717-05	103.567	119.371	144.213	118.883	132.063	138.793	107.849	93.2786	79.4974	73.1889	66.4456	6-Mercaptopurine
s-hplm-NOMO1-RPMI_dFBS-CTG48h-mipe4.1-1	NCGC00094717-05	147.689	169.869	165.342	166.521	158.522	177.783	127.059	97.0772	54.0524	38.466	39.3192	6-Mercaptopurine		s-hplm-P12-Ichikawa-RPMI_dFBS-CTG48h-mipe4.1-1	NCGC00094717-05	163.367	180.418	158.96	173.265	179.427	164.882	113.074	77.213	55.7797	44.7129	35.3662	6-Mercaptopurine		s-hplm-SEM-RPMI_dFBS-CTG48h-mipe4.1-1	NCGC00094717-05	104.81	118.981	138.154	106.201	133.587	118.95	91.3184	56.7071	48.4575	42.4156	33.723	6-Mercaptopurine
s-hplm-NOMO1-HPLM_dFBS-CTG48h-mipe4.1-1	NCGC00015144-04	115.872	125.368	126.642	120.792	116.001	149.206	125.102	118.162	117.161	126.328	101.47	6-O-benzylguanine		s-hplm-P12-Ichikawa-HPLM_dFBS-CTG48h-mipe4.1-1	NCGC00015144-04	108.215	109.646	116.764	114.523	119.765	120.46	119.986	118.407	114.205	112.412	113.416	6-O-benzylguanine		s-hplm-SEM-HPLM_dFBS-CTG48h-mipe4.1-1	NCGC00015144-04	99.9399	107.443	113.525	111.899	112.292	123.608	114.317	114.862	114.97	105.08	126.966	6-O-benzylguanine
s-hplm-NOMO1-RPMI_IFS-CTG48h-mipe4.1-1	NCGC00015144-04	95.7037	116.904	102.995	108.761	112.71	100.806	132.893	106.938	107.916	108.056	115.158	6-O-benzylguanine		s-hplm-P12-Ichikawa-RPMI_IFS-CTG48h-mipe4.1-1	NCGC00015144-04	97.8621	107.349	120.138	117.433	124.436	111.489	113.641	117.534	119.518	120.397	110.973	6-O-benzylguanine		s-hplm-SEM-RPMI_IFS-CTG48h-mipe4.1-1	NCGC00015144-04	82.0343	100.643	84.528	92.3235	103.202	97.5401	89.4232	78.3857	93.8489	76.7397	88.9012	6-O-benzylguanine
s-hplm-NOMO1-RPMI_dFBS-CTG48h-mipe4.1-1	NCGC00015144-04	109.798	119.04	122.926	117.792	128.137	124.879	122.413	110.04	116.178	129.373	123.147	6-O-benzylguanine		s-hplm-P12-Ichikawa-RPMI_dFBS-CTG48h-mipe4.1-1	NCGC00015144-04	105.012	113.626	118.938	116.968	121.362	117.078	121.691	120.229	120.743	119.845	118.611	6-O-benzylguanine		s-hplm-SEM-RPMI_dFBS-CTG48h-mipe4.1-1	NCGC00015144-04	90.1526	102.092	109.072	103.142	104.142	111.9	98.5724	86.6315	94.5387	76.0816	102.604	6-O-benzylguanine
s-hplm-NOMO1-HPLM_dFBS-CTG48h-mipe4.1-1	NCGC00016552-02	115.46	134.48	139.003	131.878	144.996	151.669	43.259	41.7758	45.045	43.1953	40.0306	7-Aminocephalosporanic acid		s-hplm-P12-Ichikawa-HPLM_dFBS-CTG48h-mipe4.1-1	NCGC00016552-02	132.683	129.442	133.769	145.912	139.103	143.671	138.101	63.6912	15.9495	15.562	15.1916	7-Aminocephalosporanic acid		s-hplm-SEM-HPLM_dFBS-CTG48h-mipe4.1-1	NCGC00016552-02	104.134	111.109	119.053	120.176	122.613	140.567	129.013	137.847	124.582	126.478	97.1441	7-Aminocephalosporanic acid
s-hplm-NOMO1-RPMI_IFS-CTG48h-mipe4.1-1	NCGC00016552-02	134.442	148.255	166.544	138.438	156.208	161.688	28.6544	30.3265	35.6801	33.1147	26.7912	7-Aminocephalosporanic acid		s-hplm-P12-Ichikawa-RPMI_IFS-CTG48h-mipe4.1-1	NCGC00016552-02	137.935	147.162	157.019	147.391	144.75	160.032	149.869	68.6631	19.0385	22.5947	19.3314	7-Aminocephalosporanic acid		s-hplm-SEM-RPMI_IFS-CTG48h-mipe4.1-1	NCGC00016552-02	109.889	141.598	138.789	115.799	134.57	133.782	124.993	145.302	134.854	138.145	109.761	7-Aminocephalosporanic acid
s-hplm-NOMO1-RPMI_dFBS-CTG48h-mipe4.1-1	NCGC00016552-02	122.835	134.136	146.489	154.171	135.613	149.492	40.783	37.4998	41.4869	40.9106	39.7285	7-Aminocephalosporanic acid		s-hplm-P12-Ichikawa-RPMI_dFBS-CTG48h-mipe4.1-1	NCGC00016552-02	145.075	161.91	162.357	159.821	162.961	168.026	170.056	142.879	25.0436	24.4695	22.8241	7-Aminocephalosporanic acid		s-hplm-SEM-RPMI_dFBS-CTG48h-mipe4.1-1	NCGC00016552-02	138.213	134.829	171.847	144.263	125.136	166.343	154.924	151.168	152.386	127.801	136.673	7-Aminocephalosporanic acid
s-hplm-NOMO1-HPLM_dFBS-CTG48h-mipe4.1-1	NCGC00346827-01	81.1643	100.603	93.1236	78.202	96.8382	56.4088	48.827	35.3603	22.6851	18.0161	3.3083	7-Hydroxystaurosporine		s-hplm-P12-Ichikawa-HPLM_dFBS-CTG48h-mipe4.1-1	NCGC00346827-01	80.4992	86.4769	85.508	89.2724	84.6617	75.9305	63.6768	22.5238	16.8352	23.1758	7.87691	7-Hydroxystaurosporine		s-hplm-SEM-HPLM_dFBS-CTG48h-mipe4.1-1	NCGC00346827-01	72.0539	79.0891	87.6134	77.6614	63.9512	55.3613	36.6981	16.4708	6.78758	3.784	3.22577	7-Hydroxystaurosporine
s-hplm-NOMO1-RPMI_IFS-CTG48h-mipe4.1-1	NCGC00346827-01	76.2102	87.5836	81.3648	82.7113	84.6062	69.4161	64.7432	19.5635	14.7866	12.7402	3.97178	7-Hydroxystaurosporine		s-hplm-P12-Ichikawa-RPMI_IFS-CTG48h-mipe4.1-1	NCGC00346827-01	80.0275	78.0232	83.8338	84.2275	78.4	63.3659	44.4504	12.7801	12.8146	14.8272	15.0387	7-Hydroxystaurosporine		s-hplm-SEM-RPMI_IFS-CTG48h-mipe4.1-1	NCGC00346827-01	81.2392	87.9148	83.8429	84.1389	57.4708	69.5069	35.429	5.64868	4.4355	4.11549	2.57565	7-Hydroxystaurosporine
s-hplm-NOMO1-RPMI_dFBS-CTG48h-mipe4.1-1	NCGC00346827-01	79.9339	84.4666	85.9116	90.4629	95.8693	85.4924	65.523	31.6289	16.882	14.6787	3.79272	7-Hydroxystaurosporine		s-hplm-P12-Ichikawa-RPMI_dFBS-CTG48h-mipe4.1-1	NCGC00346827-01	84.7471	90.4098	85.8817	85.8489	81.1977	55.4392	61.9792	28.9788	14.0423	17.6533	11.475	7-Hydroxystaurosporine		s-hplm-SEM-RPMI_dFBS-CTG48h-mipe4.1-1	NCGC00346827-01	82.8114	77.9502	76.6381	90.4109	67.3471	69.7842	44.9622	5.59525	5.83364	3.57444	2.56577	7-Hydroxystaurosporine
s-hplm-NOMO1-HPLM_dFBS-CTG48h-mipe4.1-1	NCGC00096095-02	122.2	150.58	195.267	173.061	54.4126	77.488	122.362	124.221	128.309	87.7685	12.4857	8-Chloroadenosine		s-hplm-P12-Ichikawa-HPLM_dFBS-CTG48h-mipe4.1-1	NCGC00096095-02	123.169	125.49	124.844	120.531	121.198	122.156	125.96	124.562	117.897	102.741	58.6861	8-Chloroadenosine		s-hplm-SEM-HPLM_dFBS-CTG48h-mipe4.1-1	NCGC00096095-02	118.26	127.562	122.721	125.077	119.17	128.317	115.074	128.251	97.3129	41.6399	7.29506	8-Chloroadenosine
s-hplm-NOMO1-RPMI_IFS-CTG48h-mipe4.1-1	NCGC00096095-02	116.368	123.386	110.149	119.905	119.913	113.266	105.903	110.038	117.769	107.529	14.5132	8-Chloroadenosine		s-hplm-P12-Ichikawa-RPMI_IFS-CTG48h-mipe4.1-1	NCGC00096095-02	129.379	123.414	133.641	121.037	129.325	127.448	126.307	124.983	124.528	116.193	74.0284	8-Chloroadenosine		s-hplm-SEM-RPMI_IFS-CTG48h-mipe4.1-1	NCGC00096095-02	119.935	130.265	122.985	135.385	135.704	135.12	119.348	129.866	109.49	54.9553	8.37036	8-Chloroadenosine
s-hplm-NOMO1-RPMI_dFBS-CTG48h-mipe4.1-1	NCGC00096095-02	143.336	141.869	160.165	187.298	159.222	108.015	76.3264	73.2883	88.9573	104.745	12.4896	8-Chloroadenosine		s-hplm-P12-Ichikawa-RPMI_dFBS-CTG48h-mipe4.1-1	NCGC00096095-02	132.878	132.076	123.828	131.361	129.027	124.739	123.284	123.351	120.191	104.7	57.1059	8-Chloroadenosine		s-hplm-SEM-RPMI_dFBS-CTG48h-mipe4.1-1	NCGC00096095-02	114.216	128.683	126.361	136.477	118.813	117.592	104.106	110.721	98.9884	20.9926	7.59469	8-Chloroadenosine
s-hplm-NOMO1-HPLM_dFBS-CTG48h-mipe4.1-1	NCGC00387725-02	96.9044	106.907	120.539	121.997	124.225	108.369	136.974	100.651	25.889	36.8043	32.0884	A-1210477		s-hplm-P12-Ichikawa-HPLM_dFBS-CTG48h-mipe4.1-1	NCGC00387725-02	92.3286	99.1511	97.4212	101.792	102.968	106.387	106.717	110.452	29.9325	29.1628	28.0342	A-1210477		s-hplm-SEM-HPLM_dFBS-CTG48h-mipe4.1-1	NCGC00387725-02	86.0452	82.9471	101.872	99.8176	104.938	100.46	101.205	117.579	96.2369	111.686	51.7057	A-1210477
s-hplm-NOMO1-RPMI_IFS-CTG48h-mipe4.1-1	NCGC00387725-02	100.182	110.368	105.218	109.802	112.463	105.434	117.648	110.902	25.2109	107.856	22.7602	A-1210477		s-hplm-P12-Ichikawa-RPMI_IFS-CTG48h-mipe4.1-1	NCGC00387725-02	89.305	106.579	100.671	97.6819	105.464	107.206	108.637	112.51	104.351	109.129	46.6155	A-1210477		s-hplm-SEM-RPMI_IFS-CTG48h-mipe4.1-1	NCGC00387725-02	125.721	123.789	143.122	135.986	163.259	148.381	132.895	195.528	24.4982	25.1109	21.6922	A-1210477
s-hplm-NOMO1-RPMI_dFBS-CTG48h-mipe4.1-1	NCGC00387725-02	90.5508	111.604	110.141	115.811	122.459	111.251	117.2	107.146	108.889	119.037	91.8259	A-1210477		s-hplm-P12-Ichikawa-RPMI_dFBS-CTG48h-mipe4.1-1	NCGC00387725-02	87.4986	107.215	103.504	105.874	111.763	114.525	120.046	114.246	96.1234	97.5589	36.6937	A-1210477		s-hplm-SEM-RPMI_dFBS-CTG48h-mipe4.1-1	NCGC00387725-02	97.2762	105.99	104.916	105.619	109.715	91.447	123.352	114.155	70.996	117.49	21.4	A-1210477
s-hplm-NOMO1-HPLM_dFBS-CTG48h-mipe4.1-1	NCGC00347906-01	82.7947	92.7215	96.3513	99.8827	92.3525	93.0816	78.9646	57.2433	49.7803	48.5727	33.1257	A-438079		s-hplm-P12-Ichikawa-HPLM_dFBS-CTG48h-mipe4.1-1	NCGC00347906-01	88.6697	95.9799	92.4123	95.4869	94.8848	87.354	77.9445	74.1076	74.5345	70.3596	56.5754	A-438079		s-hplm-SEM-HPLM_dFBS-CTG48h-mipe4.1-1	NCGC00347906-01	79.6758	81.9457	66.9818	92.9434	100.93	102.646	92.6232	57.7131	49.4243	50.179	44.9721	A-438079
s-hplm-NOMO1-RPMI_IFS-CTG48h-mipe4.1-1	NCGC00347906-01	80.0162	87.1045	89.5483	84.1348	91.4869	88.9659	90.4782	62.8699	55.8445	57.2117	48.4549	A-438079		s-hplm-P12-Ichikawa-RPMI_IFS-CTG48h-mipe4.1-1	NCGC00347906-01	88.5052	91.181	86.613	91.0561	96.1164	93.6667	94.8598	65.6864	56.9874	60.5619	56.7254	A-438079		s-hplm-SEM-RPMI_IFS-CTG48h-mipe4.1-1	NCGC00347906-01	100.959	92.0038	70.1291	102.323	95.2772	95.0141	74.5548	46.4456	40.3967	42.0498	35.9116	A-438079
s-hplm-NOMO1-RPMI_dFBS-CTG48h-mipe4.1-1	NCGC00347906-01	81.5149	83.5573	91.1157	93.5561	83.654	83.211	83.9469	52.5497	59.1472	57.9974	47.7973	A-438079		s-hplm-P12-Ichikawa-RPMI_dFBS-CTG48h-mipe4.1-1	NCGC00347906-01	86.0514	91.3328	93.8806	95.2075	93.8409	88.9042	86.3559	64.2894	61.7592	65.7043	48.6404	A-438079		s-hplm-SEM-RPMI_dFBS-CTG48h-mipe4.1-1	NCGC00347906-01	87.498	85.7105	75.0073	93.4158	91.7322	99.4379	101.664	62.0489	56.0147	58.4375	46.556	A-438079
s-hplm-NOMO1-HPLM_dFBS-CTG48h-mipe4.1-1	NCGC00347278-01	129.217	122.194	137.285	135.5	114.446	69.9592	69.1756	33.8281	3.76381	1.27437	1.32883	A-443654		s-hplm-P12-Ichikawa-HPLM_dFBS-CTG48h-mipe4.1-1	NCGC00347278-01	124.807	139.604	128.316	123.824	125.378	96.0502	94.8373	47.6125	25.2585	2.10632	0.756577	A-443654		s-hplm-SEM-HPLM_dFBS-CTG48h-mipe4.1-1	NCGC00347278-01	98.8896	104.222	89.8219	97.8262	83.7063	40.6148	32.9061	19.193	2.11066	0.907556	1.78923	A-443654
s-hplm-NOMO1-RPMI_IFS-CTG48h-mipe4.1-1	NCGC00347278-01	107.593	114.224	115.793	118.272	117.444	77.3687	92.5587	33.1575	8.23684	1.63865	1.12595	A-443654		s-hplm-P12-Ichikawa-RPMI_IFS-CTG48h-mipe4.1-1	NCGC00347278-01	108.11	114.275	100.205	98.8875	88.5145	70.224	80.2576	35.5028	17.7546	2.32347	1.04913	A-443654		s-hplm-SEM-RPMI_IFS-CTG48h-mipe4.1-1	NCGC00347278-01	94.9094	110.561	88.6024	102.26	95.7302	66.9702	59.7462	24.9638	2.35343	0.602491	1.48896	A-443654
s-hplm-NOMO1-RPMI_dFBS-CTG48h-mipe4.1-1	NCGC00347278-01	104.274	111.849	93.1342	94.5746	93.063	63.5347	63.5897	29.5673	5.34842	1.27029	0.73276	A-443654		s-hplm-P12-Ichikawa-RPMI_dFBS-CTG48h-mipe4.1-1	NCGC00347278-01	106.508	119.386	104.987	108.09	96.8653	74.8277	63.9512	38.4821	27.0789	2.44322	1.32765	A-443654		s-hplm-SEM-RPMI_dFBS-CTG48h-mipe4.1-1	NCGC00347278-01	102.689	99.3714	84.1656	92.2764	89.0372	56.1359	47.6726	26.5945	2.83034	0.891962	1.9037	A-443654
s-hplm-NOMO1-HPLM_dFBS-CTG48h-mipe4.1-1	NCGC00346624-01	153.497	155.602	135.429	145.018	145.809	133.883	118.436	58.4493	7.1769	5.77406	4.39362	A-66		s-hplm-P12-Ichikawa-HPLM_dFBS-CTG48h-mipe4.1-1	NCGC00346624-01	134.154	143.11	151.267	137.644	140.131	141.397	126.069	62.0266	6.01276	5.29627	3.75341	A-66		s-hplm-SEM-HPLM_dFBS-CTG48h-mipe4.1-1	NCGC00346624-01	124.451	132.398	132.218	140.628	135.386	113.632	100.186	27.6366	4.01587	2.54963	1.75306	A-66
s-hplm-NOMO1-RPMI_IFS-CTG48h-mipe4.1-1	NCGC00346624-01	142.638	136.795	147.875	130.877	140.175	151.589	130.919	89.9191	8.73122	6.88268	5.76601	A-66		s-hplm-P12-Ichikawa-RPMI_IFS-CTG48h-mipe4.1-1	NCGC00346624-01	144.147	183.358	155.686	157.573	174.675	178.684	148.434	81.6766	7.42925	5.52762	2.45436	A-66		s-hplm-SEM-RPMI_IFS-CTG48h-mipe4.1-1	NCGC00346624-01	125.018	154.403	138.661	145.082	132.783	137.491	92.5327	16.3771	5.4461	3.88963	2.17339	A-66
s-hplm-NOMO1-RPMI_dFBS-CTG48h-mipe4.1-1	NCGC00346624-01	156.587	149.042	141.601	130.258	123.547	124.707	122.048	70.8502	8.71353	6.22407	4.45602	A-66		s-hplm-P12-Ichikawa-RPMI_dFBS-CTG48h-mipe4.1-1	NCGC00346624-01	149.105	166.946	167.342	142.393	179.332	165.877	162.871	118.143	9.14793	6.79137	3.92351	A-66		s-hplm-SEM-RPMI_dFBS-CTG48h-mipe4.1-1	NCGC00346624-01	127.562	150.02	159.525	146.637	149.759	138.626	112.373	35.6322	5.57318	4.11096	2.34757	A-66
s-hplm-NOMO1-HPLM_dFBS-CTG48h-mipe4.1-1	NCGC00263147-01	132.946	134.624	130.968	134.733	117.723	102.069	104.703	64.4291	13.8213	7.92179	5.41259	A-674563		s-hplm-P12-Ichikawa-HPLM_dFBS-CTG48h-mipe4.1-1	NCGC00263147-01	124.741	136.67	134.046	135.787	137.224	125	125.139	107.151	48.9196	21.1617	5.04832	A-674563		s-hplm-SEM-HPLM_dFBS-CTG48h-mipe4.1-1	NCGC00263147-01	116.891	124.373	116.878	108.185	123.286	98.1613	71.567	56.2512	14.5215	5.34212	4.067	A-674563
s-hplm-NOMO1-RPMI_IFS-CTG48h-mipe4.1-1	NCGC00263147-01	127.35	118.07	112.858	125.428	119.789	113.382	110.334	99.7439	23.565	12.9447	5.80048	A-674563		s-hplm-P12-Ichikawa-RPMI_IFS-CTG48h-mipe4.1-1	NCGC00263147-01	131.418	124.849	140.152	123.262	116.986	107.728	91.9583	85.5911	32.6119	16.0725	6.87327	A-674563		s-hplm-SEM-RPMI_IFS-CTG48h-mipe4.1-1	NCGC00263147-01	104.968	104.89	116.476	110.368	102.37	97.9982	92.7001	63.9958	7.19051	4.26826	3.39279	A-674563
s-hplm-NOMO1-RPMI_dFBS-CTG48h-mipe4.1-1	NCGC00263147-01	133.589	124.183	120.354	113.929	132.924	83.5283	109.118	77.9198	15.0599	8.64896	4.35318	A-674563		s-hplm-P12-Ichikawa-RPMI_dFBS-CTG48h-mipe4.1-1	NCGC00263147-01	139.121	136.618	126.958	136.113	127.483	122.078	104.987	98.2676	37.368	25.4631	7.40372	A-674563		s-hplm-SEM-RPMI_dFBS-CTG48h-mipe4.1-1	NCGC00263147-01	123.229	130.745	134.918	142.015	110.932	110.821	105.216	86.4158	11.5394	4.94773	3.36299	A-674563
s-hplm-NOMO1-HPLM_dFBS-CTG48h-mipe4.1-1	NCGC00347908-01	91.2779	106.876	104.543	109.498	106.865	122.771	123.878	108.878	95.5586	80.1789	62.7868	A-740003		s-hplm-P12-Ichikawa-HPLM_dFBS-CTG48h-mipe4.1-1	NCGC00347908-01	104.268	107.738	111.268	105.126	108.611	113.947	113.728	113.409	116.968	114.065	106.722	A-740003		s-hplm-SEM-HPLM_dFBS-CTG48h-mipe4.1-1	NCGC00347908-01	100.902	107.948	108.945	106.587	120.863	103.708	123.15	118.254	120.115	112.538	105.539	A-740003
s-hplm-NOMO1-RPMI_IFS-CTG48h-mipe4.1-1	NCGC00347908-01	99.0645	104.917	95.9342	108.159	103.701	106.244	104.63	120.711	107.17	97.9784	77.9819	A-740003		s-hplm-P12-Ichikawa-RPMI_IFS-CTG48h-mipe4.1-1	NCGC00347908-01	99.1172	116.86	120.131	116.954	110.25	110.053	119.082	111.518	113.447	111.727	114.982	A-740003		s-hplm-SEM-RPMI_IFS-CTG48h-mipe4.1-1	NCGC00347908-01	117.161	105.781	111.837	99.393	107.186	97.4205	103.91	115.715	112.549	92.1637	92.3759	A-740003
s-hplm-NOMO1-RPMI_dFBS-CTG48h-mipe4.1-1	NCGC00347908-01	96.9047	112.795	101.719	104.973	113.557	112.152	105.568	113.029	102.177	95.8509	84.6144	A-740003		s-hplm-P12-Ichikawa-RPMI_dFBS-CTG48h-mipe4.1-1	NCGC00347908-01	105.004	107.434	114.208	113.911	110.008	112.978	119.988	115.719	120.298	118.18	109.253	A-740003		s-hplm-SEM-RPMI_dFBS-CTG48h-mipe4.1-1	NCGC00347908-01	91.7616	83.0738	110.093	86.9381	97.4036	117.092	126.643	98.2341	116.419	89.1154	82.8785	A-740003
s-hplm-NOMO1-HPLM_dFBS-CTG48h-mipe4.1-1	NCGC00250373-01	119.263	118.883	119.711	101.617	112.386	109.667	118.871	118.208	126.151	105.026	101.75	A-769662		s-hplm-P12-Ichikawa-HPLM_dFBS-CTG48h-mipe4.1-1	NCGC00250373-01	124.426	127.22	123.841	124.173	119.483	118.834	112.106	115.88	114.185	110.612	110.325	A-769662		s-hplm-SEM-HPLM_dFBS-CTG48h-mipe4.1-1	NCGC00250373-01	113.555	122.732	131.081	129.125	119.789	132.458	123.529	112.728	96.574	112.741	103.312	A-769662
s-hplm-NOMO1-RPMI_IFS-CTG48h-mipe4.1-1	NCGC00250373-01	139.091	127.082	128.134	128.325	131.916	126.926	121.507	110.509	108.689	108.452	119.242	A-769662		s-hplm-P12-Ichikawa-RPMI_IFS-CTG48h-mipe4.1-1	NCGC00250373-01	134.673	124.414	129.712	127.061	127.011	131.386	117.756	106.659	112.176	124.063	120.405	A-769662		s-hplm-SEM-RPMI_IFS-CTG48h-mipe4.1-1	NCGC00250373-01	111.458	109.176	118.157	111.928	104.706	90.4983	98.6261	112.147	87.4108	96.6683	90.8979	A-769662
s-hplm-NOMO1-RPMI_dFBS-CTG48h-mipe4.1-1	NCGC00250373-01	116.718	122.71	131.082	138.538	122.335	112.133	121.64	119.45	114.158	123.373	109.136	A-769662		s-hplm-P12-Ichikawa-RPMI_dFBS-CTG48h-mipe4.1-1	NCGC00250373-01	126.51	135.642	136.054	136.211	126.711	130.722	119.181	123.293	126.515	116.36	113.873	A-769662		s-hplm-SEM-RPMI_dFBS-CTG48h-mipe4.1-1	NCGC00250373-01	113.025	116.966	124.457	132.842	121.022	126.501	115.107	117.478	104.499	109.913	100.091	A-769662
s-hplm-NOMO1-HPLM_dFBS-CTG48h-mipe4.1-1	NCGC00346955-01	127.691	135.083	117.591	121.673	122.218	125.893	114.254	124.397	112.806	92.6065	27.8121	A-770041		s-hplm-P12-Ichikawa-HPLM_dFBS-CTG48h-mipe4.1-1	NCGC00346955-01	117.143	114.438	113.844	128.105	114.986	116.367	107.427	110.98	102.613	101.996	83.9434	A-770041		s-hplm-SEM-HPLM_dFBS-CTG48h-mipe4.1-1	NCGC00346955-01	121.091	116.536	123.241	113.242	122.742	126.089	123.226	142.116	121.405	121.278	101.446	A-770041
s-hplm-NOMO1-RPMI_IFS-CTG48h-mipe4.1-1	NCGC00346955-01	104.175	117.442	101.412	109.225	106.993	110.571	105.597	113.234	112.468	89.2081	26.7664	A-770041		s-hplm-P12-Ichikawa-RPMI_IFS-CTG48h-mipe4.1-1	NCGC00346955-01	110.08	113.729	117.736	114.737	113.422	116.919	109.38	101.952	112.853	114.689	100.37	A-770041		s-hplm-SEM-RPMI_IFS-CTG48h-mipe4.1-1	NCGC00346955-01	124.966	116.776	115.023	108.791	130.734	139.818	131.907	134.558	128.579	121.742	85.498	A-770041
s-hplm-NOMO1-RPMI_dFBS-CTG48h-mipe4.1-1	NCGC00346955-01	105.881	110.381	120.129	118.684	129.398	114.795	113.03	112.128	105.803	109.102	31.2822	A-770041		s-hplm-P12-Ichikawa-RPMI_dFBS-CTG48h-mipe4.1-1	NCGC00346955-01	109.365	110.41	118.638	117.414	113.783	105.843	109.85	108.892	110.409	102.683	97.6498	A-770041		s-hplm-SEM-RPMI_dFBS-CTG48h-mipe4.1-1	NCGC00346955-01	103.846	124.35	120.769	127.82	124.37	111.024	117.01	129.83	119.795	113.111	90.0417	A-770041
s-hplm-NOMO1-HPLM_dFBS-CTG48h-mipe4.1-1	NCGC00346700-01	95.5008	103.278	111.888	112.305	113.989	117.75	112.124	103.552	61.8089	52.6638	39.5685	A-803467		s-hplm-P12-Ichikawa-HPLM_dFBS-CTG48h-mipe4.1-1	NCGC00346700-01	93.8257	110.813	110.251	111.691	114.797	109.298	110.987	111.108	101	99.2436	103.778	A-803467		s-hplm-SEM-HPLM_dFBS-CTG48h-mipe4.1-1	NCGC00346700-01	73.0255	94.6274	93.5572	106.024	98.5497	114.502	115.866	106.938	107.371	94.2634	106.761	A-803467
s-hplm-NOMO1-RPMI_IFS-CTG48h-mipe4.1-1	NCGC00346700-01	91.3575	105.9	103.909	99.9704	100.725	109.746	107.525	92.0507	58.6542	74.4252	72.3386	A-803467		s-hplm-P12-Ichikawa-RPMI_IFS-CTG48h-mipe4.1-1	NCGC00346700-01	97.3992	104.579	100.33	114.778	108.043	115.26	107.79	116.572	101.169	99.4712	95.4691	A-803467		s-hplm-SEM-RPMI_IFS-CTG48h-mipe4.1-1	NCGC00346700-01	77.6877	89.956	102.666	104.351	106.677	96.8408	94.1551	86.4228	101.863	104.626	98.8842	A-803467
s-hplm-NOMO1-RPMI_dFBS-CTG48h-mipe4.1-1	NCGC00346700-01	97.4806	111.089	108.282	108.187	111.128	114.932	108.968	94.9392	66.7915	50.6753	62.846	A-803467		s-hplm-P12-Ichikawa-RPMI_dFBS-CTG48h-mipe4.1-1	NCGC00346700-01	83.9635	107.206	114.167	113.27	112.329	106.778	115.209	103.654	101.305	94.3505	103.77	A-803467		s-hplm-SEM-RPMI_dFBS-CTG48h-mipe4.1-1	NCGC00346700-01	81.2147	96.1891	95.9174	101.638	104.661	95.3956	96.4169	89.7381	99.8152	109.241	90.0712	A-803467
s-hplm-NOMO1-HPLM_dFBS-CTG48h-mipe4.1-1	NCGC00347907-01	81.242	106.231	126.653	113.524	111.222	121.324	104.212	107.382	87.553	112.538	106.178	A-804598		s-hplm-P12-Ichikawa-HPLM_dFBS-CTG48h-mipe4.1-1	NCGC00347907-01	100.226	103.649	105.201	110.242	111.057	105.041	113.228	107.01	101.505	111.694	105.649	A-804598		s-hplm-SEM-HPLM_dFBS-CTG48h-mipe4.1-1	NCGC00347907-01	91.8062	107.913	101.967	112.995	119.971	90.0504	124.06	115.155	110.511	121.322	114.066	A-804598
s-hplm-NOMO1-RPMI_IFS-CTG48h-mipe4.1-1	NCGC00347907-01	102.969	106.212	105.436	111.824	99.0464	112.291	103.789	94.5457	92.8316	103.49	101.192	A-804598		s-hplm-P12-Ichikawa-RPMI_IFS-CTG48h-mipe4.1-1	NCGC00347907-01	101.336	104.893	103.002	115.811	112.357	111.981	124.594	106.31	105.443	110.875	110.132	A-804598		s-hplm-SEM-RPMI_IFS-CTG48h-mipe4.1-1	NCGC00347907-01	111.053	114.157	117.016	110.905	137.907	91.3872	107.659	111.196	116.615	130.61	111.271	A-804598
s-hplm-NOMO1-RPMI_dFBS-CTG48h-mipe4.1-1	NCGC00347907-01	106.653	99.9796	111.297	115.669	99.304	99.2965	103.925	104.15	92.6154	90.2	93.0948	A-804598		s-hplm-P12-Ichikawa-RPMI_dFBS-CTG48h-mipe4.1-1	NCGC00347907-01	96.6451	103.339	101.263	111.907	115.318	106.798	106.674	100.45	106.903	99.642	103.059	A-804598		s-hplm-SEM-RPMI_dFBS-CTG48h-mipe4.1-1	NCGC00347907-01	107.136	122.234	113.182	99.2171	103.248	86.9585	135.554	102.827	115.204	108.6	121.056	A-804598
s-hplm-NOMO1-HPLM_dFBS-CTG48h-mipe4.1-1	NCGC00165721-02	131.618	122.302	140.305	127.606	124.923	114.255	114.79	114.842	115.093	112.578	93.268	A-83-01		s-hplm-P12-Ichikawa-HPLM_dFBS-CTG48h-mipe4.1-1	NCGC00165721-02	115.49	121.835	119.619	116.932	117.116	108.698	113.056	100.739	109.001	86.2828	78.3412	A-83-01		s-hplm-SEM-HPLM_dFBS-CTG48h-mipe4.1-1	NCGC00165721-02	126.613	126.896	134.589	123.03	124.803	129.659	119.072	136.324	122.267	117.087	85.0166	A-83-01
s-hplm-NOMO1-RPMI_IFS-CTG48h-mipe4.1-1	NCGC00165721-02	108.194	117.658	108.747	121.869	110.917	113.182	119.435	107.877	115.008	81.6409	94.8809	A-83-01		s-hplm-P12-Ichikawa-RPMI_IFS-CTG48h-mipe4.1-1	NCGC00165721-02	114.856	123.313	113.431	123.551	109.473	116.678	111.28	100.302	108.368	91.403	74.2878	A-83-01		s-hplm-SEM-RPMI_IFS-CTG48h-mipe4.1-1	NCGC00165721-02	117.279	124.05	139.365	130.66	152.06	129.749	120.997	126.181	110.434	117.723	42.2313	A-83-01
s-hplm-NOMO1-RPMI_dFBS-CTG48h-mipe4.1-1	NCGC00165721-02	114.771	122.279	111.957	118.892	114.631	102.765	110.658	104.43	116.657	111.612	101.893	A-83-01		s-hplm-P12-Ichikawa-RPMI_dFBS-CTG48h-mipe4.1-1	NCGC00165721-02	121.466	109.353	122.278	114.333	118.17	109.837	119.031	108.479	98.915	49.0415	73.1403	A-83-01		s-hplm-SEM-RPMI_dFBS-CTG48h-mipe4.1-1	NCGC00165721-02	125.169	118.625	135.617	139.792	142.644	133.562	120.036	133.127	129.158	109.598	57.0182	A-83-01
s-hplm-NOMO1-HPLM_dFBS-CTG48h-mipe4.1-1	NCGC00347909-01	107.683	147.31	125.958	137.393	128.064	124.356	132.067	140.339	148.237	150.037	116.382	A-839977		s-hplm-P12-Ichikawa-HPLM_dFBS-CTG48h-mipe4.1-1	NCGC00347909-01	120.026	119.923	116.103	123.822	123.135	136.469	133.187	133.01	133.141	131.435	127.147	A-839977		s-hplm-SEM-HPLM_dFBS-CTG48h-mipe4.1-1	NCGC00347909-01	101.668	122.822	124.253	133.32	122.585	131.276	127.774	125.325	127.302	138.839	137.584	A-839977
s-hplm-NOMO1-RPMI_IFS-CTG48h-mipe4.1-1	NCGC00347909-01	139.379	129.678	128.297	128.526	131.695	148.308	131.692	133.45	137.333	130.793	124.711	A-839977		s-hplm-P12-Ichikawa-RPMI_IFS-CTG48h-mipe4.1-1	NCGC00347909-01	128.761	141.014	141.261	136.069	136.25	140.913	155.06	147.024	157.998	136.672	127.905	A-839977		s-hplm-SEM-RPMI_IFS-CTG48h-mipe4.1-1	NCGC00347909-01	118.804	135.274	133.589	139.708	147.001	151.427	154.064	151.133	155.031	132.433	111.605	A-839977
s-hplm-NOMO1-RPMI_dFBS-CTG48h-mipe4.1-1	NCGC00347909-01	124.333	143.904	138.84	133.005	128.852	137.953	137.138	138.751	130.863	120.129	130.974	A-839977		s-hplm-P12-Ichikawa-RPMI_dFBS-CTG48h-mipe4.1-1	NCGC00347909-01	126.791	149.325	143.579	150.174	128.573	137.501	128.249	117.736	115.157	125.154	108.324	A-839977		s-hplm-SEM-RPMI_dFBS-CTG48h-mipe4.1-1	NCGC00347909-01	115.546	148.652	124.824	139.896	113.176	126.203	148.616	129.175	148.439	147.447	119.04	A-839977
s-hplm-NOMO1-HPLM_dFBS-CTG48h-mipe4.1-1	NCGC00346522-01	109.188	121.735	102.594	94.1446	119.281	98.3175	99.0401	76.9855	67.2125	66.6757	56.5032	A-922500		s-hplm-P12-Ichikawa-HPLM_dFBS-CTG48h-mipe4.1-1	NCGC00346522-01	104.692	101.982	116.683	112.961	113.166	122.469	96.7212	104.713	90.8278	87.0261	78.9989	A-922500		s-hplm-SEM-HPLM_dFBS-CTG48h-mipe4.1-1	NCGC00346522-01	100.921	111.308	101.211	110.453	110.062	103.103	99.8116	107.303	108.222	105.728	105.336	A-922500
s-hplm-NOMO1-RPMI_IFS-CTG48h-mipe4.1-1	NCGC00346522-01	109.467	110.89	98.5966	100.794	109.741	97.6614	100.384	95.8977	90.5826	83.5307	69.545	A-922500		s-hplm-P12-Ichikawa-RPMI_IFS-CTG48h-mipe4.1-1	NCGC00346522-01	109.597	117.104	100.388	113.195	116.229	113.803	118.02	101.733	92.7784	73.0237	86.1683	A-922500		s-hplm-SEM-RPMI_IFS-CTG48h-mipe4.1-1	NCGC00346522-01	102.013	101.556	111.275	108.164	109.451	99.5403	113.716	97.575	94.5883	91.1925	114.217	A-922500
s-hplm-NOMO1-RPMI_dFBS-CTG48h-mipe4.1-1	NCGC00346522-01	104.922	120.676	113.944	105.165	121.539	97.8906	88.7876	95.9867	81.8504	73.6528	59.7323	A-922500		s-hplm-P12-Ichikawa-RPMI_dFBS-CTG48h-mipe4.1-1	NCGC00346522-01	122.782	121.067	116.166	104.226	122.054	122.254	115.06	113.922	89.6161	83.9366	83.0957	A-922500		s-hplm-SEM-RPMI_dFBS-CTG48h-mipe4.1-1	NCGC00346522-01	109.235	102.907	107.014	124.14	104.006	99.7426	100.737	95.3537	113.252	107.337	123.101	A-922500
s-hplm-NOMO1-HPLM_dFBS-CTG48h-mipe4.1-1	NCGC00346576-01	112.209	120.168	108.387	133.187	116.302	131.411	127.603	106.029	118.739	107.049	81.5301	A-966492		s-hplm-P12-Ichikawa-HPLM_dFBS-CTG48h-mipe4.1-1	NCGC00346576-01	99.8509	110.228	104.99	113.676	114.921	111.211	119.511	114.428	104.834	95.8297	84.1686	A-966492		s-hplm-SEM-HPLM_dFBS-CTG48h-mipe4.1-1	NCGC00346576-01	86.3305	93.5742	115.853	113.424	113.452	110.117	108.764	86.9023	61.6136	39.8141	21.8098	A-966492
s-hplm-NOMO1-RPMI_IFS-CTG48h-mipe4.1-1	NCGC00346576-01	95.7852	95.3884	103.732	114.423	125.377	106.855	117.006	106.862	100.628	105.294	89.5543	A-966492		s-hplm-P12-Ichikawa-RPMI_IFS-CTG48h-mipe4.1-1	NCGC00346576-01	96.9954	97.5763	100.446	105.484	114.075	113.129	123.11	111.752	109.268	102.667	70.1029	A-966492		s-hplm-SEM-RPMI_IFS-CTG48h-mipe4.1-1	NCGC00346576-01	81.2995	80.4152	102.85	93.6768	98.5659	97.9014	98.3129	70.3858	45.9298	31.8034	15.2852	A-966492
s-hplm-NOMO1-RPMI_dFBS-CTG48h-mipe4.1-1	NCGC00346576-01	102.002	111.714	116.541	121.272	117.75	114.327	131.571	130.236	119.583	109.369	81.3052	A-966492		s-hplm-P12-Ichikawa-RPMI_dFBS-CTG48h-mipe4.1-1	NCGC00346576-01	99.4653	104.986	110.386	119.305	109.322	118.628	121.269	116.257	119.991	107.165	65.1134	A-966492		s-hplm-SEM-RPMI_dFBS-CTG48h-mipe4.1-1	NCGC00346576-01	86.2008	103.371	110.78	85.7402	87.7591	109.44	93.1415	64.7755	36.2822	29.626	8.99809	A-966492
s-hplm-NOMO1-HPLM_dFBS-CTG48h-mipe4.1-1	NCGC00346486-01	154.922	144.113	158.924	151.976	150.994	127.968	141.979	112.529	57.3078	12.0445	7.06188	Abexinostat		s-hplm-P12-Ichikawa-HPLM_dFBS-CTG48h-mipe4.1-1	NCGC00346486-01	136.872	144.03	141.671	135.167	145.717	130.155	136.602	95.5029	7.67775	4.86199	2.79071	Abexinostat		s-hplm-SEM-HPLM_dFBS-CTG48h-mipe4.1-1	NCGC00346486-01	135.552	128.567	154.425	145.182	133.288	141.433	121.463	43.8724	8.36748	6.57905	4.43131	Abexinostat
s-hplm-NOMO1-RPMI_IFS-CTG48h-mipe4.1-1	NCGC00346486-01	144.934	158.297	164.909	147.011	147.874	155.712	140.533	126.6	57.3219	13.5998	8.54305	Abexinostat		s-hplm-P12-Ichikawa-RPMI_IFS-CTG48h-mipe4.1-1	NCGC00346486-01	160.575	171.161	165.808	172.582	174.773	171.321	171.114	109.019	11.7424	5.58196	3.34776	Abexinostat		s-hplm-SEM-RPMI_IFS-CTG48h-mipe4.1-1	NCGC00346486-01	143.172	150.544	165.771	150.03	136.582	150.996	130.556	51.4586	10.0515	6.57129	3.83461	Abexinostat
s-hplm-NOMO1-RPMI_dFBS-CTG48h-mipe4.1-1	NCGC00346486-01	157.095	152.019	157.17	155.914	165.252	156.814	159.103	135.015	63.811	13.4941	8.739	Abexinostat		s-hplm-P12-Ichikawa-RPMI_dFBS-CTG48h-mipe4.1-1	NCGC00346486-01	180.597	158.21	164.459	163.805	160.958	170.677	165.248	141.082	17.6308	5.31096	2.72283	Abexinostat		s-hplm-SEM-RPMI_dFBS-CTG48h-mipe4.1-1	NCGC00346486-01	144.933	158.521	152.54	154.465	153.138	161.686	141.363	63.854	10.297	6.75015	3.92114	Abexinostat
s-hplm-NOMO1-HPLM_dFBS-CTG48h-mipe4.1-1	NCGC00263148-02	121.792	144.254	131.707	139.332	136.714	137.808	142.742	142.038	137.059	130.185	120.948	Abiraterone		s-hplm-P12-Ichikawa-HPLM_dFBS-CTG48h-mipe4.1-1	NCGC00263148-02	130.169	131.218	127.745	124.859	128.072	127.903	127.579	132.052	119.91	121.779	112.717	Abiraterone		s-hplm-SEM-HPLM_dFBS-CTG48h-mipe4.1-1	NCGC00263148-02	120.863	135.056	125.476	116.69	127.253	127.916	126.404	118.438	124.828	119.004	92.4384	Abiraterone
s-hplm-NOMO1-RPMI_IFS-CTG48h-mipe4.1-1	NCGC00263148-02	129.608	138.293	141.953	136.572	133.919	131.28	129.392	143.149	132.186	138.12	124.759	Abiraterone		s-hplm-P12-Ichikawa-RPMI_IFS-CTG48h-mipe4.1-1	NCGC00263148-02	151.819	151.236	161.593	159.686	155.142	155.327	142.974	149.339	148.727	144.59	134.812	Abiraterone		s-hplm-SEM-RPMI_IFS-CTG48h-mipe4.1-1	NCGC00263148-02	137.579	154.687	159.704	153.205	128.527	152.183	155.176	136.793	123.017	129.674	130.146	Abiraterone
s-hplm-NOMO1-RPMI_dFBS-CTG48h-mipe4.1-1	NCGC00263148-02	135.024	143.148	158.996	143.534	163.394	138.63	137.315	138.405	133.983	135.151	129.139	Abiraterone		s-hplm-P12-Ichikawa-RPMI_dFBS-CTG48h-mipe4.1-1	NCGC00263148-02	142.177	154.983	160.659	144.249	146.164	138.837	156.738	139.476	135.117	129.358	123.779	Abiraterone		s-hplm-SEM-RPMI_dFBS-CTG48h-mipe4.1-1	NCGC00263148-02	137.345	147.95	134.426	149.819	155.869	112.53	128.948	137.731	154.648	146.208	126.118	Abiraterone
s-hplm-NOMO1-HPLM_dFBS-CTG48h-mipe4.1-1	NCGC00092381-03	129.075	116.644	129.24	124.186	123.664	114.056	119.492	123.89	115.607	99.2938	105.492	ABT-702		s-hplm-P12-Ichikawa-HPLM_dFBS-CTG48h-mipe4.1-1	NCGC00092381-03	115.89	128.489	117.242	121.543	116.705	117.335	114.893	118.621	110.598	107.77	112.679	ABT-702		s-hplm-SEM-HPLM_dFBS-CTG48h-mipe4.1-1	NCGC00092381-03	109.336	106.838	114.658	117.95	114.259	121.98	116.939	114.858	109.372	109.71	96.4683	ABT-702
s-hplm-NOMO1-RPMI_IFS-CTG48h-mipe4.1-1	NCGC00092381-03	107.507	106.634	115.648	120.809	111.342	118.301	121.865	114.811	114.207	105.686	107.318	ABT-702		s-hplm-P12-Ichikawa-RPMI_IFS-CTG48h-mipe4.1-1	NCGC00092381-03	132.95	134.418	120.055	129.639	127.419	118.896	129.878	127.274	122.14	106.569	106.689	ABT-702		s-hplm-SEM-RPMI_IFS-CTG48h-mipe4.1-1	NCGC00092381-03	93.1894	124.364	77.8745	110.856	113.885	109.808	104.388	105.353	113.577	106.477	83.0205	ABT-702
s-hplm-NOMO1-RPMI_dFBS-CTG48h-mipe4.1-1	NCGC00092381-03	108.275	126.906	120.972	110.764	105.941	119.909	109.611	116.965	115.69	106.082	120.006	ABT-702		s-hplm-P12-Ichikawa-RPMI_dFBS-CTG48h-mipe4.1-1	NCGC00092381-03	114.141	121.273	112.111	121.405	117.839	120.61	129.012	114.852	115.144	107.531	112.165	ABT-702		s-hplm-SEM-RPMI_dFBS-CTG48h-mipe4.1-1	NCGC00092381-03	125.459	123.936	101.677	133.21	125.1	126.987	131.925	126.021	133.42	122.512	92.9983	ABT-702
s-hplm-NOMO1-HPLM_dFBS-CTG48h-mipe4.1-1	NCGC00253562-02	140.106	118.59	124.534	108.174	126.843	92.481	96.7153	102.029	52.696	50.1527	55.0184	ABT-737		s-hplm-P12-Ichikawa-HPLM_dFBS-CTG48h-mipe4.1-1	NCGC00253562-02	118.486	122.676	119.764	110.045	114.731	97.7521	85.3946	56.6545	14.9069	7.52769	4.58903	ABT-737		s-hplm-SEM-HPLM_dFBS-CTG48h-mipe4.1-1	NCGC00253562-02	115.992	126.478	110.83	82.6852	64.8393	23.6609	10.8009	8.47795	6.85088	6.24664	3.87568	ABT-737
s-hplm-NOMO1-RPMI_IFS-CTG48h-mipe4.1-1	NCGC00253562-02	108.217	118.241	109.106	107.142	99.4852	98.845	89.4853	80.7231	50.8008	49.553	60.5528	ABT-737		s-hplm-P12-Ichikawa-RPMI_IFS-CTG48h-mipe4.1-1	NCGC00253562-02	127.26	115.761	115.898	114.667	119.701	114.831	108.269	79.9307	24.2497	12.468	4.92128	ABT-737		s-hplm-SEM-RPMI_IFS-CTG48h-mipe4.1-1	NCGC00253562-02	103.389	118.446	109.549	101.806	73.7706	27.6595	11.1488	6.51708	4.95137	3.97655	2.62147	ABT-737
s-hplm-NOMO1-RPMI_dFBS-CTG48h-mipe4.1-1	NCGC00253562-02	115.159	122.865	101.707	114.23	98.3306	85.308	62.6972	46.0954	33.8854	30.6088	42.4531	ABT-737		s-hplm-P12-Ichikawa-RPMI_dFBS-CTG48h-mipe4.1-1	NCGC00253562-02	124.395	127.779	124.454	124.192	119.008	117.018	95.5242	76.1096	15.8471	8.77066	4.13484	ABT-737		s-hplm-SEM-RPMI_dFBS-CTG48h-mipe4.1-1	NCGC00253562-02	128.315	91.3321	99.7466	81.733	57.3648	19.7082	11.3149	8.95709	5.66765	4.97904	3.36299	ABT-737
s-hplm-NOMO1-HPLM_dFBS-CTG48h-mipe4.1-1	NCGC00346494-01	138.523	128.073	129.992	123.59	119.451	127.456	125.545	110.097	30.0577	40.8223	44.801	ABT-751		s-hplm-P12-Ichikawa-HPLM_dFBS-CTG48h-mipe4.1-1	NCGC00346494-01	124.207	117.689	124.02	119.427	121.872	125.173	129.364	122.202	17.2225	14.7665	10.7643	ABT-751		s-hplm-SEM-HPLM_dFBS-CTG48h-mipe4.1-1	NCGC00346494-01	123.515	126.868	113.612	116.086	127.116	114.68	122.614	96.0653	20.9189	25.541	21.621	ABT-751
s-hplm-NOMO1-RPMI_IFS-CTG48h-mipe4.1-1	NCGC00346494-01	116.994	106.761	116.016	114.523	120.704	101.26	128.774	97.5864	28.5806	23.1528	29.4258	ABT-751		s-hplm-P12-Ichikawa-RPMI_IFS-CTG48h-mipe4.1-1	NCGC00346494-01	125.187	120.967	116.267	125.573	120.425	118.573	118.343	122.322	22.2935	17.6856	17.3116	ABT-751		s-hplm-SEM-RPMI_IFS-CTG48h-mipe4.1-1	NCGC00346494-01	76.2242	82.0545	65.8439	86.4078	77.6083	82.6166	77.1488	79.1039	36.1907	17.5331	13.4639	ABT-751
s-hplm-NOMO1-RPMI_dFBS-CTG48h-mipe4.1-1	NCGC00346494-01	119.089	112.939	110.397	110.792	114.314	110.39	115.757	113.644	71.5196	35.9624	33.5379	ABT-751		s-hplm-P12-Ichikawa-RPMI_dFBS-CTG48h-mipe4.1-1	NCGC00346494-01	117.317	128.01	118.049	114.065	120.642	112.786	107.909	113.232	38.9884	27.9996	23.9694	ABT-751		s-hplm-SEM-RPMI_dFBS-CTG48h-mipe4.1-1	NCGC00346494-01	114.104	108.581	109.269	105.307	101.953	123.944	113.272	96.4903	47.4553	23.417	20.1736	ABT-751
s-hplm-NOMO1-HPLM_dFBS-CTG48h-mipe4.1-1	NCGC00242477-01	139.33	130.078	144.475	117.794	130.844	113.15	122.106	113.516	104.373	105.19	117.431	AC-261066		s-hplm-P12-Ichikawa-HPLM_dFBS-CTG48h-mipe4.1-1	NCGC00242477-01	119.19	116.118	111.611	115.88	119.366	112.454	114.664	112.236	107.134	94.522	109.788	AC-261066		s-hplm-SEM-HPLM_dFBS-CTG48h-mipe4.1-1	NCGC00242477-01	124.279	125.909	119.984	124.993	123.452	124.334	107.602	110.538	115.038	108.585	119.391	AC-261066
s-hplm-NOMO1-RPMI_IFS-CTG48h-mipe4.1-1	NCGC00242477-01	130.02	129.952	134.423	130.016	127.163	126.587	104.255	106.918	108.155	103.815	111.141	AC-261066		s-hplm-P12-Ichikawa-RPMI_IFS-CTG48h-mipe4.1-1	NCGC00242477-01	124.167	116.883	118.072	119.819	120.209	110.143	108.016	100.445	99.6786	86.478	97.6434	AC-261066		s-hplm-SEM-RPMI_IFS-CTG48h-mipe4.1-1	NCGC00242477-01	100.792	110.841	113.299	117.77	104.015	109.141	107.268	101.669	102.162	84.5431	106.335	AC-261066
s-hplm-NOMO1-RPMI_dFBS-CTG48h-mipe4.1-1	NCGC00242477-01	128.998	142.439	119.278	129.927	137.959	119.223	117.864	116.698	115.651	87.3028	98.7049	AC-261066		s-hplm-P12-Ichikawa-RPMI_dFBS-CTG48h-mipe4.1-1	NCGC00242477-01	122.711	127.361	123.669	120.891	116.272	114.338	117.907	105.318	110.786	84.9663	113.078	AC-261066		s-hplm-SEM-RPMI_dFBS-CTG48h-mipe4.1-1	NCGC00242477-01	105.35	112.986	107.627	121.594	121.444	111.214	116.182	120.381	97.4023	103.78	121.092	AC-261066
s-hplm-NOMO1-HPLM_dFBS-CTG48h-mipe4.1-1	NCGC00344509-01	88.4665	123.98	115.434	108.839	129.67	126.686	113.104	132.4	98.3341	55.7112	28.8129	AC-265347		s-hplm-P12-Ichikawa-HPLM_dFBS-CTG48h-mipe4.1-1	NCGC00344509-01	97.7792	110.362	102.827	108.468	105.869	114.36	82.0242	108.976	79.3772	37.453	10.1799	AC-265347		s-hplm-SEM-HPLM_dFBS-CTG48h-mipe4.1-1	NCGC00344509-01	75.6778	95.131	105.76	82.8987	108.396	113.517	6.40275	76.5942	94.1722	62.3771	63.4536	AC-265347
s-hplm-NOMO1-RPMI_IFS-CTG48h-mipe4.1-1	NCGC00344509-01	95.7144	101	105.14	112.735	105.396	112.523	109.96	113.99	115.799	52.6398	21.0861	AC-265347		s-hplm-P12-Ichikawa-RPMI_IFS-CTG48h-mipe4.1-1	NCGC00344509-01	91.2317	104.76	107.024	111.226	100.137	106.55	91.0133	112.995	70.8385	51.2048	8.45901	AC-265347		s-hplm-SEM-RPMI_IFS-CTG48h-mipe4.1-1	NCGC00344509-01	91.6836	110.351	94.1809	101.562	106.651	123.25	7.02546	70.7126	102.133	61.2128	63.1681	AC-265347
s-hplm-NOMO1-RPMI_dFBS-CTG48h-mipe4.1-1	NCGC00344509-01	107.177	107.259	104.478	112.652	113.112	114.284	108.223	116.995	103.731	100.407	39.1722	AC-265347		s-hplm-P12-Ichikawa-RPMI_dFBS-CTG48h-mipe4.1-1	NCGC00344509-01	95.5164	102.964	102.451	110.882	110.573	97.9649	100.815	108.377	78.9969	63.9241	13.2469	AC-265347		s-hplm-SEM-RPMI_dFBS-CTG48h-mipe4.1-1	NCGC00344509-01	77.0843	111.886	93.7263	113.76	91.1423	115.089	8.00335	69.6562	97.3685	56.4544	56.5946	AC-265347
s-hplm-NOMO1-HPLM_dFBS-CTG48h-mipe4.1-1	NCGC00346483-01	67.4855	75.3801	80.3021	90.5994	93.2002	101.997	92.7999	76.0379	88.7407	60.4591	18.5722	AC-480		s-hplm-P12-Ichikawa-HPLM_dFBS-CTG48h-mipe4.1-1	NCGC00346483-01	80.0346	83.8561	91.4765	90.0386	94.7727	96.5344	99.807	94.2629	86.8153	87.8395	50.5546	AC-480		s-hplm-SEM-HPLM_dFBS-CTG48h-mipe4.1-1	NCGC00346483-01	74.5114	71.9948	85.6279	85.7998	91.5378	105.646	94.4583	96.7732	102.917	21.693	24.9986	AC-480
s-hplm-NOMO1-RPMI_IFS-CTG48h-mipe4.1-1	NCGC00346483-01	97.1995	86.5637	85.1581	93.5227	91.6411	89.5033	89.9098	92.7131	84.6214	74.9378	39.9769	AC-480		s-hplm-P12-Ichikawa-RPMI_IFS-CTG48h-mipe4.1-1	NCGC00346483-01	83.0032	84.4213	90.7814	87.8586	92.8533	85.7867	85.9533	92.2163	76.6333	81.3048	48.2583	AC-480		s-hplm-SEM-RPMI_IFS-CTG48h-mipe4.1-1	NCGC00346483-01	95.5442	95.1806	103.468	102.508	115.877	102.136	108.583	104.077	98.5539	15.4447	10.8353	AC-480
s-hplm-NOMO1-RPMI_dFBS-CTG48h-mipe4.1-1	NCGC00346483-01	77.6362	80.4402	86.2936	85.8415	88.326	86.4566	88.9694	91.6631	89.3964	80.3158	37.4885	AC-480		s-hplm-P12-Ichikawa-RPMI_dFBS-CTG48h-mipe4.1-1	NCGC00346483-01	83.4358	84.3941	88.8768	97.318	100.146	88.1213	89.1502	92.8842	91.3481	82.7986	40.3661	AC-480		s-hplm-SEM-RPMI_dFBS-CTG48h-mipe4.1-1	NCGC00346483-01	71.7233	62.0883	78.1308	90.2788	74.8238	83.9911	88.4566	99.5691	85.6311	16.7904	9.71832	AC-480
s-hplm-NOMO1-HPLM_dFBS-CTG48h-mipe4.1-1	NCGC00263280-01	142.992	139.548	161.049	144.141	148.64	162.104	136.836	162.265	131.384	129.513	84.4573	Ac-SAH-P53-8		s-hplm-P12-Ichikawa-HPLM_dFBS-CTG48h-mipe4.1-1	NCGC00263280-01	135.978	138.794	145.92	143.617	135.029	138.607	142.642	131.079	133.174	122.129	98.4126	Ac-SAH-P53-8		s-hplm-SEM-HPLM_dFBS-CTG48h-mipe4.1-1	NCGC00263280-01	134.04	135.288	141.578	136.506	152.983	136.024	122.371	101.352	57.0253	39.855	30.5944	Ac-SAH-P53-8
s-hplm-NOMO1-RPMI_IFS-CTG48h-mipe4.1-1	NCGC00263280-01	150.873	145.781	152.782	153.487	145.857	132.443	151.368	136.756	136.045	134.99	126.807	Ac-SAH-P53-8		s-hplm-P12-Ichikawa-RPMI_IFS-CTG48h-mipe4.1-1	NCGC00263280-01	162.908	174.272	179.657	173.549	172.869	162.281	172.62	150.487	150.452	165.662	149.149	Ac-SAH-P53-8		s-hplm-SEM-RPMI_IFS-CTG48h-mipe4.1-1	NCGC00263280-01	149.267	149.971	168.217	170.53	164.093	138.627	82.6416	70.7208	45.5996	24.6855	21.6269	Ac-SAH-P53-8
s-hplm-NOMO1-RPMI_dFBS-CTG48h-mipe4.1-1	NCGC00263280-01	171.766	176.79	157.204	154.371	147.183	148.79	149.331	150.64	147.219	143.974	124.781	Ac-SAH-P53-8		s-hplm-P12-Ichikawa-RPMI_dFBS-CTG48h-mipe4.1-1	NCGC00263280-01	168.429	175.209	170.754	172.154	154.612	166.058	151.853	150.438	152.164	148.927	124.541	Ac-SAH-P53-8		s-hplm-SEM-RPMI_dFBS-CTG48h-mipe4.1-1	NCGC00263280-01	149.464	145.399	146.801	160.645	151.382	129.975	104.865	85.1007	66.6373	33.0107	21.4039	Ac-SAH-P53-8
s-hplm-NOMO1-HPLM_dFBS-CTG48h-mipe4.1-1	NCGC00165736-02	127.114	111.467	96.0435	136.098	111.361	121.339	122.912	123.28	126.054	114.939	82.9937	Acadesine		s-hplm-P12-Ichikawa-HPLM_dFBS-CTG48h-mipe4.1-1	NCGC00165736-02	120.139	123.753	120.392	118.511	122.273	121.224	121.93	116.718	114.673	115.43	103.756	Acadesine		s-hplm-SEM-HPLM_dFBS-CTG48h-mipe4.1-1	NCGC00165736-02	120.034	127.352	126.119	126.498	127.941	123.388	125.26	113.224	109.186	95.7974	65.5127	Acadesine
s-hplm-NOMO1-RPMI_IFS-CTG48h-mipe4.1-1	NCGC00165736-02	137.397	132.265	127.645	120.104	122.527	142.009	124.28	117.923	119.085	125.111	88.4352	Acadesine		s-hplm-P12-Ichikawa-RPMI_IFS-CTG48h-mipe4.1-1	NCGC00165736-02	128.136	140.208	129.356	127.565	131.169	128.315	117.666	121.276	116.819	122.885	109.113	Acadesine		s-hplm-SEM-RPMI_IFS-CTG48h-mipe4.1-1	NCGC00165736-02	81.8154	95.0845	89.8887	72.6621	94.9828	83.127	91.6538	68.0129	66.6441	69.701	18.8556	Acadesine
s-hplm-NOMO1-RPMI_dFBS-CTG48h-mipe4.1-1	NCGC00165736-02	135.067	127.836	128.64	133.178	128.524	120.251	126.579	134.184	116.283	120.717	92.0085	Acadesine		s-hplm-P12-Ichikawa-RPMI_dFBS-CTG48h-mipe4.1-1	NCGC00165736-02	127.277	132.49	132.216	136.946	125.438	135.395	112.76	121.72	116.035	118.835	122.774	Acadesine		s-hplm-SEM-RPMI_dFBS-CTG48h-mipe4.1-1	NCGC00165736-02	119.535	113.429	115.983	120.04	135.772	108.523	121	115.294	121.604	114.295	31.5124	Acadesine
s-hplm-NOMO1-HPLM_dFBS-CTG48h-mipe4.1-1	NCGC00160515-03	130.518	135.347	137.993	130.696	127.979	160.568	39.4773	39.9291	47.0524	46.1023	42.8085	Acarbose		s-hplm-P12-Ichikawa-HPLM_dFBS-CTG48h-mipe4.1-1	NCGC00160515-03	126.662	133.758	138.93	138.369	136.598	144.586	98.7637	37.2071	13.9073	13.8953	13.9967	Acarbose		s-hplm-SEM-HPLM_dFBS-CTG48h-mipe4.1-1	NCGC00160515-03	63.4376	134.033	128.863	119.766	134.395	135.91	143.857	124.913	130.753	61.5959	44.9574	Acarbose
s-hplm-NOMO1-RPMI_IFS-CTG48h-mipe4.1-1	NCGC00160515-03	127.487	147.498	137.241	150.586	107.072	144.067	32.8331	30.8986	28.1103	27.0781	27.9396	Acarbose		s-hplm-P12-Ichikawa-RPMI_IFS-CTG48h-mipe4.1-1	NCGC00160515-03	150.401	160.178	170.118	159.733	170.133	190.008	145.213	52.2698	21.8037	23.2065	20.6421	Acarbose		s-hplm-SEM-RPMI_IFS-CTG48h-mipe4.1-1	NCGC00160515-03	77.7828	136.781	128.276	136.936	125.033	165.149	164.015	155.298	140.915	119.385	51.1707	Acarbose
s-hplm-NOMO1-RPMI_dFBS-CTG48h-mipe4.1-1	NCGC00160515-03	144.454	149.161	157.791	144.371	163.495	158.376	39.1539	40.4637	39.6877	43.2022	39.6238	Acarbose		s-hplm-P12-Ichikawa-RPMI_dFBS-CTG48h-mipe4.1-1	NCGC00160515-03	140.753	143.464	142.316	160.98	149.032	156.909	152.203	136.844	27.1159	25.5171	23.4806	Acarbose		s-hplm-SEM-RPMI_dFBS-CTG48h-mipe4.1-1	NCGC00160515-03	78.9617	149.709	145.548	119.486	143.222	140.155	148.99	153.362	150.182	144.713	129.029	Acarbose
s-hplm-NOMO1-HPLM_dFBS-CTG48h-mipe4.1-1	NCGC00263235-01	141.338	142.763	148.752	185.631	245.905	37.2086	82.6115	120.742	137.655	125.949	110.83	ACC1 BMS		s-hplm-P12-Ichikawa-HPLM_dFBS-CTG48h-mipe4.1-1	NCGC00263235-01	133.821	125.382	132.262	129.926	122.053	132.753	130.158	109.226	119.219	109.161	109.74	ACC1 BMS		s-hplm-SEM-HPLM_dFBS-CTG48h-mipe4.1-1	NCGC00263235-01	133.144	124.916	133.854	132.222	126.441	136.762	130.534	128.072	126.868	124.101	113.689	ACC1 BMS
s-hplm-NOMO1-RPMI_IFS-CTG48h-mipe4.1-1	NCGC00263235-01	142.006	134.116	136.326	131.999	143.95	141.56	127.052	132.419	121.444	131.999	115.895	ACC1 BMS		s-hplm-P12-Ichikawa-RPMI_IFS-CTG48h-mipe4.1-1	NCGC00263235-01	137.585	133.038	145.659	133.85	134.7	123.17	135.101	121.739	113.412	113.427	100.992	ACC1 BMS		s-hplm-SEM-RPMI_IFS-CTG48h-mipe4.1-1	NCGC00263235-01	139.479	145.317	137.765	125.957	133.373	135.78	142.999	120.142	125.307	121.506	115.053	ACC1 BMS
s-hplm-NOMO1-RPMI_dFBS-CTG48h-mipe4.1-1	NCGC00263235-01	148.589	143.067	153.642	144.782	173.56	200.995	128.638	109.249	93.0602	132.802	119.233	ACC1 BMS		s-hplm-P12-Ichikawa-RPMI_dFBS-CTG48h-mipe4.1-1	NCGC00263235-01	128.085	135.758	124.024	141.028	149.517	135.48	133.402	126.952	112.197	105.146	109.049	ACC1 BMS		s-hplm-SEM-RPMI_dFBS-CTG48h-mipe4.1-1	NCGC00263235-01	121.671	127.275	148.703	140.985	137.542	151.851	131.875	128.636	119.761	104.647	98.8034	ACC1 BMS
s-hplm-NOMO1-HPLM_dFBS-CTG48h-mipe4.1-1	NCGC00016868-11	123.377	131.418	121.629	136.487	116.745	130.712	127.512	114.294	122.836	119.758	122.614	Acemetacin		s-hplm-P12-Ichikawa-HPLM_dFBS-CTG48h-mipe4.1-1	NCGC00016868-11	119.182	126.243	118.326	113.313	115.615	114.165	112.343	118.377	112.441	116.193	108.034	Acemetacin		s-hplm-SEM-HPLM_dFBS-CTG48h-mipe4.1-1	NCGC00016868-11	109.166	113.566	110.935	110.354	111.611	110.36	119.41	102.156	112.951	109.119	106.125	Acemetacin
s-hplm-NOMO1-RPMI_IFS-CTG48h-mipe4.1-1	NCGC00016868-11	124.094	146.564	137.624	146.207	132.239	129.455	117.608	125.281	115.923	111.986	108.996	Acemetacin		s-hplm-P12-Ichikawa-RPMI_IFS-CTG48h-mipe4.1-1	NCGC00016868-11	127.727	133.095	123.335	121.104	114.376	117.853	117.313	114.267	114.834	112.501	115.976	Acemetacin		s-hplm-SEM-RPMI_IFS-CTG48h-mipe4.1-1	NCGC00016868-11	121.254	126.324	120.801	120.44	112.515	111.033	109.251	99.8027	113.244	98.3623	102.418	Acemetacin
s-hplm-NOMO1-RPMI_dFBS-CTG48h-mipe4.1-1	NCGC00016868-11	111.868	137.276	109.61	142.096	117.003	133.118	120.298	134.874	114.641	123.142	106.003	Acemetacin		s-hplm-P12-Ichikawa-RPMI_dFBS-CTG48h-mipe4.1-1	NCGC00016868-11	120.099	124.756	116.066	139.003	116.228	118.546	120.229	113.217	115.218	113.315	107.448	Acemetacin		s-hplm-SEM-RPMI_dFBS-CTG48h-mipe4.1-1	NCGC00016868-11	118.99	130.658	122.586	123.259	115.507	116.403	128.364	109.598	111.892	112.612	100.04	Acemetacin
s-hplm-NOMO1-HPLM_dFBS-CTG48h-mipe4.1-1	NCGC00016361-13	153.096	140.858	156.568	143.782	142.974	136.293	140.407	144.185	151.631	129.536	100.436	Acetaminophen		s-hplm-P12-Ichikawa-HPLM_dFBS-CTG48h-mipe4.1-1	NCGC00016361-13	142.063	149.572	142.948	136.702	141.64	142.109	132.17	134.129	134.946	124.586	106.804	Acetaminophen		s-hplm-SEM-HPLM_dFBS-CTG48h-mipe4.1-1	NCGC00016361-13	143.092	122.196	131.446	65.6845	133.245	123.88	129.297	140.243	139.442	129.147	108.018	Acetaminophen
s-hplm-NOMO1-RPMI_IFS-CTG48h-mipe4.1-1	NCGC00016361-13	158.747	150.783	153.274	141.13	149.918	154.498	147.6	144.767	141.321	130.01	120.353	Acetaminophen		s-hplm-P12-Ichikawa-RPMI_IFS-CTG48h-mipe4.1-1	NCGC00016361-13	167.333	179.546	176.145	163.548	184.462	158.204	168.373	160.366	163.425	144.5	119.389	Acetaminophen		s-hplm-SEM-RPMI_IFS-CTG48h-mipe4.1-1	NCGC00016361-13	136.198	136.842	139.199	76.5259	145.062	134.939	139.097	147.524	129.192	136.511	113.918	Acetaminophen
s-hplm-NOMO1-RPMI_dFBS-CTG48h-mipe4.1-1	NCGC00016361-13	157.04	146.519	158.644	164.636	147.767	155.182	134.713	157.504	148.134	130.001	115.937	Acetaminophen		s-hplm-P12-Ichikawa-RPMI_dFBS-CTG48h-mipe4.1-1	NCGC00016361-13	174.046	171.121	171.436	166.406	175.51	170.429	156.908	174.378	164.418	163.513	133.673	Acetaminophen		s-hplm-SEM-RPMI_dFBS-CTG48h-mipe4.1-1	NCGC00016361-13	165.989	145.679	148.836	62.8186	163.257	170.285	129.347	164.112	162.651	140.459	114.173	Acetaminophen
s-hplm-NOMO1-HPLM_dFBS-CTG48h-mipe4.1-1	NCGC00015086-03	81.0531	93.1789	103.631	82.7491	96.8827	81.5634	78.7663	96.9777	78.1714	26.6603	27.513	Acetylcysteine		s-hplm-P12-Ichikawa-HPLM_dFBS-CTG48h-mipe4.1-1	NCGC00015086-03	81.9145	82.9321	88.6606	88.3754	91.2809	86.3799	89.2753	87.2193	87.2524	18.3716	27.494	Acetylcysteine		s-hplm-SEM-HPLM_dFBS-CTG48h-mipe4.1-1	NCGC00015086-03	71.5267	71.742	75.7358	63.5019	82.2539	62.4699	66.7114	84.0731	89.9811	36.0723	62.3362	Acetylcysteine
s-hplm-NOMO1-RPMI_IFS-CTG48h-mipe4.1-1	NCGC00015086-03	72.6723	81.1185	75.2679	74.3967	75.8451	75.2484	82.7325	79.4926	84.4805	30.5376	70.3932	Acetylcysteine		s-hplm-P12-Ichikawa-RPMI_IFS-CTG48h-mipe4.1-1	NCGC00015086-03	75.4663	74.2291	81.4499	78.1556	81.4308	69.5278	83.2903	80.368	88.8348	28.6315	62.5281	Acetylcysteine		s-hplm-SEM-RPMI_IFS-CTG48h-mipe4.1-1	NCGC00015086-03	93.5029	93.7021	87.8006	99.0525	99.7546	90.8134	95.4411	116.491	113.935	27.6617	29.23	Acetylcysteine
s-hplm-NOMO1-RPMI_dFBS-CTG48h-mipe4.1-1	NCGC00015086-03	81.1017	77.8137	86.6711	88.9326	88.0928	75.8401	85.5564	80.1219	90.6806	27.7665	75.9268	Acetylcysteine		s-hplm-P12-Ichikawa-RPMI_dFBS-CTG48h-mipe4.1-1	NCGC00015086-03	80.3773	80.4223	76.4039	82.7383	89.6717	78.9562	84.3561	88.8462	77.1967	27.8221	45.5766	Acetylcysteine		s-hplm-SEM-RPMI_dFBS-CTG48h-mipe4.1-1	NCGC00015086-03	76.6681	57.8003	86.179	65.4757	88.4013	63.976	83.6036	78.7282	107.712	30.8767	54.8706	Acetylcysteine
s-hplm-NOMO1-HPLM_dFBS-CTG48h-mipe4.1-1	NCGC00015061-12	93.0697	105.893	123.081	111.943	103.226	119.469	103.944	124.805	98.3496	102.098	73.3819	Aciclovir		s-hplm-P12-Ichikawa-HPLM_dFBS-CTG48h-mipe4.1-1	NCGC00015061-12	98.2388	108.724	106.111	107.45	111.066	112.226	111.326	112.36	109.304	104.906	91.3449	Aciclovir		s-hplm-SEM-HPLM_dFBS-CTG48h-mipe4.1-1	NCGC00015061-12	93.6835	100.877	97.2456	103.464	100.303	99.6602	111.256	104.047	89.506	77.2644	60.5031	Aciclovir
s-hplm-NOMO1-RPMI_IFS-CTG48h-mipe4.1-1	NCGC00015061-12	105.897	96.7909	108.659	109.37	103.297	95.4473	98.1282	102.866	102.924	97.3635	96.8547	Aciclovir		s-hplm-P12-Ichikawa-RPMI_IFS-CTG48h-mipe4.1-1	NCGC00015061-12	93.6744	112.364	106.171	115.022	110.171	99.3589	110.156	106.294	105.625	92.2698	84.6051	Aciclovir		s-hplm-SEM-RPMI_IFS-CTG48h-mipe4.1-1	NCGC00015061-12	87.0387	106.948	106.491	111.795	101.269	104.456	114.704	116.897	105.509	93.4308	56.4965	Aciclovir
s-hplm-NOMO1-RPMI_dFBS-CTG48h-mipe4.1-1	NCGC00015061-12	112.472	101.016	103.07	97.8383	93.7705	112.545	105.521	109.316	107.391	100.072	71.49	Aciclovir		s-hplm-P12-Ichikawa-RPMI_dFBS-CTG48h-mipe4.1-1	NCGC00015061-12	97.1873	97.7833	110.741	98.1507	105.195	97.2724	109.972	94.6603	98.8639	102.205	85.0573	Aciclovir		s-hplm-SEM-RPMI_dFBS-CTG48h-mipe4.1-1	NCGC00015061-12	82.962	93.8664	95.9138	94.2524	95.0551	114.654	90.129	101.393	88.1618	73.2945	44.8238	Aciclovir
s-hplm-NOMO1-HPLM_dFBS-CTG48h-mipe4.1-1	NCGC00160519-02	150.899	131.136	123.257	130.729	130.686	114.458	117.249	130.507	128.369	126.486	118.016	Acipimox		s-hplm-P12-Ichikawa-HPLM_dFBS-CTG48h-mipe4.1-1	NCGC00160519-02	115.343	120.283	111.619	115.378	111.746	116.245	113.67	118.524	111.408	106.891	105.367	Acipimox		s-hplm-SEM-HPLM_dFBS-CTG48h-mipe4.1-1	NCGC00160519-02	125.846	129.6	104.611	119.769	119.694	125.485	120.639	112.631	114.125	114.675	103.977	Acipimox
s-hplm-NOMO1-RPMI_IFS-CTG48h-mipe4.1-1	NCGC00160519-02	109.417	122.293	110.351	127.337	128.542	115.112	100.845	117.886	105.162	103.171	111.693	Acipimox		s-hplm-P12-Ichikawa-RPMI_IFS-CTG48h-mipe4.1-1	NCGC00160519-02	121.788	128.461	123.872	126.017	119.618	127.091	124.99	127.189	116.108	118.893	100.149	Acipimox		s-hplm-SEM-RPMI_IFS-CTG48h-mipe4.1-1	NCGC00160519-02	77.1132	88.9297	81.0266	86.9627	85.707	92.1381	101.069	87.3152	99.4513	87.8382	72.6169	Acipimox
s-hplm-NOMO1-RPMI_dFBS-CTG48h-mipe4.1-1	NCGC00160519-02	128.373	123.228	134.756	120.133	133.142	111.063	113.577	115.001	108.762	110.017	120.976	Acipimox		s-hplm-P12-Ichikawa-RPMI_dFBS-CTG48h-mipe4.1-1	NCGC00160519-02	121.443	130.083	123.122	111.304	117.099	122.905	119.665	108.447	114.754	109.23	101.892	Acipimox		s-hplm-SEM-RPMI_dFBS-CTG48h-mipe4.1-1	NCGC00160519-02	120.726	117.784	92.7462	112.359	135.31	126.085	132.561	127.739	120.07	114.19	99.2772	Acipimox
s-hplm-NOMO1-HPLM_dFBS-CTG48h-mipe4.1-1	NCGC00188429-01	96.7589	117.387	116.526	118.855	113.78	108.013	129.511	113.705	123.362	106.301	116.17	Acitazanolast		s-hplm-P12-Ichikawa-HPLM_dFBS-CTG48h-mipe4.1-1	NCGC00188429-01	101.052	94.8557	102.514	107.994	108.431	105.8	104.796	106.461	111.645	112.192	111.261	Acitazanolast		s-hplm-SEM-HPLM_dFBS-CTG48h-mipe4.1-1	NCGC00188429-01	90.1914	98.2105	108.262	112.361	108.988	115.933	76.3961	121.717	132.24	128.031	118.707	Acitazanolast
s-hplm-NOMO1-RPMI_IFS-CTG48h-mipe4.1-1	NCGC00188429-01	94.305	101.753	109.449	95.7839	110.966	107.956	97.3416	105.695	108.355	120.278	99.1509	Acitazanolast		s-hplm-P12-Ichikawa-RPMI_IFS-CTG48h-mipe4.1-1	NCGC00188429-01	109.366	111.381	106.173	111.972	126.372	106.761	112.69	114.308	108.334	115.827	107.287	Acitazanolast		s-hplm-SEM-RPMI_IFS-CTG48h-mipe4.1-1	NCGC00188429-01	91.3479	112.421	114.321	103.797	106.432	105.988	75.5465	118.908	120.499	110.168	116.753	Acitazanolast
s-hplm-NOMO1-RPMI_dFBS-CTG48h-mipe4.1-1	NCGC00188429-01	108.894	103.393	110.761	99.1832	111.92	106.119	126.367	103.985	113.409	113.209	120.091	Acitazanolast		s-hplm-P12-Ichikawa-RPMI_dFBS-CTG48h-mipe4.1-1	NCGC00188429-01	100.334	104.954	105.786	108.06	107.451	106.283	100.277	105.321	98.441	104.536	102.111	Acitazanolast		s-hplm-SEM-RPMI_dFBS-CTG48h-mipe4.1-1	NCGC00188429-01	98.8077	100.657	110.878	115.555	118.54	105.383	81.4613	119.385	131.766	106.65	102.42	Acitazanolast
s-hplm-NOMO1-HPLM_dFBS-CTG48h-mipe4.1-1	NCGC00163127-05	127.832	131.685	137.078	124.438	146.851	140.275	136.172	120.645	110.801	96.3977	94.3112	Acitretin		s-hplm-P12-Ichikawa-HPLM_dFBS-CTG48h-mipe4.1-1	NCGC00163127-05	125.41	138.277	129.267	131.822	129.014	131.957	132.574	120.203	116.523	119.251	109.303	Acitretin		s-hplm-SEM-HPLM_dFBS-CTG48h-mipe4.1-1	NCGC00163127-05	133.504	127.464	131.434	130.043	131.217	130.765	124.22	111.44	115.806	115.381	103.591	Acitretin
s-hplm-NOMO1-RPMI_IFS-CTG48h-mipe4.1-1	NCGC00163127-05	140.309	135.146	133.1	149.526	139.717	160.541	127.098	121.552	122.813	116.306	104.791	Acitretin		s-hplm-P12-Ichikawa-RPMI_IFS-CTG48h-mipe4.1-1	NCGC00163127-05	128.533	142.737	142.79	138.863	145.123	134.679	131.146	112.041	126.319	109.867	103.704	Acitretin		s-hplm-SEM-RPMI_IFS-CTG48h-mipe4.1-1	NCGC00163127-05	149.164	134.198	145.95	122.466	152.025	135.052	123.62	103.318	103.193	105.433	98.9399	Acitretin
s-hplm-NOMO1-RPMI_dFBS-CTG48h-mipe4.1-1	NCGC00163127-05	143.914	140.709	155.309	149.416	136.851	175.399	126.43	116.154	103.87	94.7802	95.5739	Acitretin		s-hplm-P12-Ichikawa-RPMI_dFBS-CTG48h-mipe4.1-1	NCGC00163127-05	132.331	116.569	133.508	136.594	133.381	135.472	121.511	117.879	124.239	110.754	103.524	Acitretin		s-hplm-SEM-RPMI_dFBS-CTG48h-mipe4.1-1	NCGC00163127-05	135.928	141.308	125.658	141.135	137.666	138.873	142.785	131.662	109.493	117.46	98.4641	Acitretin
s-hplm-NOMO1-HPLM_dFBS-CTG48h-mipe4.1-1	NCGC00167503-02	108.753	106.383	105.757	106.388	121.496	101.112	109.09	82.0212	67.0273	78.5481	71.9314	Aclarubicin		s-hplm-P12-Ichikawa-HPLM_dFBS-CTG48h-mipe4.1-1	NCGC00167503-02	94.5477	104.435	96.9652	101.682	102.634	106.439	108.837	99.8804	94.4948	85.4603	90.0847	Aclarubicin		s-hplm-SEM-HPLM_dFBS-CTG48h-mipe4.1-1	NCGC00167503-02	79.7843	68.5251	86.172	77.875	48.3631	49.9802	26.5438	11.3735	13.5057	23.9788	15.7852	Aclarubicin
s-hplm-NOMO1-RPMI_IFS-CTG48h-mipe4.1-1	NCGC00167503-02	95.7413	101.761	95.5869	97.5584	106.056	93.7723	95.6346	64.157	76.6079	75.8383	84.9751	Aclarubicin		s-hplm-P12-Ichikawa-RPMI_IFS-CTG48h-mipe4.1-1	NCGC00167503-02	94.7081	96.4542	96.7879	98.6812	101.677	99.0197	97.2033	73.1987	75.7093	63.9089	53.4524	Aclarubicin		s-hplm-SEM-RPMI_IFS-CTG48h-mipe4.1-1	NCGC00167503-02	81.0301	65.9337	85.2443	72.4801	46.1871	54.4409	32.7432	18.0613	23.2493	20.2409	19.46	Aclarubicin
s-hplm-NOMO1-RPMI_dFBS-CTG48h-mipe4.1-1	NCGC00167503-02	91.5192	84.7213	94.4072	98.122	101.757	90.3705	93.9221	67.7456	71.561	75.28	72.0544	Aclarubicin		s-hplm-P12-Ichikawa-RPMI_dFBS-CTG48h-mipe4.1-1	NCGC00167503-02	95.4764	91.0787	90.7752	93.5452	94.8695	105.576	98.6583	84.1521	77.9685	76.7953	63.3273	Aclarubicin		s-hplm-SEM-RPMI_dFBS-CTG48h-mipe4.1-1	NCGC00167503-02	85.4881	48.6037	83.6803	66.7132	46.2079	51.2728	26.1738	11.7892	12.2035	15.4181	12.8529	Aclarubicin
s-hplm-NOMO1-HPLM_dFBS-CTG48h-mipe4.1-1	NCGC00025059-04	7.63732	9.40277	7.42408	5.43339	6.88343	5.50803	6.56802	6.11622	3.81277	2.41606	2.46537	Actinomycin D		s-hplm-P12-Ichikawa-HPLM_dFBS-CTG48h-mipe4.1-1	NCGC00025059-04	8.89384	7.60695	7.73824	7.97663	8.47926	7.4799	8.01741	5.74209	3.17366	4.30084	1.51954	Actinomycin D		s-hplm-SEM-HPLM_dFBS-CTG48h-mipe4.1-1	NCGC00025059-04	8.02107	8.44776	8.63286	7.1677	5.32651	4.96797	5.7492	5.0177	3.35854	1.81111	1.56708	Actinomycin D
s-hplm-NOMO1-RPMI_IFS-CTG48h-mipe4.1-1	NCGC00025059-04	7.95606	9.35649	7.72902	5.13707	6.65503	5.99414	5.53589	6.57874	4.43128	2.78565	1.967	Actinomycin D		s-hplm-P12-Ichikawa-RPMI_IFS-CTG48h-mipe4.1-1	NCGC00025059-04	7.97242	8.99034	7.91141	6.02529	5.96448	6.09723	5.28875	3.25548	1.15137	2.04301	1.27179	Actinomycin D		s-hplm-SEM-RPMI_IFS-CTG48h-mipe4.1-1	NCGC00025059-04	6.54536	8.45055	7.10605	5.20656	4.10907	3.75904	4.53859	3.74514	2.28051	1.14952	1.09143	Actinomycin D
s-hplm-NOMO1-RPMI_dFBS-CTG48h-mipe4.1-1	NCGC00025059-04	5.9526	8.7852	6.56088	5.06654	5.0396	5.51431	4.50358	3.93499	3.31428	2.1383	1.99556	Actinomycin D		s-hplm-P12-Ichikawa-RPMI_dFBS-CTG48h-mipe4.1-1	NCGC00025059-04	9.92647	10.631	9.20243	10.8125	7.89117	8.13891	8.28011	7.16289	6.45422	4.56602	3.46618	Actinomycin D		s-hplm-SEM-RPMI_dFBS-CTG48h-mipe4.1-1	NCGC00025059-04	6.94471	7.8229	7.07887	7.70292	5.11394	4.35803	5.09669	3.89306	1.96377	2.19913	1.2596	Actinomycin D
s-hplm-NOMO1-HPLM_dFBS-CTG48h-mipe4.1-1	NCGC00164617-05	126.08	151.788	139.86	137.114	137.396	118.568	127.34	111.004	115.184	121.346	112.896	Adapalene		s-hplm-P12-Ichikawa-HPLM_dFBS-CTG48h-mipe4.1-1	NCGC00164617-05	135.167	138.793	134.833	139.176	143.519	143.118	129.937	131.809	132.38	131.852	121.591	Adapalene		s-hplm-SEM-HPLM_dFBS-CTG48h-mipe4.1-1	NCGC00164617-05	95.253	130.727	145.746	125.482	144.404	138.788	136.432	138.54	127.177	131.2	124.613	Adapalene
s-hplm-NOMO1-RPMI_IFS-CTG48h-mipe4.1-1	NCGC00164617-05	152.014	158.688	144.496	154.595	146.995	127.248	134.12	136.232	139.248	129.624	127.104	Adapalene		s-hplm-P12-Ichikawa-RPMI_IFS-CTG48h-mipe4.1-1	NCGC00164617-05	171.022	181.702	168.739	177.942	166.253	165.444	161.726	157.575	156.858	168.113	138.278	Adapalene		s-hplm-SEM-RPMI_IFS-CTG48h-mipe4.1-1	NCGC00164617-05	106.34	132.775	144.336	150.489	147.325	136.019	151.191	139.047	128.419	139.367	145.256	Adapalene
s-hplm-NOMO1-RPMI_dFBS-CTG48h-mipe4.1-1	NCGC00164617-05	163.025	180.885	150.306	151.64	139.424	133.211	127.723	130.611	119.337	120.674	112.653	Adapalene		s-hplm-P12-Ichikawa-RPMI_dFBS-CTG48h-mipe4.1-1	NCGC00164617-05	145.938	171.824	154.04	157.64	164.622	156.393	155.609	147.716	136.312	144.241	133.423	Adapalene		s-hplm-SEM-RPMI_dFBS-CTG48h-mipe4.1-1	NCGC00164617-05	113.785	142.008	153.45	162.405	142.783	149.236	152.824	154.924	145.41	155.306	134.99	Adapalene
s-hplm-NOMO1-HPLM_dFBS-CTG48h-mipe4.1-1	NCGC00164624-03	86.8746	99.514	93.649	108.385	88.3411	62.1677	68.1553	33.8792	32.1915	18.9444	2.01001	Adefovir dipivoxil		s-hplm-P12-Ichikawa-HPLM_dFBS-CTG48h-mipe4.1-1	NCGC00164624-03	97.3854	110.052	103.115	103.063	73.0604	73.453	70.16	50.1235	27.4395	19.0468	29.1991	Adefovir dipivoxil		s-hplm-SEM-HPLM_dFBS-CTG48h-mipe4.1-1	NCGC00164624-03	84.1454	111.825	103.979	100.878	71.9342	51.0082	68.0947	38.0622	25.587	14.1469	7.07622	Adefovir dipivoxil
s-hplm-NOMO1-RPMI_IFS-CTG48h-mipe4.1-1	NCGC00164624-03	109.413	95.9927	98.2333	98.6282	70.2831	61.3616	44.4401	19.9166	15.7574	9.10141	2.21246	Adefovir dipivoxil		s-hplm-P12-Ichikawa-RPMI_IFS-CTG48h-mipe4.1-1	NCGC00164624-03	94.6628	103.87	92.2975	94.5569	69.5015	72.9052	52.5507	29.9429	15.0282	10.6982	19.5643	Adefovir dipivoxil		s-hplm-SEM-RPMI_IFS-CTG48h-mipe4.1-1	NCGC00164624-03	108.058	101.473	108.182	88.0064	61.7138	42.6844	51.3766	26.5061	12.9991	7.59259	2.9681	Adefovir dipivoxil
s-hplm-NOMO1-RPMI_dFBS-CTG48h-mipe4.1-1	NCGC00164624-03	101.25	93.6183	91.9258	93.7139	78.452	66.9075	47.7326	28.5601	14.8611	14.1537	2.41104	Adefovir dipivoxil		s-hplm-P12-Ichikawa-RPMI_dFBS-CTG48h-mipe4.1-1	NCGC00164624-03	89.2897	96.2765	94.6662	86.3743	82.1406	65.0267	61.5634	46.7363	28.8238	28.7976	27.4407	Adefovir dipivoxil		s-hplm-SEM-RPMI_dFBS-CTG48h-mipe4.1-1	NCGC00164624-03	86.5863	95.4365	95.3215	85.1186	48.5186	39.8202	42.1838	23.2414	12.9583	10.9482	3.51471	Adefovir dipivoxil
s-hplm-NOMO1-HPLM_dFBS-CTG48h-mipe4.1-1	NCGC00023673-08	132.429	146.729	168.079	147.441	134.243	143.661	150.915	133.581	83.3801	14.1208	7.72463	Adenosine		s-hplm-P12-Ichikawa-HPLM_dFBS-CTG48h-mipe4.1-1	NCGC00023673-08	135.49	148.084	139.767	149.648	144.731	142.702	134.62	125.595	94.8854	19.7145	8.17901	Adenosine		s-hplm-SEM-HPLM_dFBS-CTG48h-mipe4.1-1	NCGC00023673-08	120.495	144.997	135.829	141.809	141.221	141.139	147.255	142.743	130.848	121.009	103.126	Adenosine
s-hplm-NOMO1-RPMI_IFS-CTG48h-mipe4.1-1	NCGC00023673-08	155.043	131.567	138.754	145.003	148.266	143.181	142.303	126.484	104.433	33.4826	9.96908	Adenosine		s-hplm-P12-Ichikawa-RPMI_IFS-CTG48h-mipe4.1-1	NCGC00023673-08	159.208	164.581	166.729	172.793	213.878	215.092	115.87	147.124	94.4913	33.4395	9.52184	Adenosine		s-hplm-SEM-RPMI_IFS-CTG48h-mipe4.1-1	NCGC00023673-08	117.021	133.691	130.388	143.338	139.013	143.524	144.804	130.576	134.302	92.3514	90.1674	Adenosine
s-hplm-NOMO1-RPMI_dFBS-CTG48h-mipe4.1-1	NCGC00023673-08	156.653	138.129	149.479	126.742	162.561	148.794	154.465	126.297	98.2097	35.7612	12.4525	Adenosine		s-hplm-P12-Ichikawa-RPMI_dFBS-CTG48h-mipe4.1-1	NCGC00023673-08	132.756	169.703	166.745	172.571	165.501	170.542	168.243	153.501	143.384	76.4211	9.34057	Adenosine		s-hplm-SEM-RPMI_dFBS-CTG48h-mipe4.1-1	NCGC00023673-08	146.488	162.654	154.361	159.362	144.485	151.842	169.085	169.366	172.348	152.738	147.582	Adenosine
s-hplm-NOMO1-HPLM_dFBS-CTG48h-mipe4.1-1	NCGC00498399-01	146.149	137.811	160.755	145.652	161.228	130.45	33.7189	44.0059	28.888	17.6688	17.9207	Aderbasib		s-hplm-P12-Ichikawa-HPLM_dFBS-CTG48h-mipe4.1-1	NCGC00498399-01	122.286	132.912	118.76	124.894	117.05	114.496	24.4537	30.0576	16.7404	10.6401	7.07982	Aderbasib		s-hplm-SEM-HPLM_dFBS-CTG48h-mipe4.1-1	NCGC00498399-01	110.269	128.005	123.054	115.527	128.031	120.834	113.475	40.2968	19.7781	16.5455	6.78104	Aderbasib
s-hplm-NOMO1-RPMI_IFS-CTG48h-mipe4.1-1	NCGC00498399-01	137.207	136.449	135.175	125.341	151.75	139.288	65.3672	28.7045	19.8406	15.6324	19.3747	Aderbasib		s-hplm-P12-Ichikawa-RPMI_IFS-CTG48h-mipe4.1-1	NCGC00498399-01	120.548	131.611	119.411	128.575	135.902	142.572	122.449	99.6053	14.1593	9.9706	7.57814	Aderbasib		s-hplm-SEM-RPMI_IFS-CTG48h-mipe4.1-1	NCGC00498399-01	159.451	12.3372	144.181	143.058	108.185	83.4151	26.0125	21.972	14.7815	12.9591	6.49593	Aderbasib
s-hplm-NOMO1-RPMI_dFBS-CTG48h-mipe4.1-1	NCGC00498399-01	146.747	137.634	137.531	153.067	136.709	134.427	143.442	148.857	16.5808	17.5418	21.3882	Aderbasib		s-hplm-P12-Ichikawa-RPMI_dFBS-CTG48h-mipe4.1-1	NCGC00498399-01	144.613	139.045	134.458	135.685	144.897	132.926	102.323	41.9819	28.0118	17.7497	7.76483	Aderbasib		s-hplm-SEM-RPMI_dFBS-CTG48h-mipe4.1-1	NCGC00498399-01	125.142	126.61	127.567	120.192	121.114	143.196	78.6263	26.5652	18.0125	15.8799	6.70979	Aderbasib
s-hplm-NOMO1-HPLM_dFBS-CTG48h-mipe4.1-1	NCGC00346641-01	136.68	142.817	142.494	161.861	71.2448	85.9389	35.3058	37.3898	43.0573	62.8342	57.8319	ADL-5859		s-hplm-P12-Ichikawa-HPLM_dFBS-CTG48h-mipe4.1-1	NCGC00346641-01	140.54	147.627	136.651	147.425	144.916	148.847	126.579	138.838	135.785	131.559	121.513	ADL-5859		s-hplm-SEM-HPLM_dFBS-CTG48h-mipe4.1-1	NCGC00346641-01	121.58	143.075	132.111	131.735	137.766	134.734	134.16	136.652	138.019	137.709	104.446	ADL-5859
s-hplm-NOMO1-RPMI_IFS-CTG48h-mipe4.1-1	NCGC00346641-01	164.15	161.123	149.529	155.547	168.609	160.802	31.696	109.613	31.827	36.7062	38.9754	ADL-5859		s-hplm-P12-Ichikawa-RPMI_IFS-CTG48h-mipe4.1-1	NCGC00346641-01	182.501	174.767	183.29	156.339	187.1	159.991	166.25	179.294	169.352	160.129	151.366	ADL-5859		s-hplm-SEM-RPMI_IFS-CTG48h-mipe4.1-1	NCGC00346641-01	132.772	143.439	150.915	146.931	155.356	142.706	150.475	139.816	147.533	123.763	107.028	ADL-5859
s-hplm-NOMO1-RPMI_dFBS-CTG48h-mipe4.1-1	NCGC00346641-01	151.729	160.552	170.307	159.197	174.876	162.248	46.7968	132.077	38.2392	49.2104	50.5599	ADL-5859		s-hplm-P12-Ichikawa-RPMI_dFBS-CTG48h-mipe4.1-1	NCGC00346641-01	158.35	169.698	170.09	154.966	161.815	148.393	161.031	151.963	141.674	152.771	136.841	ADL-5859		s-hplm-SEM-RPMI_dFBS-CTG48h-mipe4.1-1	NCGC00346641-01	150.768	169.981	164.269	146.388	176.749	148.193	161.23	151.927	158.544	131.952	128.622	ADL-5859
s-hplm-NOMO1-HPLM_dFBS-CTG48h-mipe4.1-1	NCGC00346485-01	113.477	132.822	123.965	124.265	140.686	134.219	118.6	90.3696	94.1844	78.0957	36.189	ADW-742		s-hplm-P12-Ichikawa-HPLM_dFBS-CTG48h-mipe4.1-1	NCGC00346485-01	115.506	127.796	119.823	130.258	134.206	127.957	133.002	124.071	133.863	120.649	62.4314	ADW-742		s-hplm-SEM-HPLM_dFBS-CTG48h-mipe4.1-1	NCGC00346485-01	97.6111	112.239	119.789	108.499	113.073	111.212	89.8082	83.1074	63.8058	45.4427	29.6105	ADW-742
s-hplm-NOMO1-RPMI_IFS-CTG48h-mipe4.1-1	NCGC00346485-01	124.391	126.256	140.503	127.951	165.813	154.324	135.261	116.668	129.374	92.5771	75.8229	ADW-742		s-hplm-P12-Ichikawa-RPMI_IFS-CTG48h-mipe4.1-1	NCGC00346485-01	142.655	148.114	171.771	168.195	172.371	162.853	168.634	158.584	168.978	150.746	108.753	ADW-742		s-hplm-SEM-RPMI_IFS-CTG48h-mipe4.1-1	NCGC00346485-01	89.4282	113.379	124.629	114.576	128.392	120.82	103.495	95.342	87.795	54.8281	31.4911	ADW-742
s-hplm-NOMO1-RPMI_dFBS-CTG48h-mipe4.1-1	NCGC00346485-01	127.17	112.784	133.554	149.952	146.729	130.664	117.071	121.636	93.5175	86.4946	59.7031	ADW-742		s-hplm-P12-Ichikawa-RPMI_dFBS-CTG48h-mipe4.1-1	NCGC00346485-01	147.888	159.625	159.093	164.056	181.444	162.191	186.557	166.845	171.756	156.337	99.2515	ADW-742		s-hplm-SEM-RPMI_dFBS-CTG48h-mipe4.1-1	NCGC00346485-01	92.087	135.793	131.243	124.164	114.457	122.442	100.77	109.647	77.1724	46.5331	30.0682	ADW-742
s-hplm-NOMO1-HPLM_dFBS-CTG48h-mipe4.1-1	NCGC00346722-01	126.36	130.578	138.701	141.343	127.314	130.656	138.169	131.414	124.62	122.12	119.237	ADX-47273		s-hplm-P12-Ichikawa-HPLM_dFBS-CTG48h-mipe4.1-1	NCGC00346722-01	118.592	121.127	120.247	124.288	116.651	121.39	116.062	112.53	107.327	112.737	106.097	ADX-47273		s-hplm-SEM-HPLM_dFBS-CTG48h-mipe4.1-1	NCGC00346722-01	119.203	119.93	121.717	111.913	128.021	113.994	111.258	103.689	101.766	104.948	115.35	ADX-47273
s-hplm-NOMO1-RPMI_IFS-CTG48h-mipe4.1-1	NCGC00346722-01	140.763	117.154	131.733	133.049	133.517	123.415	120.569	123.474	114.213	115.141	119.304	ADX-47273		s-hplm-P12-Ichikawa-RPMI_IFS-CTG48h-mipe4.1-1	NCGC00346722-01	115.283	121.814	122.148	127.965	143.654	119.946	128.007	116.087	110.861	113.84	115.123	ADX-47273		s-hplm-SEM-RPMI_IFS-CTG48h-mipe4.1-1	NCGC00346722-01	118.886	110.812	124.486	121.179	128.155	116.82	110.707	111.652	99.3979	105.542	115.747	ADX-47273
s-hplm-NOMO1-RPMI_dFBS-CTG48h-mipe4.1-1	NCGC00346722-01	130.154	119.695	125.805	132.576	141.953	114.85	132.594	126.773	121.754	125.136	126.284	ADX-47273		s-hplm-P12-Ichikawa-RPMI_dFBS-CTG48h-mipe4.1-1	NCGC00346722-01	119.55	127.957	123.197	118.926	117.425	125.619	116.464	105.06	117.871	109.721	110.606	ADX-47273		s-hplm-SEM-RPMI_dFBS-CTG48h-mipe4.1-1	NCGC00346722-01	103.764	102.797	130.356	125.399	105.296	115.654	117.559	112.953	102.27	100.903	127.9	ADX-47273
s-hplm-NOMO1-HPLM_dFBS-CTG48h-mipe4.1-1	NCGC00263149-01	126.872	149.694	153.219	141.04	147.666	128.644	137.182	146.043	130.052	98.8443	22.0253	AEE-788		s-hplm-P12-Ichikawa-HPLM_dFBS-CTG48h-mipe4.1-1	NCGC00263149-01	137.881	140.624	138.636	137.139	137.259	140.509	130.691	126.916	129.356	117.877	10.3534	AEE-788		s-hplm-SEM-HPLM_dFBS-CTG48h-mipe4.1-1	NCGC00263149-01	129.988	123.793	124.581	132.368	115.9	115.988	109.069	98.4804	74.7483	51.1115	8.14254	AEE-788
s-hplm-NOMO1-RPMI_IFS-CTG48h-mipe4.1-1	NCGC00263149-01	151.194	140.197	154.68	139.887	153.769	130.788	142.725	161.148	142.431	135.322	67.217	AEE-788		s-hplm-P12-Ichikawa-RPMI_IFS-CTG48h-mipe4.1-1	NCGC00263149-01	162.813	160.026	165.621	160.664	177.296	167.092	167.347	162.164	147.13	152.816	98.5682	AEE-788		s-hplm-SEM-RPMI_IFS-CTG48h-mipe4.1-1	NCGC00263149-01	137.278	127.798	156.094	143.727	113.614	106.118	110.396	106.015	87.3232	42.6732	6.08039	AEE-788
s-hplm-NOMO1-RPMI_dFBS-CTG48h-mipe4.1-1	NCGC00263149-01	149.952	148.876	169.108	146.238	148.399	139.054	167.472	150.438	160.975	125.842	76.1641	AEE-788		s-hplm-P12-Ichikawa-RPMI_dFBS-CTG48h-mipe4.1-1	NCGC00263149-01	176.411	150.155	166.273	181.04	174.045	170.259	156.72	164.997	157.21	152.975	84.1875	AEE-788		s-hplm-SEM-RPMI_dFBS-CTG48h-mipe4.1-1	NCGC00263149-01	131.295	123.488	138.268	142.286	107.197	98.4977	95.8791	109.28	87.104	54.8526	7.95261	AEE-788
s-hplm-NOMO1-HPLM_dFBS-CTG48h-mipe4.1-1	NCGC00185000-03	142.335	150.383	139.838	137.813	130.156	156.764	132.348	72.8519	9.39645	8.92811	6.80146	Afatinib		s-hplm-P12-Ichikawa-HPLM_dFBS-CTG48h-mipe4.1-1	NCGC00185000-03	138.229	139.55	143.385	136.705	134.694	146.234	127.625	71.8018	5.66053	5.79522	5.68031	Afatinib		s-hplm-SEM-HPLM_dFBS-CTG48h-mipe4.1-1	NCGC00185000-03	133.386	148.556	132.081	142.839	138.033	117.921	111.306	42.6683	8.34239	7.77505	6.45998	Afatinib
s-hplm-NOMO1-RPMI_IFS-CTG48h-mipe4.1-1	NCGC00185000-03	142.17	161.341	155.139	131.175	149.645	134.874	136.683	81.8456	13.1499	7.74586	7.20201	Afatinib		s-hplm-P12-Ichikawa-RPMI_IFS-CTG48h-mipe4.1-1	NCGC00185000-03	152.825	173.507	173.669	163.889	173.255	169.999	147.395	89.2192	9.3031	8.71183	6.49299	Afatinib		s-hplm-SEM-RPMI_IFS-CTG48h-mipe4.1-1	NCGC00185000-03	127.979	158.171	145.326	130.804	147.626	133.065	90.7366	21.9419	8.27386	7.66794	5.33449	Afatinib
s-hplm-NOMO1-RPMI_dFBS-CTG48h-mipe4.1-1	NCGC00185000-03	147.557	144.511	143.295	135.177	151.275	143.169	137.525	82.0924	18.8705	9.9219	7.99089	Afatinib		s-hplm-P12-Ichikawa-RPMI_dFBS-CTG48h-mipe4.1-1	NCGC00185000-03	159.597	181.151	176.851	145.458	158.279	193.162	144.736	111.369	9.30526	8.17678	6.60189	Afatinib		s-hplm-SEM-RPMI_dFBS-CTG48h-mipe4.1-1	NCGC00185000-03	140.926	145.198	139.824	141.333	135.953	132.169	124.233	37.9846	8.46164	8.2195	5.58506	Afatinib
s-hplm-NOMO1-HPLM_dFBS-CTG48h-mipe4.1-1	NCGC00263225-01	109.129	111.543	125.078	113.048	122.99	121.891	126.113	124.234	106.336	83.7731	70.7352	AG-041R		s-hplm-P12-Ichikawa-HPLM_dFBS-CTG48h-mipe4.1-1	NCGC00263225-01	102.69	104.657	108.53	110.948	105.088	109.407	114.946	108.224	110.995	111.134	19.8122	AG-041R		s-hplm-SEM-HPLM_dFBS-CTG48h-mipe4.1-1	NCGC00263225-01	116.631	101.084	105.244	119.616	104.611	116.023	113.553	102.409	86.5922	99.6196	73.5071	AG-041R
s-hplm-NOMO1-RPMI_IFS-CTG48h-mipe4.1-1	NCGC00263225-01	110.416	107.241	105.617	106.739	113.032	103.71	122.789	125.078	113.434	102.642	49.8128	AG-041R		s-hplm-P12-Ichikawa-RPMI_IFS-CTG48h-mipe4.1-1	NCGC00263225-01	102.337	106.907	101.237	108.23	105.129	105.295	105.319	116.742	101.429	105.499	34.791	AG-041R		s-hplm-SEM-RPMI_IFS-CTG48h-mipe4.1-1	NCGC00263225-01	98.9718	98.823	113.31	107.662	99.3763	108.232	118.653	87.7425	75.8739	77.2975	79.914	AG-041R
s-hplm-NOMO1-RPMI_dFBS-CTG48h-mipe4.1-1	NCGC00263225-01	99.1545	100.703	104.998	99.7978	114.001	114.896	109.185	115.273	99.3064	93.0421	60.2848	AG-041R		s-hplm-P12-Ichikawa-RPMI_dFBS-CTG48h-mipe4.1-1	NCGC00263225-01	99.9957	103.555	93.6926	106.562	102.259	104.436	116.463	96.2706	102.006	97.9945	37.6019	AG-041R		s-hplm-SEM-RPMI_dFBS-CTG48h-mipe4.1-1	NCGC00263225-01	109.451	114.775	100.309	113.257	122.471	113.131	109.873	98.3989	102.012	104.661	66.5305	AG-041R
s-hplm-NOMO1-HPLM_dFBS-CTG48h-mipe4.1-1	NCGC00346684-01	85.992	113.503	124.16	111.547	111.687	121.518	122.399	112.819	112.818	102.57	94.9043	AG-1024		s-hplm-P12-Ichikawa-HPLM_dFBS-CTG48h-mipe4.1-1	NCGC00346684-01	96.8649	116.139	74.7282	114.141	122.432	121.869	122.698	120.406	121.196	116.295	104.266	AG-1024		s-hplm-SEM-HPLM_dFBS-CTG48h-mipe4.1-1	NCGC00346684-01	87.0116	109.093	42.3491	114.288	111.375	108.789	114.328	109.502	111.47	108.059	104.406	AG-1024
s-hplm-NOMO1-RPMI_IFS-CTG48h-mipe4.1-1	NCGC00346684-01	89.8838	114.791	116.025	126.454	103.118	105.573	121.044	131.507	106.576	109.322	100.187	AG-1024		s-hplm-P12-Ichikawa-RPMI_IFS-CTG48h-mipe4.1-1	NCGC00346684-01	101.199	110.477	67.7392	116.583	115.296	122.884	123.886	112.597	122.734	120.578	100.384	AG-1024		s-hplm-SEM-RPMI_IFS-CTG48h-mipe4.1-1	NCGC00346684-01	65.3785	72.7439	11.9318	67.2803	90.6357	81.3763	83.8357	77.4004	71.4989	77.7441	77.5249	AG-1024
s-hplm-NOMO1-RPMI_dFBS-CTG48h-mipe4.1-1	NCGC00346684-01	84.4649	100.793	104.964	102.798	104.549	107.497	124.788	114.663	115.54	115.51	102.525	AG-1024		s-hplm-P12-Ichikawa-RPMI_dFBS-CTG48h-mipe4.1-1	NCGC00346684-01	106.423	114.353	79.7161	115.779	126.379	131.685	117.091	131.858	129.668	112.964	110.284	AG-1024		s-hplm-SEM-RPMI_dFBS-CTG48h-mipe4.1-1	NCGC00346684-01	87.3272	98.7851	35.7304	111.227	108.087	123.177	118.531	107.354	105.009	115.477	90.6629	AG-1024
s-hplm-NOMO1-HPLM_dFBS-CTG48h-mipe4.1-1	NCGC00345821-01	118.639	124.665	123.766	141.15	128.527	113.058	143.191	119.84	101.941	70.414	12.8508	AG-13958		s-hplm-P12-Ichikawa-HPLM_dFBS-CTG48h-mipe4.1-1	NCGC00345821-01	127.748	120.595	125.231	126.745	129.745	129.835	124.125	116.753	98.6213	80.7903	5.98304	AG-13958		s-hplm-SEM-HPLM_dFBS-CTG48h-mipe4.1-1	NCGC00345821-01	113.776	123.326	112.465	102.721	110.485	89.5901	72.3723	70.7128	63.353	49.6601	23.8427	AG-13958
s-hplm-NOMO1-RPMI_IFS-CTG48h-mipe4.1-1	NCGC00345821-01	131.471	138.717	142.744	127.031	135.295	125.596	129.974	134.799	137.903	126.334	53.6939	AG-13958		s-hplm-P12-Ichikawa-RPMI_IFS-CTG48h-mipe4.1-1	NCGC00345821-01	139.324	142.619	162.58	147.915	133.592	147.915	148.012	148.539	133.032	117.732	45.83	AG-13958		s-hplm-SEM-RPMI_IFS-CTG48h-mipe4.1-1	NCGC00345821-01	119.615	117.77	121.172	107.444	104.221	87.7541	66.9874	62.1246	45.3607	28.4192	4.94221	AG-13958
s-hplm-NOMO1-RPMI_dFBS-CTG48h-mipe4.1-1	NCGC00345821-01	130.793	132.578	137.764	117	132.635	134.982	128.311	145.818	124.193	115.481	45.0431	AG-13958		s-hplm-P12-Ichikawa-RPMI_dFBS-CTG48h-mipe4.1-1	NCGC00345821-01	140.758	145.834	144.316	145.165	136.438	148.539	149.657	146.779	125.566	110.968	26.9466	AG-13958		s-hplm-SEM-RPMI_dFBS-CTG48h-mipe4.1-1	NCGC00345821-01	114.474	118.846	143.781	123.868	102.737	89.1076	75.9284	68.3481	60.5581	42.956	14.1919	AG-13958
s-hplm-NOMO1-HPLM_dFBS-CTG48h-mipe4.1-1	NCGC00168108-02	91.0868	99.5392	114.543	115.893	123.761	107.065	109.399	120.662	129.43	112.22	99.4304	AG-14361		s-hplm-P12-Ichikawa-HPLM_dFBS-CTG48h-mipe4.1-1	NCGC00168108-02	90.5047	100.258	104.883	102.844	109.258	101.647	111.532	109.44	108.398	113.745	109.918	AG-14361		s-hplm-SEM-HPLM_dFBS-CTG48h-mipe4.1-1	NCGC00168108-02	100.181	104.72	93.4751	114.413	114.467	117.605	121.956	121.232	127.389	119.104	113.375	AG-14361
s-hplm-NOMO1-RPMI_IFS-CTG48h-mipe4.1-1	NCGC00168108-02	87.1566	107.656	94.6651	102.678	98.2544	102.053	111.187	105.71	97.2344	103.354	103.894	AG-14361		s-hplm-P12-Ichikawa-RPMI_IFS-CTG48h-mipe4.1-1	NCGC00168108-02	92.8245	96.2526	94.708	108.269	108.469	104.745	105.545	106.901	108.507	108.943	106.145	AG-14361		s-hplm-SEM-RPMI_IFS-CTG48h-mipe4.1-1	NCGC00168108-02	102.616	105.751	119.383	117.181	109.327	127.209	94.6845	120.179	129.061	109.053	115.488	AG-14361
s-hplm-NOMO1-RPMI_dFBS-CTG48h-mipe4.1-1	NCGC00168108-02	98.0067	101.623	90.8099	109.833	114.876	118.739	110.327	115.881	125.85	123.616	117.631	AG-14361		s-hplm-P12-Ichikawa-RPMI_dFBS-CTG48h-mipe4.1-1	NCGC00168108-02	90.2303	99.0999	100.73	108.962	106.615	111.031	107.042	107.75	104.657	102.404	111.938	AG-14361		s-hplm-SEM-RPMI_dFBS-CTG48h-mipe4.1-1	NCGC00168108-02	91.4026	96.3491	107.061	94.7276	97.8095	106.829	93.0245	98.6841	104.543	110.014	98.2741	AG-14361
s-hplm-NOMO1-HPLM_dFBS-CTG48h-mipe4.1-1	NCGC00016017-07	83.0278	93.1847	86.9035	80.6109	69.7138	59.0352	57.0039	41.4142	39.1742	36.0025	3.62555	AG-1478		s-hplm-P12-Ichikawa-HPLM_dFBS-CTG48h-mipe4.1-1	NCGC00016017-07	112.19	107.003	97.3045	99.5509	89.2318	73.038	68.2646	44.7792	46.0943	45.3649	3.50786	AG-1478		s-hplm-SEM-HPLM_dFBS-CTG48h-mipe4.1-1	NCGC00016017-07	99.7459	112.037	93.064	105.462	77.7936	62.6584	53.4556	30.6853	32.3676	31.2754	4.44909	AG-1478
s-hplm-NOMO1-RPMI_IFS-CTG48h-mipe4.1-1	NCGC00016017-07	95.7103	101.032	99.2561	96.5944	102.269	85.8668	82.0769	57.7037	48.6886	39.5845	34.431	AG-1478		s-hplm-P12-Ichikawa-RPMI_IFS-CTG48h-mipe4.1-1	NCGC00016017-07	97.6783	99.0749	98.5291	106.857	87.889	66.7729	69.074	32.6913	25.0703	22.9448	18.992	AG-1478		s-hplm-SEM-RPMI_IFS-CTG48h-mipe4.1-1	NCGC00016017-07	120.596	118.183	113.26	118.525	76.8428	50.2058	50.7311	19.0604	7.70587	6.30434	4.71495	AG-1478
s-hplm-NOMO1-RPMI_dFBS-CTG48h-mipe4.1-1	NCGC00016017-07	100.458	94.9669	101.112	100.588	76.2333	75.0804	72.8977	47.7368	45.8324	38.8835	37.4935	AG-1478		s-hplm-P12-Ichikawa-RPMI_dFBS-CTG48h-mipe4.1-1	NCGC00016017-07	110.543	102.441	108.814	106.264	90.7946	72.1131	69.3674	32.0364	25.0885	23.0375	15.688	AG-1478		s-hplm-SEM-RPMI_dFBS-CTG48h-mipe4.1-1	NCGC00016017-07	98.4625	111.289	93.0405	101.78	77.71	58.8365	59.1142	22.8468	19.3274	9.11724	3.76869	AG-1478
s-hplm-NOMO1-HPLM_dFBS-CTG48h-mipe4.1-1	NCGC00347934-01	96.3899	93.1306	122.028	118.549	123.129	110.528	108.311	89.9849	100.492	99.2229	89.4377	AGI-5198		s-hplm-P12-Ichikawa-HPLM_dFBS-CTG48h-mipe4.1-1	NCGC00347934-01	116.862	113.762	114.735	105.097	104.75	104.272	108.599	104.365	103.681	101.539	101.531	AGI-5198		s-hplm-SEM-HPLM_dFBS-CTG48h-mipe4.1-1	NCGC00347934-01	108.859	31.0182	117.556	110.941	109.388	129.715	126.962	123.508	113.909	100.293	92.6857	AGI-5198
s-hplm-NOMO1-RPMI_IFS-CTG48h-mipe4.1-1	NCGC00347934-01	88.5607	93.9322	101.903	91.8873	93.9038	108.868	105.644	91.6919	90.6571	86.0364	97.267	AGI-5198		s-hplm-P12-Ichikawa-RPMI_IFS-CTG48h-mipe4.1-1	NCGC00347934-01	100.078	112.726	104.808	106.49	104.722	101.443	102.681	101.973	93.063	102.261	97.0836	AGI-5198		s-hplm-SEM-RPMI_IFS-CTG48h-mipe4.1-1	NCGC00347934-01	111.891	107.851	96.8755	102.701	98.423	114.468	111.844	120.89	110.204	84.1023	88.9052	AGI-5198
s-hplm-NOMO1-RPMI_dFBS-CTG48h-mipe4.1-1	NCGC00347934-01	103.683	85.9097	104.082	106.155	99.1438	116.292	100.46	91.0033	91.4283	93.3059	80.7244	AGI-5198		s-hplm-P12-Ichikawa-RPMI_dFBS-CTG48h-mipe4.1-1	NCGC00347934-01	96.2093	103.213	103.753	103.935	101.82	100.108	98.6982	97.9481	95.1867	93.0801	97.3089	AGI-5198		s-hplm-SEM-RPMI_dFBS-CTG48h-mipe4.1-1	NCGC00347934-01	84.5446	27.9068	100.447	104.797	101.749	88.52	109.52	95.1636	97.3875	93.6361	90.6344	AGI-5198
s-hplm-NOMO1-HPLM_dFBS-CTG48h-mipe4.1-1	NCGC00347935-01	139.107	181.644	55.3369	35.1617	89.1896	126.832	122.126	107.773	112.443	81.7335	12.6061	AGI-6780		s-hplm-P12-Ichikawa-HPLM_dFBS-CTG48h-mipe4.1-1	NCGC00347935-01	126.507	108.673	115.253	111.465	112.073	113.788	110.051	109.623	108.422	103.725	76.8519	AGI-6780		s-hplm-SEM-HPLM_dFBS-CTG48h-mipe4.1-1	NCGC00347935-01	101.144	107.662	117.269	97.0715	110.284	118.48	108.72	101.938	113.368	105.814	61.9137	AGI-6780
s-hplm-NOMO1-RPMI_IFS-CTG48h-mipe4.1-1	NCGC00347935-01	111.386	99.1581	101.531	105.282	104.189	97.7152	105.103	109.104	104.948	95.9622	16.4602	AGI-6780		s-hplm-P12-Ichikawa-RPMI_IFS-CTG48h-mipe4.1-1	NCGC00347935-01	119.983	117.527	118.993	111.953	122.676	117.551	116.466	118.65	112.273	110.328	69.8324	AGI-6780		s-hplm-SEM-RPMI_IFS-CTG48h-mipe4.1-1	NCGC00347935-01	113.743	126.989	126.803	105.229	109.706	100.451	94.2156	65.0686	104.299	101.35	17.9049	AGI-6780
s-hplm-NOMO1-RPMI_dFBS-CTG48h-mipe4.1-1	NCGC00347935-01	129.6	112.546	136.892	188.836	100.797	86.8084	78.0185	75.1925	87.5121	94.4903	13.4668	AGI-6780		s-hplm-P12-Ichikawa-RPMI_dFBS-CTG48h-mipe4.1-1	NCGC00347935-01	121.277	116.332	106.828	121.334	116.718	119.002	105.342	94.139	106.687	102.767	50.062	AGI-6780		s-hplm-SEM-RPMI_dFBS-CTG48h-mipe4.1-1	NCGC00347935-01	100.63	107.446	118.185	105.201	106.678	110.779	104.051	83.4257	94.9005	100.687	10.3371	AGI-6780
s-hplm-NOMO1-HPLM_dFBS-CTG48h-mipe4.1-1	NCGC00253646-01	110.553	113.994	95.6684	123.468	104.189	87.9248	121.599	104.211	101.412	89.7072	84.9706	Agomelatine		s-hplm-P12-Ichikawa-HPLM_dFBS-CTG48h-mipe4.1-1	NCGC00253646-01	103.679	100.344	102.007	102.039	95.9976	102.806	98.9642	104.495	102.253	92.687	89.5859	Agomelatine		s-hplm-SEM-HPLM_dFBS-CTG48h-mipe4.1-1	NCGC00253646-01	105.28	104.119	107.405	110.685	108.875	97.5607	111.886	114.48	108.696	49.2349	105.311	Agomelatine
s-hplm-NOMO1-RPMI_IFS-CTG48h-mipe4.1-1	NCGC00253646-01	90.7606	91.6041	86.5371	92.9258	84.7477	84.6134	85.6057	94.7152	83.0927	83.1821	80.0893	Agomelatine		s-hplm-P12-Ichikawa-RPMI_IFS-CTG48h-mipe4.1-1	NCGC00253646-01	98.3394	104.492	104.718	108.665	102.935	107.094	103.669	101.392	99.5712	97.8351	95.9194	Agomelatine		s-hplm-SEM-RPMI_IFS-CTG48h-mipe4.1-1	NCGC00253646-01	110.389	83.4046	106.963	100.048	105.134	89.9838	109.013	106.286	110.479	40.7188	95.0353	Agomelatine
s-hplm-NOMO1-RPMI_dFBS-CTG48h-mipe4.1-1	NCGC00253646-01	94.7005	96.6052	105.457	82.535	91.3059	97.3692	97.1723	90.1734	85.9512	93.6587	79.5649	Agomelatine		s-hplm-P12-Ichikawa-RPMI_dFBS-CTG48h-mipe4.1-1	NCGC00253646-01	97.586	103.009	110.398	96.8065	104.482	104.321	97.4347	93.8071	94.2887	98.181	89.5859	Agomelatine		s-hplm-SEM-RPMI_dFBS-CTG48h-mipe4.1-1	NCGC00253646-01	106.648	106.04	100.637	110.629	120.325	94.7876	94.7478	103.77	123.75	37.3561	100.692	Agomelatine
s-hplm-NOMO1-HPLM_dFBS-CTG48h-mipe4.1-1	NCGC00347279-01	113.759	113.278	133.631	112.901	134.389	128.155	123.004	125.759	112.478	102.892	61.9541	AIM-100		s-hplm-P12-Ichikawa-HPLM_dFBS-CTG48h-mipe4.1-1	NCGC00347279-01	116.072	125.945	126.076	124.05	117.62	120.875	122.592	117.366	118.455	105.812	75.7989	AIM-100		s-hplm-SEM-HPLM_dFBS-CTG48h-mipe4.1-1	NCGC00347279-01	114.778	114.649	114.259	120.954	125.935	129.53	125.49	133.496	127.783	121.109	79.3749	AIM-100
s-hplm-NOMO1-RPMI_IFS-CTG48h-mipe4.1-1	NCGC00347279-01	101.892	110.065	112.433	113.982	119.952	119.959	116.863	108.754	110.16	112.2	63.8456	AIM-100		s-hplm-P12-Ichikawa-RPMI_IFS-CTG48h-mipe4.1-1	NCGC00347279-01	126.467	129.634	119.296	119.024	124.68	119.003	132.582	115.395	112.691	105.595	56.5689	AIM-100		s-hplm-SEM-RPMI_IFS-CTG48h-mipe4.1-1	NCGC00347279-01	111.338	111.967	109.481	102.84	108.373	109.512	104.782	106.367	112.248	99.9493	61.083	AIM-100
s-hplm-NOMO1-RPMI_dFBS-CTG48h-mipe4.1-1	NCGC00347279-01	122.872	137.8	126.736	109.607	113.133	110.332	114.033	119.008	106.62	100.575	61.8695	AIM-100		s-hplm-P12-Ichikawa-RPMI_dFBS-CTG48h-mipe4.1-1	NCGC00347279-01	109.339	118.082	119.558	113.463	127.139	124.328	127.541	115.03	111.556	103.442	49.8465	AIM-100		s-hplm-SEM-RPMI_dFBS-CTG48h-mipe4.1-1	NCGC00347279-01	120.605	129.098	115.286	118.492	104.32	136.239	110.848	112.342	117.611	123.936	69.6047	AIM-100
s-hplm-NOMO1-HPLM_dFBS-CTG48h-mipe4.1-1	NCGC00347936-01	140.554	136.497	135.09	133.365	145.341	154.763	155.405	130.477	134.095	124.735	107.986	AK-7		s-hplm-P12-Ichikawa-HPLM_dFBS-CTG48h-mipe4.1-1	NCGC00347936-01	129.3	131.966	139.024	126.552	134.607	138.95	122.205	112.394	123.229	118.913	95.7737	AK-7		s-hplm-SEM-HPLM_dFBS-CTG48h-mipe4.1-1	NCGC00347936-01	133.719	154.649	152.237	145.914	157.554	151.07	141.377	136.681	130.537	118.362	66.4897	AK-7
s-hplm-NOMO1-RPMI_IFS-CTG48h-mipe4.1-1	NCGC00347936-01	147.952	140.858	118.808	132.062	140.118	129.582	142.013	131.218	128.051	116.337	98.4752	AK-7		s-hplm-P12-Ichikawa-RPMI_IFS-CTG48h-mipe4.1-1	NCGC00347936-01	152.771	157.981	146.455	138.765	149.709	145.935	161.904	138.835	130.869	133.466	80.6396	AK-7		s-hplm-SEM-RPMI_IFS-CTG48h-mipe4.1-1	NCGC00347936-01	147.741	160.444	147.106	184.497	167.187	162.612	149.731	136.048	151.056	99.3666	49.2725	AK-7
s-hplm-NOMO1-RPMI_dFBS-CTG48h-mipe4.1-1	NCGC00347936-01	146.714	154.693	158.822	143.691	145.054	149.889	147.334	138.177	138.099	143.407	107.611	AK-7		s-hplm-P12-Ichikawa-RPMI_dFBS-CTG48h-mipe4.1-1	NCGC00347936-01	150.367	151.556	150.35	153.182	148.093	156.085	147.557	143.976	152.877	136.317	95.2809	AK-7		s-hplm-SEM-RPMI_dFBS-CTG48h-mipe4.1-1	NCGC00347936-01	130.996	129.156	142.464	148.918	132.609	136.902	123.893	131.279	125.312	94.4504	43.8903	AK-7
s-hplm-NOMO1-HPLM_dFBS-CTG48h-mipe4.1-1	NCGC00165727-02	95.9292	126.057	113.744	125.86	132.756	129.55	107.711	97.0167	90.7263	103.223	95.8861	AKT Inhibitor VIII		s-hplm-P12-Ichikawa-HPLM_dFBS-CTG48h-mipe4.1-1	NCGC00165727-02	109.067	124.568	116.132	124.714	117.139	131.618	114.973	101.841	105.481	109.069	114.553	AKT Inhibitor VIII		s-hplm-SEM-HPLM_dFBS-CTG48h-mipe4.1-1	NCGC00165727-02	97.3377	103.408	107.001	109.187	104.751	102.615	105.803	64.5756	98.2571	88.6135	86.4636	AKT Inhibitor VIII
s-hplm-NOMO1-RPMI_IFS-CTG48h-mipe4.1-1	NCGC00165727-02	101.008	118.849	108.098	112.753	122.869	113.249	114.841	106.539	110.6	120.709	117.881	AKT Inhibitor VIII		s-hplm-P12-Ichikawa-RPMI_IFS-CTG48h-mipe4.1-1	NCGC00165727-02	110.953	102.408	109.852	110.983	115.2	114.347	106.028	85.4398	103.621	108.706	106.117	AKT Inhibitor VIII		s-hplm-SEM-RPMI_IFS-CTG48h-mipe4.1-1	NCGC00165727-02	69.4912	68.926	79.0987	70.2587	75.1212	77.6783	73.1992	37.9395	60.3224	60.1688	46.4032	AKT Inhibitor VIII
s-hplm-NOMO1-RPMI_dFBS-CTG48h-mipe4.1-1	NCGC00165727-02	98.7645	104.192	108.792	104.901	115.664	115.933	103.301	106.583	97.8859	114.845	101.826	AKT Inhibitor VIII		s-hplm-P12-Ichikawa-RPMI_dFBS-CTG48h-mipe4.1-1	NCGC00165727-02	120.948	114.098	113.788	120.643	113.948	109.547	105.173	91.0655	103.439	96.0214	106.975	AKT Inhibitor VIII		s-hplm-SEM-RPMI_dFBS-CTG48h-mipe4.1-1	NCGC00165727-02	89.6388	100.881	108.727	106.415	102.741	115.046	94.64	50.4884	98.8546	88.8571	70.9133	AKT Inhibitor VIII
s-hplm-NOMO1-HPLM_dFBS-CTG48h-mipe4.1-1	NCGC00345822-01	113.265	110.16	117.04	125.667	113.388	108.833	115.717	109.799	91.8643	39.5145	22.4271	AKT-I-1		s-hplm-P12-Ichikawa-HPLM_dFBS-CTG48h-mipe4.1-1	NCGC00345822-01	106.301	103.392	109.717	111.111	111.612	109.641	94.9061	111.233	84.1552	33.8943	6.87604	AKT-I-1		s-hplm-SEM-HPLM_dFBS-CTG48h-mipe4.1-1	NCGC00345822-01	79.5744	98.8351	100.431	98.0058	92.123	114.374	5.78671	100.818	92.3176	82.7314	62.3736	AKT-I-1
s-hplm-NOMO1-RPMI_IFS-CTG48h-mipe4.1-1	NCGC00345822-01	106.556	98.3572	103.278	122.831	102.542	109.707	110.898	121.713	116.098	86.9784	15.6151	AKT-I-1		s-hplm-P12-Ichikawa-RPMI_IFS-CTG48h-mipe4.1-1	NCGC00345822-01	107.597	110.692	103.831	102.059	108.744	105.662	87.7609	104.72	70.2747	46.699	6.32336	AKT-I-1		s-hplm-SEM-RPMI_IFS-CTG48h-mipe4.1-1	NCGC00345822-01	92.9471	115.684	104.396	127.277	110.166	124.575	6.40712	105.937	103.175	81.1197	73.0755	AKT-I-1
s-hplm-NOMO1-RPMI_dFBS-CTG48h-mipe4.1-1	NCGC00345822-01	91.6083	109.535	102.6	104.597	102.428	95.4509	115.719	108.574	100.393	102.925	27.6808	AKT-I-1		s-hplm-P12-Ichikawa-RPMI_dFBS-CTG48h-mipe4.1-1	NCGC00345822-01	105.329	110.506	106.782	110.701	113.34	114.796	98.2918	112.722	88.1348	76.9296	13.6091	AKT-I-1		s-hplm-SEM-RPMI_dFBS-CTG48h-mipe4.1-1	NCGC00345822-01	68.122	123.342	100.59	113.364	104.936	109.587	5.35858	102.251	106.242	71.7665	77.8135	AKT-I-1
s-hplm-NOMO1-HPLM_dFBS-CTG48h-mipe4.1-1	NCGC00345823-01	111.89	117.533	108.916	68.5142	27.2725	22.2611	12.2348	8.51078	7.84493	5.76967	5.29665	Akt-I-1,2		s-hplm-P12-Ichikawa-HPLM_dFBS-CTG48h-mipe4.1-1	NCGC00345823-01	109.535	114.14	108.037	65.7988	23.1878	10.3407	7.18482	5.5955	5.46039	4.50586	4.37109	Akt-I-1,2		s-hplm-SEM-HPLM_dFBS-CTG48h-mipe4.1-1	NCGC00345823-01	99.5125	108.833	116.864	100.057	38.5116	15.5238	6.69955	6.10658	5.50362	3.10675	3.56942	Akt-I-1,2
s-hplm-NOMO1-RPMI_IFS-CTG48h-mipe4.1-1	NCGC00345823-01	96.0614	115.68	112.093	110.791	69.639	14.7653	14.0711	6.53155	11.8512	4.8023	5.53093	Akt-I-1,2		s-hplm-P12-Ichikawa-RPMI_IFS-CTG48h-mipe4.1-1	NCGC00345823-01	96.2871	120.052	109.236	111.082	84.3939	18.7965	10.1583	6.88016	6.88994	4.40918	3.10768	Akt-I-1,2		s-hplm-SEM-RPMI_IFS-CTG48h-mipe4.1-1	NCGC00345823-01	110.207	102.533	93.6666	36.1669	12.4086	7.18982	5.88177	5.02141	4.23941	2.3122	3.41616	Akt-I-1,2
s-hplm-NOMO1-RPMI_dFBS-CTG48h-mipe4.1-1	NCGC00345823-01	101.58	105.496	108.141	113.453	78.6726	20.3004	27.9367	13.1531	19.2678	6.50869	8.69619	Akt-I-1,2		s-hplm-P12-Ichikawa-RPMI_dFBS-CTG48h-mipe4.1-1	NCGC00345823-01	108.061	116.685	110.991	113.816	68.7985	22.3191	13.9502	8.23137	7.23575	7.25905	4.80429	Akt-I-1,2		s-hplm-SEM-RPMI_dFBS-CTG48h-mipe4.1-1	NCGC00345823-01	99.5347	106.096	100.873	86.3439	17.4947	10.0339	6.06218	4.90443	4.26504	2.44222	3.19828	Akt-I-1,2
s-hplm-NOMO1-HPLM_dFBS-CTG48h-mipe4.1-1	NCGC00182037-01	116.639	119.066	95.105	105.163	114.642	114.234	97.2337	101.199	110.801	109.602	89.2875	Alacepril		s-hplm-P12-Ichikawa-HPLM_dFBS-CTG48h-mipe4.1-1	NCGC00182037-01	99.4942	108.057	107.659	104.189	113.295	106.647	105.504	104.281	101.905	101.308	94.0549	Alacepril		s-hplm-SEM-HPLM_dFBS-CTG48h-mipe4.1-1	NCGC00182037-01	115.584	107.265	99.5808	109.936	115.376	103.318	111.13	106.403	107.25	66.6557	83.3179	Alacepril
s-hplm-NOMO1-RPMI_IFS-CTG48h-mipe4.1-1	NCGC00182037-01	93.4948	105.61	105.293	88.7071	94.0831	100.346	94.3993	94.4685	85.2858	82.476	92.0663	Alacepril		s-hplm-P12-Ichikawa-RPMI_IFS-CTG48h-mipe4.1-1	NCGC00182037-01	102.507	93.2415	97.6038	100.029	102.004	97.8408	102.148	96.7045	98.3613	91.2932	90.049	Alacepril		s-hplm-SEM-RPMI_IFS-CTG48h-mipe4.1-1	NCGC00182037-01	83.8141	86.246	95.3155	98.0724	105.364	97.7002	109.727	97.1746	113.008	87.0875	72.649	Alacepril
s-hplm-NOMO1-RPMI_dFBS-CTG48h-mipe4.1-1	NCGC00182037-01	102.854	99.5466	106.869	106.432	112.354	89.4814	106.19	97.281	102.696	106.136	91.4612	Alacepril		s-hplm-P12-Ichikawa-RPMI_dFBS-CTG48h-mipe4.1-1	NCGC00182037-01	99.7044	100.857	102.396	100.9	99.6676	100.497	95.3808	101.118	92.1866	90.8251	85.1885	Alacepril		s-hplm-SEM-RPMI_dFBS-CTG48h-mipe4.1-1	NCGC00182037-01	95.1302	98.35	113.565	103.632	103.75	102.78	107.475	101.443	109.916	101.356	85.6508	Alacepril
s-hplm-NOMO1-HPLM_dFBS-CTG48h-mipe4.1-1	NCGC00253760-02	102.453	81.816	100.227	106.382	98.5195	109.035	95.0393	79.5068	93.5354	72.2501	18.7206	Albendazole Oxide		s-hplm-P12-Ichikawa-HPLM_dFBS-CTG48h-mipe4.1-1	NCGC00253760-02	98.5067	100.766	95.7082	96.5358	101.318	92.6971	102.427	91.3239	89.5401	25.3448	22.5937	Albendazole Oxide		s-hplm-SEM-HPLM_dFBS-CTG48h-mipe4.1-1	NCGC00253760-02	78.8628	96.2393	110.509	86.6992	100.281	105.329	83.1091	94.9471	94.6123	38.2165	33.3614	Albendazole Oxide
s-hplm-NOMO1-RPMI_IFS-CTG48h-mipe4.1-1	NCGC00253760-02	88.1611	96.609	94.2109	102.54	101.117	89.9463	100.788	82.0274	93.7561	71.1669	15.5087	Albendazole Oxide		s-hplm-P12-Ichikawa-RPMI_IFS-CTG48h-mipe4.1-1	NCGC00253760-02	84.1951	89.9116	88.9817	89.236	89.6705	93.8626	99.7704	85.7144	82.0003	51.0948	26.992	Albendazole Oxide		s-hplm-SEM-RPMI_IFS-CTG48h-mipe4.1-1	NCGC00253760-02	74.9442	99.4049	100.149	99.2696	114.435	93.9101	81.9718	84.9152	91.7774	24.3966	32.166	Albendazole Oxide
s-hplm-NOMO1-RPMI_dFBS-CTG48h-mipe4.1-1	NCGC00253760-02	94.494	91.3203	94.7479	87.3673	84.9419	88.8434	81.7396	76.4301	81.1795	58.3674	19.4009	Albendazole Oxide		s-hplm-P12-Ichikawa-RPMI_dFBS-CTG48h-mipe4.1-1	NCGC00253760-02	92.8766	98.8306	87.7308	91.2464	95.6736	87.0165	86.2596	84.2872	89.9776	63.009	34.6894	Albendazole Oxide		s-hplm-SEM-RPMI_dFBS-CTG48h-mipe4.1-1	NCGC00253760-02	72.7452	99.8359	95.8748	108.539	101.224	112.841	83.1281	105.362	98.6346	23.2039	17.3182	Albendazole Oxide
s-hplm-NOMO1-HPLM_dFBS-CTG48h-mipe4.1-1	NCGC00346688-01	83.8667	68.5362	94.6796	116.933	134.928	150.566	133.576	121.384	104.938	101.939	68.2643	Alectinib		s-hplm-P12-Ichikawa-HPLM_dFBS-CTG48h-mipe4.1-1	NCGC00346688-01	100.281	99.4832	110.503	130.37	137.53	129.512	130.523	120.731	115.931	114.609	65.3208	Alectinib		s-hplm-SEM-HPLM_dFBS-CTG48h-mipe4.1-1	NCGC00346688-01	60.5582	54.9704	70.7446	102.156	121.631	120.612	114.388	98.9713	95.612	70.2224	28.079	Alectinib
s-hplm-NOMO1-RPMI_IFS-CTG48h-mipe4.1-1	NCGC00346688-01	91.1418	83.2183	102.004	118.873	125.966	132.081	123.889	111.695	116.791	114.423	58.8122	Alectinib		s-hplm-P12-Ichikawa-RPMI_IFS-CTG48h-mipe4.1-1	NCGC00346688-01	73.7134	73.315	97.1926	134.251	126.109	123.915	130.154	100.214	109.633	106.969	102.068	Alectinib		s-hplm-SEM-RPMI_IFS-CTG48h-mipe4.1-1	NCGC00346688-01	53.834	49.422	71.0648	77.1484	106.673	106.549	103.365	96.7029	88.3186	46.6664	12.8148	Alectinib
s-hplm-NOMO1-RPMI_dFBS-CTG48h-mipe4.1-1	NCGC00346688-01	80.2977	73.8928	71.7495	106.559	124.646	132.987	119.864	110.844	114.86	109.625	52.0734	Alectinib		s-hplm-P12-Ichikawa-RPMI_dFBS-CTG48h-mipe4.1-1	NCGC00346688-01	86.212	81.868	108.279	126.897	135.996	128.364	124.584	117.681	109.457	122.006	96.4979	Alectinib		s-hplm-SEM-RPMI_dFBS-CTG48h-mipe4.1-1	NCGC00346688-01	60.2999	54.3439	73.8421	97.6961	111.188	129.21	103.342	113.992	107.584	70.8175	20.3435	Alectinib
s-hplm-NOMO1-HPLM_dFBS-CTG48h-mipe4.1-1	NCGC00263967-03	125.821	141.352	128.271	119.483	118.268	124.036	121.087	122.524	89.3527	61.8307	32.0737	Alendronate		s-hplm-P12-Ichikawa-HPLM_dFBS-CTG48h-mipe4.1-1	NCGC00263967-03	109.356	112.588	123.097	114.089	114.086	111.872	101.559	97.9077	68.2727	45.0923	19.7299	Alendronate		s-hplm-SEM-HPLM_dFBS-CTG48h-mipe4.1-1	NCGC00263967-03	140.649	106.107	118.168	120.31	122.159	117.792	124.749	109.99	71.0097	56.5606	15.3636	Alendronate
s-hplm-NOMO1-RPMI_IFS-CTG48h-mipe4.1-1	NCGC00263967-03	101.988	109.044	111.985	105.14	116.793	117.036	101.978	106.453	102.428	44.6216	66.6668	Alendronate		s-hplm-P12-Ichikawa-RPMI_IFS-CTG48h-mipe4.1-1	NCGC00263967-03	119.695	115.647	118.988	119.053	119.043	121.411	111.498	106.62	85.4679	64.8986	51.4216	Alendronate		s-hplm-SEM-RPMI_IFS-CTG48h-mipe4.1-1	NCGC00263967-03	124.421	124.846	108.748	129.937	112.18	121.534	99.2799	100.514	22.484	16.5581	6.56117	Alendronate
s-hplm-NOMO1-RPMI_dFBS-CTG48h-mipe4.1-1	NCGC00263967-03	105.165	116.352	107.491	122.557	114.76	110.455	111.046	113.314	113.699	87.8145	61.6537	Alendronate		s-hplm-P12-Ichikawa-RPMI_dFBS-CTG48h-mipe4.1-1	NCGC00263967-03	121.276	120.756	124.745	120.114	116.741	119.562	109.372	97.2757	76.3364	46.4393	35.6088	Alendronate		s-hplm-SEM-RPMI_dFBS-CTG48h-mipe4.1-1	NCGC00263967-03	124.612	111.427	132.566	118.011	122.104	112.799	109.701	115.764	37.5161	27.9146	7.60593	Alendronate
s-hplm-NOMO1-HPLM_dFBS-CTG48h-mipe4.1-1	NCGC00095152-07	63.426	82.6653	99.4267	77.8426	96.3271	90.6077	79.7046	89.6653	31.2873	28.0027	19.9528	Alfuzosin		s-hplm-P12-Ichikawa-HPLM_dFBS-CTG48h-mipe4.1-1	NCGC00095152-07	78.3548	88.6574	80.879	92.3066	88.7685	87.6038	86.1846	82.3293	88.3258	92.5525	94.1011	Alfuzosin		s-hplm-SEM-HPLM_dFBS-CTG48h-mipe4.1-1	NCGC00095152-07	53.9218	66.517	58.863	80.2812	84.7154	84.8846	75.5307	89.2887	74.1516	79.2384	73.3162	Alfuzosin
s-hplm-NOMO1-RPMI_IFS-CTG48h-mipe4.1-1	NCGC00095152-07	70.7407	73.9923	71.9234	75.418	73.1501	81.7529	72.1486	71.9076	33.2446	36.0382	10.0206	Alfuzosin		s-hplm-P12-Ichikawa-RPMI_IFS-CTG48h-mipe4.1-1	NCGC00095152-07	82.2824	87.3589	89.8898	90.9745	92.6141	91.3186	84.5729	87.7914	91.5702	93.8691	100.637	Alfuzosin		s-hplm-SEM-RPMI_IFS-CTG48h-mipe4.1-1	NCGC00095152-07	60.7006	61.402	64.123	71.658	87.1183	101.6	82.8978	75.2615	73.4275	76.4049	62.1878	Alfuzosin
s-hplm-NOMO1-RPMI_dFBS-CTG48h-mipe4.1-1	NCGC00095152-07	61.5825	76.5135	68.7727	85.0291	77.588	77.8727	75.425	87.429	51.9043	61.9489	15.0816	Alfuzosin		s-hplm-P12-Ichikawa-RPMI_dFBS-CTG48h-mipe4.1-1	NCGC00095152-07	70.4449	81.7063	76.766	78.9061	82.8739	83.4043	79.508	82.6559	76.5836	87.7647	80.6542	Alfuzosin		s-hplm-SEM-RPMI_dFBS-CTG48h-mipe4.1-1	NCGC00095152-07	69.739	67.6942	69.4954	97.6549	89.023	93.7466	74.0805	87.2929	74.9934	77.418	67.1684	Alfuzosin
s-hplm-NOMO1-HPLM_dFBS-CTG48h-mipe4.1-1	NCGC00164629-03	98.3725	113.184	95.9903	105.474	105.035	112.798	106.544	105.782	85.6763	81.4339	74.2368	Alibendol		s-hplm-P12-Ichikawa-HPLM_dFBS-CTG48h-mipe4.1-1	NCGC00164629-03	105.5	112.536	109.419	107.746	105.677	109.02	99.372	105.106	102.638	92.9526	98.1795	Alibendol		s-hplm-SEM-HPLM_dFBS-CTG48h-mipe4.1-1	NCGC00164629-03	110.089	101.291	101.37	103.098	115.725	98.6734	112.337	91.9656	98.5693	69.3047	64.2765	Alibendol
s-hplm-NOMO1-RPMI_IFS-CTG48h-mipe4.1-1	NCGC00164629-03	95.3431	111.506	103.016	96.146	100.575	101.479	96.1112	106.111	93.3966	100.896	87.1198	Alibendol		s-hplm-P12-Ichikawa-RPMI_IFS-CTG48h-mipe4.1-1	NCGC00164629-03	99.6368	112.101	95.3927	104.294	112.668	100.409	102.902	95.4162	100.508	93.7488	89.3929	Alibendol		s-hplm-SEM-RPMI_IFS-CTG48h-mipe4.1-1	NCGC00164629-03	97.4344	108.343	108.361	110.02	101.596	112.316	98.1414	87.9735	99.1928	77.1045	68.6236	Alibendol
s-hplm-NOMO1-RPMI_dFBS-CTG48h-mipe4.1-1	NCGC00164629-03	98.5093	99.5083	103.601	105.886	108.728	98.6474	89.6697	96.7268	87.7452	83.9839	79.4785	Alibendol		s-hplm-P12-Ichikawa-RPMI_dFBS-CTG48h-mipe4.1-1	NCGC00164629-03	98.9165	108.306	104.185	103.686	103.464	100.769	104.683	104.015	84.3693	104.932	94.0935	Alibendol		s-hplm-SEM-RPMI_dFBS-CTG48h-mipe4.1-1	NCGC00164629-03	110.064	83.7654	99.1375	101.513	104.661	113.455	104.825	102.507	96.5879	78.3779	66.768	Alibendol
s-hplm-NOMO1-HPLM_dFBS-CTG48h-mipe4.1-1	NCGC00263271-02	78.4852	88.294	78.9059	88.2061	76.2962	38.6437	53.3505	48.2793	58.591	62.0357	51.6401	Alisertib		s-hplm-P12-Ichikawa-HPLM_dFBS-CTG48h-mipe4.1-1	NCGC00263271-02	82.1642	87.7832	82.3159	87.7619	55.9833	16.5542	13.4726	12.0288	13.9411	18.1664	20.4618	Alisertib		s-hplm-SEM-HPLM_dFBS-CTG48h-mipe4.1-1	NCGC00263271-02	83.2334	75.1913	93.3484	79.6585	65.7258	26.0384	25.3432	33.0523	28.9493	25.8142	23.4108	Alisertib
s-hplm-NOMO1-RPMI_IFS-CTG48h-mipe4.1-1	NCGC00263271-02	70.7677	80.6132	77.2054	83.9945	71.3886	28.3894	48.8123	46.5059	49.8311	53.5994	61.7594	Alisertib		s-hplm-P12-Ichikawa-RPMI_IFS-CTG48h-mipe4.1-1	NCGC00263271-02	93.7912	81.6434	77.9455	83.0225	48.9917	22.4399	16.0381	16.0425	15.8061	22.0799	28.5102	Alisertib		s-hplm-SEM-RPMI_IFS-CTG48h-mipe4.1-1	NCGC00263271-02	91.7148	84.3161	85.371	85.3852	68.7277	16.5961	18.0638	16.4644	18.864	13.9514	16.3944	Alisertib
s-hplm-NOMO1-RPMI_dFBS-CTG48h-mipe4.1-1	NCGC00263271-02	82.1578	77.5429	72.9013	82.1812	63.6625	51.8939	49.4057	48.1806	48.9633	50.4763	60.9619	Alisertib		s-hplm-P12-Ichikawa-RPMI_dFBS-CTG48h-mipe4.1-1	NCGC00263271-02	81.0387	80.3493	77.8346	77.6936	49.5989	30.0164	24.2369	22.979	27.1532	29.7014	35.4148	Alisertib		s-hplm-SEM-RPMI_dFBS-CTG48h-mipe4.1-1	NCGC00263271-02	75.4568	80.6553	82.2082	88.8062	53.9625	20.1863	21.0965	23.9857	23.9476	15.7451	17.8185	Alisertib
s-hplm-NOMO1-HPLM_dFBS-CTG48h-mipe4.1-1	NCGC00186464-02	133.448	124.488	126.145	133.467	130.429	134.959	128.644	140.861	123.561	94.9244	103.482	Aliskiren		s-hplm-P12-Ichikawa-HPLM_dFBS-CTG48h-mipe4.1-1	NCGC00186464-02	135.233	137.505	137.311	139.894	142.291	135.877	131.773	143.267	141.881	131.821	125.047	Aliskiren		s-hplm-SEM-HPLM_dFBS-CTG48h-mipe4.1-1	NCGC00186464-02	101.727	126.148	135.887	125.145	108.885	42.8259	134.492	154.529	124.192	111.606	108.159	Aliskiren
s-hplm-NOMO1-RPMI_IFS-CTG48h-mipe4.1-1	NCGC00186464-02	150.675	142.798	145.327	170.628	146.323	147.891	171.744	146.355	149.779	147.972	148.882	Aliskiren		s-hplm-P12-Ichikawa-RPMI_IFS-CTG48h-mipe4.1-1	NCGC00186464-02	165.617	158.864	176.066	171.811	173.677	175.341	171.532	178.357	156.329	169.273	132.566	Aliskiren		s-hplm-SEM-RPMI_IFS-CTG48h-mipe4.1-1	NCGC00186464-02	120.508	131.406	136.257	139.596	118.261	44.1866	131.286	159.883	138.393	137.877	122.111	Aliskiren
s-hplm-NOMO1-RPMI_dFBS-CTG48h-mipe4.1-1	NCGC00186464-02	129.54	160.237	146.616	158.311	149.9	149.721	144.479	152.183	140.474	116.715	124.582	Aliskiren		s-hplm-P12-Ichikawa-RPMI_dFBS-CTG48h-mipe4.1-1	NCGC00186464-02	135.653	149.382	144.575	155.528	158.379	152.141	155.387	161.816	146.64	154.866	130.624	Aliskiren		s-hplm-SEM-RPMI_dFBS-CTG48h-mipe4.1-1	NCGC00186464-02	136.288	137.592	135.434	147.629	135.101	34.9164	140.636	171.933	174.615	147.185	119.58	Aliskiren
s-hplm-NOMO1-HPLM_dFBS-CTG48h-mipe4.1-1	NCGC00094580-05	89.625	88.3621	96.0655	96.9599	97.4802	86.7828	97.0636	103.091	100.659	67.1282	30.0295	Allopurinol		s-hplm-P12-Ichikawa-HPLM_dFBS-CTG48h-mipe4.1-1	NCGC00094580-05	83.7841	89.6449	83.4847	92.0649	83.8762	93.2103	91.1064	87.575	72.4226	77.7682	25.4064	Allopurinol		s-hplm-SEM-HPLM_dFBS-CTG48h-mipe4.1-1	NCGC00094580-05	74.3364	77.4143	73.9823	95.136	70.5811	90.7002	77.2129	22.6148	93.7948	94.4718	41.9059	Allopurinol
s-hplm-NOMO1-RPMI_IFS-CTG48h-mipe4.1-1	NCGC00094580-05	77.8536	87.323	83.0007	95.3557	94.9196	81.7198	86.5188	92.9909	94.317	91.4716	80.975	Allopurinol		s-hplm-P12-Ichikawa-RPMI_IFS-CTG48h-mipe4.1-1	NCGC00094580-05	83.8911	91.4475	83.998	87.9012	80.6049	81.7159	82.7942	79.1287	84.162	84.3804	67.2797	Allopurinol		s-hplm-SEM-RPMI_IFS-CTG48h-mipe4.1-1	NCGC00094580-05	70.1966	78.983	69.4345	90.3942	62.5338	91.6997	81.1661	20.1638	81.5783	88.7781	71.811	Allopurinol
s-hplm-NOMO1-RPMI_dFBS-CTG48h-mipe4.1-1	NCGC00094580-05	71.5901	78.2754	69.4979	84.7576	70.7632	91.2592	83.2426	88.6373	89.0923	81.1776	71.9441	Allopurinol		s-hplm-P12-Ichikawa-RPMI_dFBS-CTG48h-mipe4.1-1	NCGC00094580-05	81.7391	86.2245	79.1241	88.6715	78.6754	79.2823	90.4997	85.1746	87.1119	85.1996	67.9708	Allopurinol		s-hplm-SEM-RPMI_dFBS-CTG48h-mipe4.1-1	NCGC00094580-05	74.7765	86.2126	81.4357	104.144	79.1031	99.1746	82.126	32.8588	96.078	86.7451	47.4202	Allopurinol
s-hplm-NOMO1-HPLM_dFBS-CTG48h-mipe4.1-1	NCGC00095135-04	95.1706	118.427	104.1	108.66	117.815	112.538	101.775	124.821	106.588	96.1902	60.1655	Almotriptan		s-hplm-P12-Ichikawa-HPLM_dFBS-CTG48h-mipe4.1-1	NCGC00095135-04	104.48	105.116	109.696	113.556	114.36	112.756	114.231	111.09	107.275	110.304	84.4213	Almotriptan		s-hplm-SEM-HPLM_dFBS-CTG48h-mipe4.1-1	NCGC00095135-04	78.9216	97.3211	91.4324	103.633	97.1149	97.5048	93.9818	108.919	97.7847	86.8123	83.6156	Almotriptan
s-hplm-NOMO1-RPMI_IFS-CTG48h-mipe4.1-1	NCGC00095135-04	96.7296	106.953	97.0682	104.051	122.614	97.1197	99.2526	98.5476	96.3932	97.56	72.208	Almotriptan		s-hplm-P12-Ichikawa-RPMI_IFS-CTG48h-mipe4.1-1	NCGC00095135-04	105.844	110.193	109.707	116.411	109.262	115.071	117.508	110.904	110.787	99.7553	87.4989	Almotriptan		s-hplm-SEM-RPMI_IFS-CTG48h-mipe4.1-1	NCGC00095135-04	83.8852	93.3876	85.7449	93.6707	100.852	104.386	96.8132	101.079	87.2114	60.4827	67.4487	Almotriptan
s-hplm-NOMO1-RPMI_dFBS-CTG48h-mipe4.1-1	NCGC00095135-04	99.5273	95.8052	113.275	102.514	105.652	108.895	114.617	101.514	105.778	91.9951	58.8211	Almotriptan		s-hplm-P12-Ichikawa-RPMI_dFBS-CTG48h-mipe4.1-1	NCGC00095135-04	97.084	101.384	107.544	106.293	113.021	107.078	116.509	112.537	103.526	96.0368	84.2383	Almotriptan		s-hplm-SEM-RPMI_dFBS-CTG48h-mipe4.1-1	NCGC00095135-04	87.5298	96.0231	91.5228	98.4369	106.85	96.1613	88.5367	96.6651	84.4325	77.2331	64.9649	Almotriptan
s-hplm-NOMO1-HPLM_dFBS-CTG48h-mipe4.1-1	NCGC00163510-03	89.4773	109.282	87.5145	89.7568	98.4617	81.7762	82.5488	86.4788	81.9398	75.8025	76.7618	Aloe-Emodin		s-hplm-P12-Ichikawa-HPLM_dFBS-CTG48h-mipe4.1-1	NCGC00163510-03	97.086	100.077	99.91	98.1101	92.72	91.1998	95.249	92.8427	91.8707	90.6895	93.3957	Aloe-Emodin		s-hplm-SEM-HPLM_dFBS-CTG48h-mipe4.1-1	NCGC00163510-03	101.419	97.6734	106.729	119.4	110.986	33.9798	109.57	105.115	101.588	97.3554	109.231	Aloe-Emodin
s-hplm-NOMO1-RPMI_IFS-CTG48h-mipe4.1-1	NCGC00163510-03	96.7811	92.4939	92.0735	91.9245	87.0515	88.3456	90.5871	92.815	81.9382	85.5052	78.9468	Aloe-Emodin		s-hplm-P12-Ichikawa-RPMI_IFS-CTG48h-mipe4.1-1	NCGC00163510-03	89.6051	90.1339	93.6959	98.0037	92.2867	96.9999	88.2442	97.1264	92.0575	96.4949	103.854	Aloe-Emodin		s-hplm-SEM-RPMI_IFS-CTG48h-mipe4.1-1	NCGC00163510-03	105.449	102.895	99.9329	110.423	92.9889	45.0496	100.535	84.246	92.2723	103.025	103.471	Aloe-Emodin
s-hplm-NOMO1-RPMI_dFBS-CTG48h-mipe4.1-1	NCGC00163510-03	97.8254	106.31	103.911	95.3761	100.284	93.1319	102.2	79.7252	85.1994	94.4672	94.2852	Aloe-Emodin		s-hplm-P12-Ichikawa-RPMI_dFBS-CTG48h-mipe4.1-1	NCGC00163510-03	91.1492	92.1946	90.9586	93.4064	91.7827	91.5122	89.0504	86.6769	88.031	88.2891	91.2855	Aloe-Emodin		s-hplm-SEM-RPMI_dFBS-CTG48h-mipe4.1-1	NCGC00163510-03	102.31	97.1761	100.023	91.7368	91.192	45.1177	85.9075	86.4154	94.2106	92.5753	85.3024	Aloe-Emodin
s-hplm-NOMO1-HPLM_dFBS-CTG48h-mipe4.1-1	NCGC00183867-01	86.9859	100.636	97.9316	77.0419	110.234	121.617	101.606	102.239	111.228	93.3929	97.4848	Aloin		s-hplm-P12-Ichikawa-HPLM_dFBS-CTG48h-mipe4.1-1	NCGC00183867-01	91.0121	95.8393	95.062	107.071	107.099	98.675	106.068	99.3762	102.848	98.4017	102.538	Aloin		s-hplm-SEM-HPLM_dFBS-CTG48h-mipe4.1-1	NCGC00183867-01	99.7038	39.0135	110.299	104.679	112.014	110.66	115.877	107.649	111.601	116.469	108.385	Aloin
s-hplm-NOMO1-RPMI_IFS-CTG48h-mipe4.1-1	NCGC00183867-01	87.8253	91.8163	80.972	80.8106	94.4761	79.773	80.2915	83.0937	83.0809	85.8341	84.6001	Aloin		s-hplm-P12-Ichikawa-RPMI_IFS-CTG48h-mipe4.1-1	NCGC00183867-01	93.858	93.3352	101.822	108.969	105.069	109.39	108.119	105.661	101.082	105.772	106.483	Aloin		s-hplm-SEM-RPMI_IFS-CTG48h-mipe4.1-1	NCGC00183867-01	89.4165	30.7035	92.7591	83.9677	98.1845	96.2722	106.302	91.3045	92.9967	93.5445	106.008	Aloin
s-hplm-NOMO1-RPMI_dFBS-CTG48h-mipe4.1-1	NCGC00183867-01	84.6748	80.1809	106.103	88.2811	87.5578	96.6147	96.2893	86.6379	89.0194	83.124	94.6007	Aloin		s-hplm-P12-Ichikawa-RPMI_dFBS-CTG48h-mipe4.1-1	NCGC00183867-01	91.0192	96.362	90.9214	96.836	105.58	95.2496	96.9528	95.713	103.27	99.4437	98.9694	Aloin		s-hplm-SEM-RPMI_dFBS-CTG48h-mipe4.1-1	NCGC00183867-01	94.0349	27.3686	92.4224	96.7012	102.138	101.264	114.028	109.162	111.87	90.1133	119.151	Aloin
s-hplm-NOMO1-HPLM_dFBS-CTG48h-mipe4.1-1	NCGC00346708-01	96.5096	113.321	113.474	133.353	96.0968	122.013	137.409	107.016	114.769	99.5388	92.7856	Aloperine		s-hplm-P12-Ichikawa-HPLM_dFBS-CTG48h-mipe4.1-1	NCGC00346708-01	104.621	108.06	99.2922	102.97	104.292	109.64	109.522	115.341	111.117	108.407	11.0535	Aloperine		s-hplm-SEM-HPLM_dFBS-CTG48h-mipe4.1-1	NCGC00346708-01	91.7092	107.672	104.784	107.019	115.338	114.649	113.243	107.963	101.312	122.539	112.397	Aloperine
[truncated: 5,657 more rows]

## Sheet: AUC_single
Area under the curve (AUC)
AUC values following all curve-fitting and filtering steps described in "Quantification and Statistical Analysis"
NOMO1 (n = 1,871)						P12-Ichikawa (n = 1,894)						SEM (n = 1,761)						Shared compounds (n = 1,638)
[truncated: 1,895 more rows]

## Sheet: Inactive
Pan-inactive compounds
Identified from within the list of 1,638 common compounds across all screens post-fitting and filtering steps
Pan-inactive (n = 500)
[truncated: 501 more rows]

## Sheet: Differential score_1
Differential response scores_1
[truncated: 1,141 more rows]

[truncated: 2 more sheets: Differential score_2, Serum]
