# Supplementary material for: Conditional lethality profiling reveals anticancer mechanisms of action and drug-nutrient interactions
Source: Sci Adv. 2024 Oct 4;10(40):eadq3591. doi: 10.1126/sciadv.adq3591 (PMC11451515; doi:10.1126/sciadv.adq3591)
Supplement: Supplementary file 2 — Tables S1 to S5 [file sciadv.adq3591_tables_s1_to_s5.zip › sciadv.adq3591_table_s2.xlsx]

## Sheet: Title
Synthetic media construction
Tab	Contents
HPLM formulation	Defined components of HPLM
	Concentrated stocks of manually prepared vitamins
RPMI stocks	RPMI-defined component stocks for HPLM derivatives

## Sheet: HPLM formulation
Basal HPLM formulation
Concentrated stocks of components were prepared and pooled as described below						For basal HPLM (7), with RPMI 1640 100X vitamins
						Indicated vitamin concentrations are according to supplementation with RPMI 1640 100X vitamin mix (Sigma-Aldrich R7256)
						Concentrations significantly different versus expected values based on metabolite profiling
All working concentrations in µM						*ND by metabolite profiling
Components added relative to initial formulation described in Cantor et al. 2017						All working concentrations in µM
							Concentration
	Concentration	Vendor	Product #	Stock solution pool		Biotin	0.82
Salts						Choline	21.49
CaCl2	2350	Sigma-Aldrich	C5670	1		Folic acid	2.27
KCl	4100	Sigma-Aldrich	P5405	1		Inositol	194.27
MgCl2	480	Sigma-Aldrich	M8266	1		Niacinamide	8.19
MgSO4	350	Sigma-Aldrich	M2643	1		p-Aminobenzoate	7.29
NaCl	105000	Sigma-Aldrich	S7653	1		Pantothenate	1.05
NaHCO3	24000	Sigma-Aldrich	S5761	2		Pyridoxine	4.86
Na2HPO4	870	Sigma-Aldrich	S9390	2		Riboflavin	0.53
Ca(NO3)2	40	Sigma-Aldrich	C1396	3		Thiamine	2.96
NH4Cl	40	Sigma-Aldrich	A9434	3		Vitamin B-12*	0.004
Metabolites
Histidine	110	Sigma-Aldrich	H5659	4		For basal HPLM (8), with manually prepared vitamin stocks
Isoleucine	70	Sigma-Aldrich	I2752	4		All working concentrations in µM
Leucine	160	Sigma-Aldrich	L8000	4
Lysine	200	Sigma-Aldrich	L5626	4			Concentration	Vendor	Product #	Stock solution pool
Methionine	30	Sigma-Aldrich	M9625	4		Vitamins
Phenylalanine	80	Sigma-Aldrich	P2126	4		Pantothenate	0.524	Sigma-Aldrich	21210	V1
Threonine	140	Sigma-Aldrich	T8625	4		Riboflavin	0.532	Sigma-Aldrich	R9504	V1
Tryptophan	60	Sigma-Aldrich	T0254	4		Choline	21.4	Sigma-Aldrich	C7527	V2
Valine	220	Sigma-Aldrich	V0500	4		Inositol	194.4	Sigma-Aldrich	I5125	V2
Alanine	430	Sigma-Aldrich	A7627	5		Niacinamide	8.19	Sigma-Aldrich	N0636	V2
Arginine	110	Sigma-Aldrich	A5131	5		p-Aminobenzoate	7.29	Sigma-Aldrich	A9878	V2
Asparagine	50	Sigma-Aldrich	A0884	5		Pyridoxine	4.85	Sigma-Aldrich	P6280	V2
Cysteine	40	Sigma-Aldrich	C1276	5		Thiamine	2.96	Sigma-Aldrich	T1270	V2
Glycine	300	Sigma-Aldrich	G7126	5		Folic acid	0.45	Sigma-Aldrich	F8758	V3
Proline	200	Sigma-Aldrich	P0380	5
Serine	150	Sigma-Aldrich	S4500	5
Aspartate	20	Sigma-Aldrich	A9256	6		Stock solution pool	Stock fold-concentration	Storage
Cystine	100	Sigma-Aldrich	C8755	6		V1	1000X	-20C (prepared in 20mM NaOH)
Glutamate	80	Sigma-Aldrich	G1251	6		V2	500X	-20C
Tyrosine	80	Sigma-Aldrich	T3754	6		V3	1000X	-20C (prepared in 20mM NaOH)
Glutamine	550	Sigma-Aldrich	G3126	7
4-hydroxyproline	20	Sigma-Aldrich	H5534	8
Acetylcarnitine	5	Sigma-Aldrich	A6706	8		Other vitamin stocks for described HPLM derivatives
Acetylglycine	90	Sigma-Aldrich	A16300	8
alpha-Aminobutyrate	20	Sigma-Aldrich	A2536	8		Vitamin	Stock concentration	Vendor	Product #
Betaine	70	Sigma-Aldrich	61962	8		Biotin	8.2 mM (in 20 mM NaOH)	Sigma-Aldrich	B4501
Carnitine	40	Sigma-Aldrich	C0283	8		5-methyl-tetrahydrofolate	1 mM (in 50 mM NaOH)	Schircks Laboratories	16.236
Citrulline	40	Sigma-Aldrich	C7629	8
Ornithine	70	Sigma-Aldrich	O2375	8
Taurine	90	Sigma-Aldrich	T0625	8
2-hydroxybutyrate	50	Sigma-Aldrich	220116	9
3-hydroxybutyrate	50	Sigma-Aldrich	298360	9
Acetate	40	Sigma-Aldrich	S5636	9
alpha-Ketoglutarate	5	Sigma-Aldrich	75892	9
Citrate	130	Sigma-Aldrich	251275	9
Lactate	1600	Sigma-Aldrich	L7022	9
Malate	5	Sigma-Aldrich	M7397	9
Malonate	10	Sigma-Aldrich	M1296	9
Pyruvate	50	Sigma-Aldrich	P2256	9
Succinate	20	Sigma-Aldrich	S3674	9
Creatine	40	Sigma-Aldrich	C0780	10
Creatinine	75	Sigma-Aldrich	C4255	10
Glutathione	25	Sigma-Aldrich	G6013	10
Fructose	40	Sigma-Aldrich	F3510	11
Galactose	60	Sigma-Aldrich	G5388	11
Acetone	60	Sigma-Aldrich	AX0120	12
Formate	50	Sigma-Aldrich	94318	13
Glycerol	120	Sigma-Aldrich	G2025	14
Hypoxanthine	10	Sigma-Aldrich	H9377	15
Uridine	3	Sigma-Aldrich	U3003	15
Uric acid	350	Sigma-Aldrich	U2625	16
Urea	5000	Sigma-Aldrich	U5378	17
Glucose	5000	Thermo Fisher	15023-021	18
Other
Phenol red	14	Sigma-Aldrich	P5530	19
Stock solution pool	Stock fold-concentration	Storage
1	10X	-20C
2	10X	-20C
3	100X	-20C
4	500X	-20C (prepared in 0.1M HCl)
5	500X	-20C
6	500X	-20C (prepared in 1M HCl)
7	250X	-20C
8	500X	-20C
9	250X	-20C
10	500X	-20C
11	500X	-20C
12	5000X	-20C
13	5000X	-20C
14	5000X	-20C
15	1000X	-20C (prepared in 0.2M HCl)
16	250X	Prepared fresh in 1M NaOH
17	250X	Prepared fresh
18	100X	Prepared fresh
19	100X	-20C

## Sheet: RPMI stocks
RPMI stocks
Concentrated stocks of components were prepared and pooled as described below
Vendors and product #'s are identical to those for basal HPLM
All working concentrations in µM
	Concentration	Stock solution pool
Salts
MgSO4	407	1
KCl	5330	1
NaCl	103440	1
NaHCO3	23810	2
Na2HPO4	5630	2
Ca(NO3)2	424	3
Amino acids
Histidine	96	4
Lysine	218	4
Methionine	101	4
Phenylalanine	91	4
Threonine	168	4
Tryptophan	24.5	4
Valine	171	4
Glycine	133	5
Proline	173	5
Serine	286	5
4-hydroxyproline	153	5
Aspartate	150	6
Cystine	208	6
Glutamate	136	6
Tyrosine	111	6
Isoleucine	382	7
Leucine	382	7
Arginine	1150	8
Asparagine	378	8
Glutamine	2050	9
Stock solution pool	Stock fold-concentration	Storage
1	10X	-20C
2	10X	-20C
3	100X	-20C
4	500X	-20C (prepared in 0.1M HCl)
5	500X
6	500X	-20C (prepared in 1M HCl)
7	100X
8	100X
9	100X
