# Supplementary material for: Conditional lethality profiling reveals anticancer mechanisms of action and drug-nutrient interactions
Source: Sci Adv. 2024 Oct 4;10(40):eadq3591. doi: 10.1126/sciadv.adq3591 (PMC11451515; doi:10.1126/sciadv.adq3591)
Supplement: Supplementary file 2 — Tables S1 to S5 [file sciadv.adq3591_tables_s1_to_s5.zip › sciadv.adq3591_table_s3.xlsx]

## Sheet: Standards_Abbreviations
Metabolite abbreviations in this table or in the text
Polar metabolites
Name	Abbreviation
2-hydroxybutyric acid	2-HBA
2-Hydroxyglutarate	2-HG
2-Phosphoglycerate/3-Phosphoglycerate	2-PG/3-PG
3-hydroxybutyric acid	3-HBA
Alpha-aminobutyric acid	AABA
Acetylalanine	Ac-Ala
Acetylaspartate	Ac-Asp
Acetyl-CoA	Ac-CoA
Acetylglycine	Ac-Gly
Acetylserine	Ac-Ser
Asymmetric dimethylarginine	ADMA
5-Amino-1-(5-phospho-D-ribosyl)imidazole-4-carboxamide	AICAR
alpha-Ketoglutarate	aKG
Argininosuccinate	ASA
CDP-ethanolamine	CDP-EA
Citrulline	Cit
Dihydroxyacetone phosphate	DHAP
Dihydroorotate	DHOO
Fructose 6-phosphate/Glucose 1-phosphate	F6P/G1P
Fructose-1,6-bisphosphate	FBP
Formylmethionine	For-Met
5'-Phosphoribosylglycinamide	GAR
Glycerophosphocholine	GPC
Glycerophosphoethanolamine	GPE
Glutathione	GSH
Glutathione disulfide	GSSG
Hydroxyproline	HyPro
Kynurenine	Kyn
Methionine sulfoxide	Met-SO
Methylthioadenosine	MTA
N-acetylaspartylglutamate	NAAG
O-Phosphoethanolamine	O-PEA
Phosphoenolpyruvate	PEP
5-Phosphoribosyl 1-pyrophosphate	PRPP
Ribose 5-phosphate/Ribulose 5-phosphate	R5P
Sedoheptulose 7-phosphate	S7P
S-Adenosylhomocysteine	SAH
5'-Phosphoribosyl-4-(N-succinocarboxamide)-5-aminoimidazole	SAICAR
S-Adenosylmethionine	SAM
UDP-glucuronic acid	UDP-GA
Available chemical standards were part of subdivided pools for metabolite identification in cells
Metabolite name	Pool
2-Hydroxybutyrate	2
2-Hydroxyglutarate	4
3-Hydroxybutyrate	4
3-Phosphoglycerate	4
Ac-Alanine	3
Ac-Aspartate	3
Ac-Glutamate	3
Ac-Serine (O)	3
Acetyl-CoA	2
Acetylcarnitine	2
Acetylglycine	2
Aconitate	4
ADP	3
Alanine	1
alpha-Aminobutyrate	2
alpha-Ketoglutarate	1
AMP	2
Arginine	1
Argininosuccinate	2
Asparagine	1
Aspartate	1
Asymmetric dimethylarginine	3
ATP	4
Betaine	2
Butyrylcarnitine	4
Carbamoylaspartate	3
Carnitine	1
CDP	3
CDP-choline	3
Choline	2
Citrate	1
Citrulline	1
CMP	2
Creatine	2
Creatinine	2
CTP	4
dATP	5
dCTP	5
Dihydroorotate	4
Dihydroxyacetone phosphate	4
dTMP	2
dTTP	4
dUMP	5
FAD	5
Formyl-methionine	5
Fructose 6-phosphate	3
Fructose-1,6-bisphosphate	4
Fumarate	4
GDP	3
Glutamate	1
Glutamine	1
Glutathione	2
Glutathione disulfide	4
Glycerol 3-phosphate	3
Glycerophosphocholine	3
Glycine	1
GMP	2
GTP	4
Histidine	1
Hydroxyproline	2
IMP	2
Inositol	5
Isoleucine	1
Ketoleucine	5
Kynurenine	1
Lactate	1
Leucine	1
Lysine	1
Malate	1
Malonate	1
Methionine	1
Methionine sulfoxide	2
Methylmalonate	4
Methylthioadenosine	4
NAD	5
NADP	5
N-acetylaspartylglutamate	2
Niacinamide	2
O-Phosphoethanolamine	4
Ornithine	1
Orotate	3
Pantothenate	2
Phenylalanine	1
Phosphocholine	4
Phosphocreatine	4
Phosphoenolpyruvate	4
Proline	1
Propionylcarnitine	4
PRPP	5
Pyridoxine	2
Pyroglutamate	5
Pyruvate	1
Riboflavin	3
Ribose 5-phosphate	4
SAH	3
SAM	2
Serine	1
Succinate	1
Taurine	1
Thiamine	2
Threonine	1
Trimethyllysine	5
Tryptophan	1
Tyrosine	1
UDP	3
UDP-GlcNAc	3
UDP-glucose	3
UDP-glucuronate	3
UMP	2
Uric acid	2
Urea	1
UTP	4
Valine	1
Metabolites listed below were not validated with chemical standards in this study
High confidence peak assignments were made based on expected m/z ratio and either prior verification with the analogous LC-MS method or search of the METLIN database (Cantor et al. 2017)
	Polarity mode	m/z	Adduct	Retention time (min)
AICAR	negative	337.055	M-H	9.3
CDP-ethanolamine	negative	445.053	M-H	10
GAR	negative	285.049	M-H	10
Glycerophosphoethanolamine	negative	214.049	M-H	8.8
Hydroxybutyrylcarnitine	positive	248.149	M+H	6
Orotidine	negative	287.052	M-H	7.3
SAICAR	negative	453.066	M-H	12.3
Sedoheptulose 7-phosphate	negative	289.033	M-H	10
Compound-related
	Polarity mode	m/z	Adduct	Retention time (min)
Brivudine (BVDU)	negative	330.993	M-H	2.5
Brivudine-monophosphate	negative	410.96	M-H	6.6
Brivudine-diphosphate	negative	490.926	M-H	Not detected
Brivudine-triphosphate	negative	570.892	M-H	Not detected
Methotrexate (MTX)	positive	455.179	M+H	6.7
Fluorodeoxycytidine (FCdR)	negative	244.074	M-H	Not detected
FdCMP	negative	324.04	M-H	Not detected
Floxuridine (FUrd)	negative	245.058	M-H	Not detected
FdUMP	negative	325.024	M-H	9.8
Folate related
(THF, tetrahydrofolate)	Polarity mode	m/z	Adduct	Retention time (min)
10-formyl-THF	positive	474.173	M+H	8.6
5-formyl-THF	positive	474.173	M+H	9.2
5-methyl-THF	positive	460.194	M+H	8.6
Aminopterin	positive	441.169	M+H	7.9
Folic acid	positive	442.147	M+H	10.6
THF	positive	446.178	M+H	9.7

## Sheet: Unbiased profiling_cells
Intracellular metabolite abundances from unbiased metabolite profiles in brivudine-treated K562 cells
Data related to Figures 6C-E, S6C-D
Mean and sd values are calculated from 3 biological replicates
All values are normalized peak areas
SIM, targeted SIM (tSIM) was used
N/D: not detected
Metabolite name
	K562 (DMSO); H+dS		K562 (BVDU); H+dS		K562 (BVDU); H+dS [R-folic acid]
	avg	sd	avg	sd	avg	sd
2-HBA	0.114379	0.00888295	0.163376	0.0273501	0.0981833	0.0154689
2-HG	0.0266334	0.00220325	0.0298291	0.000323896	0.0242894	0.00419433
3-HBA	0.0174592	0.000830746	0.019592	0.00171852	0.015276	0.00161695
2-PG/3-PG	0.0117436	0.00260157	0.0200219	0.00413577	0.0136717	0.00162424
AABA	0.0764678	0.00463009	0.061653	0.00654673	0.0689458	0.00748604
Ac-Ala	0.00448866	0.000310026	0.00384126	0.000430347	0.00472329	0.000267934
Ac-Asp	7.04435	0.347845	12.9832	1.29857	6.93881	0.426215
Ac-Carnitine	25.1107	0.462453	27.6278	2.00035	28.3213	2.62379
Ac-CoA	0.0105783	0.000311976	0.00902478	0.000716095	0.0109406	0.00121743
Ac-Glu	0.176447	0.0154444	0.139442	0.0164363	0.172663	0.0153556
Ac-Gly	0.129428	0.00585982	0.173258	0.0239643	0.106955	0.0154706
Ac-Ser	0.0448739	0.00114401	0.0188167	0.00352259	0.0465487	0.00399228
Aconitate	0.0124022	0.000156689	0.0271209	0.00261272	0.014042	0.000538534
ADMA	0.292855	0.0192577	0.215855	0.00390579	0.274001	0.0414634
ADP	1.29391	0.0643182	0.570805	0.0343612	1.33344	0.131229
AICAR	0.0473906	0.00397025	0.787541	0.0338266	0.0264733	0.00249683
aKG	0.0762405	0.00227935	0.13735	0.0155603	0.060526	0.00581522
Ala	1.71491	0.0525001	1.92198	0.0898442	1.76491	0.182253
AMP	0.225934	0.0296554	0.085419	0.0118751	0.236392	0.0392394
Arg	0.162774	0.00818796	0.21541	0.0117158	0.150813	0.0182035
ASA	0.0388184	0.00242554	0.0411249	0.00699241	0.0340178	0.00203471
Asn	0.0428934	0.000719836	0.0359673	0.00298769	0.0387119	0.00231393
Asp	0.986376	0.0207926	2.24397	0.144314	0.949147	0.0557589
ATP	0.628519	0.0629451	0.213129	0.0463452	0.638532	0.0149904
Betaine	15.3897	0.656998	15.6123	0.729654	12.9062	0.93054
Butyrylcarnitine	1.87151	0.079313	0.684167	0.0765516	1.81468	0.209275
BVD_SIM	N/D	N/D	3.76469e-05	5.84655e-06	2.24183e-05	6.98326e-06
BVD-1p_SIM	N/D	N/D	0.000207576	1.74278e-05	0.00018044	1.74694e-05
Carbamoylaspartate	0.0616675	0.00655536	0.0073876	0.000285742	0.0543894	0.00847212
Carnitine	11.3026	0.405688	17.7584	0.739305	11.1519	1.07909
CDP	0.127158	0.00537923	0.107236	0.00715093	0.131192	0.0148677
CDP-choline	0.0280496	0.00175531	0.0713904	0.00781062	0.0336488	0.00196917
CDP-EA	0.00343242	6.21765e-05	0.00936349	0.000922285	0.00332854	0.000130676
Choline	0.408647	0.018856	0.613799	0.0238897	0.309298	0.0276046
Citrate	1.73477	0.144534	4.0586	0.708637	1.61253	0.198258
Citrulline	0.504664	0.0282124	0.461072	0.0174539	0.473454	0.0541091
CMP	0.0225797	0.0020307	0.0140514	0.00225612	0.0217964	0.00336265
Creatine	16.587	0.0831573	19.8974	1.64039	16.4098	1.88626
Creatinine	0.574605	0.0241764	0.674601	0.0511561	0.471463	0.0525948
CTP	0.0421933	0.00436496	0.0357834	0.00737745	0.0434861	0.00272523
dATP	0.0290332	0.00415448	0.0190045	0.0050155	0.0315168	0.000914751
dCTP	0.0223388	0.00124528	0.0426378	0.0101663	0.0127065	0.00307047
DHAP	0.0197747	0.00691147	0.411791	0.255957	0.0223397	0.00710428
DHOO	0.00456715	0.000912954	0.000602742	7.29032e-05	0.0043921	0.00109174
dTMP_SIM	0.0376805	0.00547217	0.00893379	0.000894875	0.0185991	0.00226399
dTTP_SIM	0.00208134	0.000198298	0.000514858	0.000111865	0.00157343	6.03882e-05
dUMP	0.0829159	0.00498108	7.23534	0.793642	1.25623	0.149442
FAD	0.0110154	0.000290602	0.0122464	0.000794984	0.0115656	0.00165613
For-Met	0.00158205	0.000141988	0.00556525	0.000524128	0.00158757	0.000233625
FBP	0.0215203	0.000363064	0.33215	0.0900621	0.0276483	0.00366171
F6P/G1P	5.48992	0.323634	4.69285	0.626732	5.75508	0.428297
Fumarate	0.253852	0.00593322	0.492136	0.0472051	0.250107	0.00643547
GAR	0.0353231	0.00171361	0.398958	0.017842	0.0471281	0.00224754
GDP	0.150653	0.00749848	0.112913	0.00253158	0.159851	0.0178575
Glu	6.82185	0.139894	11.6816	0.891187	6.27737	0.39635
Gln	0.532686	0.0286629	0.789374	0.0531873	0.455358	0.0277861
GSH	3.056	0.0195545	4.47179	0.249975	3.464	0.270637
GSSG	0.0395153	0.00777145	0.0586665	0.00767418	0.0418988	0.00585936
Glycerol-3P	0.109674	0.0105819	0.0563308	0.000392627	0.0761002	0.00866997
GPC	5.57946	0.0978256	1.02446	0.0803905	3.61301	0.445615
Gly	0.0205333	0.000944043	0.0197699	0.000896096	0.0166384	0.00179123
GMP	0.0265517	0.00271402	0.0139403	0.00256832	0.0265692	0.00434396
GPE	0.0370844	0.00139256	0.0082919	0.000735059	0.029257	0.00237953
GTP	0.0479471	0.00535356	0.0306693	0.00555771	0.0496582	0.00275201
His	0.98877	0.0284811	0.704688	0.0341631	0.957656	0.104161
Hydroxybutyrylcarnitine	0.227248	0.0145104	0.25371	0.0355161	0.262355	0.0204692
HyPro	0.0186676	0.000385897	0.0113759	0.00281386	0.0164364	0.000980012
IMP_SIM	0.0621924	0.00289428	0.0387312	0.00407544	0.0490085	0.0104075
Ile	0.185586	0.0150546	0.23836	0.00447702	0.176749	0.0200249
Ketoleucine	0.00909472	0.000532644	0.0103842	0.00123728	0.00837168	0.00149997
Kyn	0.00134816	0.000120043	0.000529333	5.26202e-05	0.000925003	0.000115831
Lactate	0.617131	0.0771969	0.463019	0.0563963	0.49404	0.0900009
Leu	0.677834	0.0463972	0.656164	0.00984788	0.651221	0.103049
Lys	0.415828	0.00722558	0.454085	0.0270996	0.396943	0.0551338
Malate	3.21298	0.0588852	6.28585	0.664842	3.19054	0.113696
Malonate	0.00775568	0.00167164	0.0156594	0.00302983	0.00782744	0.00185636
Met	0.0141783	0.00535485	0.0855486	0.00229289	0.0143423	0.00201947
Met-SO	0.00856789	0.000178919	0.00867079	0.000712191	0.00902222	0.00082228
Methylmalonate	0.0197859	0.000413802	0.0221332	0.00117976	0.0206827	0.00395627
MTA	0.0479609	0.00383064	0.0424924	0.00123651	0.0394667	0.00572638
myo-Inositol	1.19093	0.0525462	2.62363	0.0859407	1.52348	0.248454
NAAG	0.0109369	0.000595243	0.00847065	0.000505373	0.0127214	0.00122588
NAD	0.0536571	0.000376085	0.0187192	0.00277463	0.0503127	0.00744487
NADP	0.275802	0.00790561	0.190703	0.0150705	0.248794	0.0327437
Niacinamide	0.0734513	0.00685543	0.100542	0.0274606	0.0671507	0.010737
O-PEA	0.00419932	0.000373299	0.0375101	0.00171296	0.00479051	0.00064279
Orn	0.0301453	0.00188946	0.029868	0.00079681	0.0297252	0.0039323
Orotate	0.205433	0.0163619	0.0577055	0.0107431	0.206662	0.0477205
Orotidine	0.960804	0.0193202	1.50361	0.0905651	0.946125	0.0770114
Pantothenate	0.634473	0.0362713	0.695204	0.0265662	0.661595	0.0634892
Phe	0.509872	0.0111992	0.431735	0.0178485	0.483164	0.0457603
Phosphocholine	31.9105	0.834613	29.4994	1.47602	38.5308	4.30587
Phosphocreatine	0.33936	0.00621166	0.31769	0.0412975	0.35107	0.0244019
PEP	0.040084	0.010369	0.0582764	0.00215929	0.0429191	0.00217188
Pro	5.55773	0.0962476	4.38557	0.353227	4.95996	0.419954
Propionylcarnitine	1.24155	0.022507	1.58881	0.0896494	1.32556	0.0653002
PRPP	0.00510212	0.000859667	0.0674895	0.00959016	0.00803077	0.000236349
Pyridoxine	0.071287	0.00237776	0.0873121	0.00766041	0.0588464	0.00792709
Pyroglutamate	0.761043	0.0458732	0.967331	0.0812361	0.653685	0.0809141
Pyruvate_SIM	0.0166313	0.00119063	0.0293429	0.00557034	0.0118739	0.00178898
Riboflavin	0.00864122	0.00103588	0.0128514	0.000187425	0.00703897	0.000915517
R5P	0.21861	0.00766692	0.769479	0.0502695	0.209056	0.0352012
S7P	0.0134597	0.00104713	0.047045	0.00574747	0.0150081	0.000103457
SAH	0.00668429	0.000468262	0.00488236	0.000427338	0.00607661	0.000867263
SAICAR	0.00832949	0.00119343	0.139037	0.0098075	0.00435515	0.000172312
SAM	0.0139754	0.00311289	0.139467	0.0139183	0.0217362	0.00362233
Ser	0.174474	0.00630126	0.664203	0.0503075	0.158567	0.017654
Succinate	0.0194971	0.000643722	0.021731	0.00153775	0.0204564	0.00451637
Taurine	5.02156	0.180914	5.34469	0.170928	5.15525	0.676829
Thiamine	0.237555	0.00700685	0.259219	0.00919806	0.237486	0.0285876
Thr	1.93449	0.0891974	1.61218	0.0870297	1.82768	0.19333
Trimethyllysine	0.00997997	0.000201225	0.0143232	0.00120277	0.0110819	0.00198002
Trp	0.355579	0.0176452	0.232353	0.00866559	0.342712	0.0328331
Tyr	0.591849	0.0168038	0.453842	0.0153153	0.570222	0.0629726
UDP	0.561117	0.0151803	0.535896	0.02491	0.550626	0.0423485
UDP-GlcNAc	1.92447	0.0577669	1.18758	0.0573784	1.43334	0.127034
UDP-Glucose	0.181222	0.00707196	0.144878	0.0111721	0.129524	0.00233404
UDP-GA	0.00879331	0.000177097	0.00605051	0.000457798	0.00841433	0.000550436
UMP	0.0759274	0.0119183	0.0699062	0.0163827	0.0719763	0.0119039
Uric acid	0.542081	0.0443319	0.597855	0.0555575	0.476896	0.0585052
Urea	0.123141	0.00728756	0.176675	0.0292494	0.113797	0.024269
UTP	3.83053	0.533885	4.35809	1.19347	3.73645	0.3039
Val	1.18204	0.0374978	1.067	0.0124491	1.15392	0.122199

## Sheet: Targeted profiling_cells
Intracellular metabolite abundances from targeted metabolite profiling
Mean and sd values are calculated from 3 biological replicates
All values are normalized peak areas
SIM, targeted SIM (tSIM) was used
N/D: not detected
Data related to Figures 6F-H and S6F-G								Data related to Figures S7I-J								Data related to Figures S8B-C
																	13 d post-infection
Metabolite name								Metabolite name								Metabolite name
	K562 (DMSO); H+dS		K562 (MTX); H+dS		K562 (FCdR); H+dS				K562 (sgAAVS-DMSO); H+dS		K562 (sgAAVS-BVDU); H+dS		K562 (SHMT2-KO); H+dS				K562 (sgAAVS-DMSO); H+dS		K562 (sgAAVS-BVDU); H+dS		K562 (MTHFD1-KO); H+dS
	avg	sd	avg	sd	avg	sd			avg	sd	avg	sd	avg	sd			avg	sd	avg	sd	avg	sd
AICAR	0.0247639	0.0147711	0.0644736	0.0185984	0.255779	0.0493897		AICAR	0.0193571	0.000342587	0.121475	0.010848	0.144728	0.00381896		AICAR	0.271638	0.0106343	0.974721	0.102286	0.31433	0.00632963
ATP	2.36886	0.302064	0.74619	0.189478	2.1562	0.330781		ATP	2.99171	0.567221	1.24858	0.303652	1.37232	0.105166		ATP	2.66297	0.0843497	1.26534	0.155147	1.1278	0.0548226
CTP	0.161917	0.0200378	0.127599	0.0382892	0.27439	0.0442256		dTMP_SIM	0.0169027	0.00384106	0.00419282	0.000450241	0.00385008	0.000817906		dTMP_SIM	0.0216027	0.00192496	0.00389558	0.000712475	0.017047	0.00111418
dTMP_SIM	0.0155884	0.00397553	0.00209635	0.000305529	0.0064387	0.000762241		dTTP_SIM	0.0105828	0.00140359	0.00240839	0.000384292	0.00690825	0.000442737		dTTP_SIM	0.0120898	0.000473613	0.00243866	0.000275598	0.00801936	0.00031515
dTTP_SIM	0.00896301	0.00138799	0.0020689	0.000493133	0.0143263	0.00201016		dUMP	0.00343574	0.000451113	0.163448	0.0122719	N/D	N/D		dUMP	0.0084395	0.00340589	1.71972	0.131125	0.00251316	0.000282984
dUMP	0.0165951	0.00428579	0.323597	0.0557807	0.0720356	0.00700092		GAR	0.00480251	9.25034e-05	0.0728882	0.00692118	0.0751681	0.00236241		GAR	0.0250776	0.00408482	0.6443	0.0506106	0.742275	0.0113726
FdUMP	N/D	N/D	N/D	N/D	0.000410075	7.27365e-05		GTP	0.269108	0.0293448	0.16669	0.0283537	0.197413	0.00523063		GTP	0.278408	0.0124904	0.180328	0.0183392	0.190138	0.000894752
GAR	0.0309164	0.0213019	0.742065	0.113482	0.420795	0.0590087		IMP_SIM	0.0457913	0.00495921	0.0315417	0.000847343	0.00675266	0.000592318		IMP_SIM	0.0511379	0.00538979	0.0273794	0.0010759	0.00954169	0.00135279
GTP	0.216445	0.0428666	0.133898	0.0334217	0.244474	0.0366543		PRPP	0.0241507	0.0021855	0.373599	0.0732706	0.37592	0.0270806		PRPP	0.047145	0.0062923	0.23996	0.0210815	0.213783	0.0107098
IMP_SIM	0.0531032	0.0141195	0.00773428	0.000540233	0.0228638	0.000966803		R5P	0.055513	0.0131644	0.195438	0.0343465	0.167586	0.0161056		R5P	0.0656387	0.00347286	0.113705	0.0138699	0.120414	0.00025768
MTX	N/D	N/D	0.0300966	0.00243257	N/D	N/D		SAICAR	0.00327884	0.000144678	0.0209699	0.0014717	0.0117523	0.000667778		SAICAR	0.0629353	0.00142361	0.174837	0.012293	0.0523829	0.000726626
PRPP	0.00154499	0.000339565	0.0115843	0.00193013	0.00922543	0.00122251
R5P	0.0345172	0.00291464	0.0866807	0.00577425	0.0876202	0.0120507
SAICAR	0.00380706	0.00249453	0.00846502	0.00254895	0.021	0.0037318
UTP	0.59927	0.127849	0.54355	0.15115	1.1821	0.189231
Data related to Figures 6K and S6N
Metabolite name
	K562 (DMSO); H+dS		K562 (BVDU); H+dS		K562 (MTX); H+dS
	avg	sd	avg	sd	avg	sd
10-formyl-THF_SIM	1.77929e-05	4.27651e-06	7.38263e-06	8.62644e-07	2.53625e-06	2.94133e-07
5-methyl-THF_SIM	6.77768e-05	9.79788e-06	9.37252e-06	1.06082e-06	2.56339e-06	2.64376e-07
Folic acid	0.00143569	0.000143905	0.000825292	7.39568e-05	0.00102951	0.000151329
THF_SIM	5.85727e-06	4.95799e-07	9.40395e-06	1.0267e-06	2.21123e-06	1.8921e-07

## Sheet: Quantification
Chemical standard concentrations used for metabolite quantification
All concentrations are in uM
Vitamins (related to Figures 4F and S12A)
Biotin	0.15625	0.625	2.5	10
Folic acid	0.703	2.81	11.25	45
Serum components (related to Figures 2C, 3F, 3I, S2H, S3H, S11A)
Hypoxanthine	0.05	0.1	0.5	1	5
Uridine	0.05	0.1	0.5	1	5
Thymidine	0.05	0.1	0.5	1	5
Cytidine	0.05	0.1	0.5	1	5
Deoxyuridine	0.05	0.1	0.5	1	5
Deoxycytidine	0.05	0.1	0.5	1	5
Pyruvate	0.05	0.1	0.5	1	5
Uric acid	5	10	50	100
Plasma brivudine (related to Figure S9C)
Brivudine	0.03125	0.125	0.5	2	20
