# Supplementary material for: Conditional lethality profiling reveals anticancer mechanisms of action and drug-nutrient interactions
Source: Sci Adv. 2024 Oct 4;10(40):eadq3591. doi: 10.1126/sciadv.adq3591 (PMC11451515; doi:10.1126/sciadv.adq3591)
Supplement: Supplementary file 2 — Tables S1 to S5 [file sciadv.adq3591_tables_s1_to_s5.zip › sciadv.adq3591_table_s4.xlsx]

## Sheet: Title
CRISPR screens
Tab	Contents
Library	Human sgRNA library designed by E. Frenkel
CEG2	List of core essential genes from Hart, et al. (2017) used for gene score normalization, as well as nonessential gene list used to generate ROC curves (Hart, et al. 2014)
Counts	Raw sgRNA read counts
	Passaging data
Gene scores	Scaled gene scores (all targets)
	Differential dependency (Z-score)
POD	Probability of dependency (all targets)
Hits	Sets of BVDU-gene interactions
	Resistance-conferring
	Selectively essential, antagonizing
	Selectively essential, sensitizing
1C Metabolism	Panel of genes involved in 1C metabolism (Figure 5H)

## Sheet: CEG2
Reference set of core essential and nonessential genes (Hart, et al. 2014, Hart, et al. 2017)
Note that 25 gene names have been updated from the original list to match current nomenclature
CEG2 (684)	NE (879)			Original (CEG2)	New (library)
AARS	ABCG8			ATP5A1	ATP5F1A
ABCE1	ACCSL			ATP5B	ATP5F1B
ABCF1	ACTL7A			ATP5C1	ATP5F1C
ACTB	ACTL7B			ATP5D	ATP5F1D
ACTL6A	ACTL9			ATP5J2-PTCD1	ATP5MF-PTCD1
ACTR10	ACTRT1			ATP5L	ATP5MG
ACTR2	ADAD1			ATP5O	ATP5PO
ADSL	ADAM18			C10orf2	TWNK
ADSS	ADAM2			C21orf59	CFAP298
AHCY	ADAM20			C3orf17	NEPRO
ALG1	ADAM30			C9orf114	SPOUT1
ALG14	ADH7			CCDC94	YJU2
ALG2	AFM			CIRH1A	UTP4
ANAPC2	AICDA			DIEXF	UTP25
ANAPC4	AIPL1			FAM96B	CIAO2B
ANAPC5	ALPI			GNB2L1	RACK1
AQR	ALX3			GTF2H2D	GTF2H2C
ARCN1	AMELX			MRP63	MRPL57
ARIH1	ANKRD30A			NARFL	CIAO3
ARL2	ANKRD60			NHP2L1	SNU13
ATP2A2	ANTXRL			ORAOV1	LTO1
ATP5F1A	APOA4			PPP2R4	PTPA
ATP5F1B	APOBEC1			SLMO2	PRELID3B
ATP5F1C	APOF			WBSCR22	BUD23
ATP5F1D	AQP12A			ZNF259	ZPR1
ATP5MF-PTCD1	AQP8
ATP5MG	ARGFX
ATP5PO	ART1
ATP6V0B	ASB17
ATP6V0C	ASIC5
ATP6V1A	ASZ1
ATP6V1D	ATOH1
ATP6V1E1	ATP4B
ATR	ATP6V1G3
AURKB	AWAT1
BANF1	AWAT2
BIRC5	B3GNT6
BUB1B	BANF2
BUB3	BARHL1
BUD23	BEND2
BUD31	BHLHE23
BYSL	BIRC8
C1orf109	BMP10
CCDC84	BMP15
CCNA2	BPIFA1
CCNH	BPIFA3
CCNK	BPIFB3
CCT2	BPIFB6
CCT3	BPIFC
CCT4	BPY2C
CCT5	BRDT
CCT6A	BSND
CCT7	C10orf113
CCT8	C10orf120
CDC123	C10orf53
CDC16	C11orf40
CDC20	C12orf40
CDC27	C16orf78
CDC37	C17orf78
CDC5L	C1orf146
CDC73	C20orf173
CDK1	C20orf203
CDK7	C2orf83
CDK9	C8A
CDT1	C8B
CEBPZ	C8orf86
CENPA	CABP2
CENPC	CABP5
CFAP298	CABS1
CFL1	CACNG2
CHAF1A	CACNG3
CHAF1B	CACNG5
CHEK1	CATSPER4
CHERP	CCDC155
CHMP2A	CCDC172
CHMP6	CCDC83
CIAO1	CCKAR
CIAO2B	CCL1
CIAO3	CCT8L2
CINP	CD200R1L
CKAP5	CDCP2
CLNS1A	CDX2
CLP1	CDX4
CLTC	CDY1B
CMPK1	CDY2B
CMTR1	CEACAM7
CNOT3	CELA2A
COA5	CELA3A
COPA	CELA3B
COPB1	CER1
COPB2	CETN1
COPS3	CFHR2
COPS6	CFHR5
COPZ1	CHAT
COQ4	CHRNA6
COX10	CHRNB3
COX11	CLCA1
COX15	CLDN17
COX4I1	CLEC2A
COX5B	CLEC3A
COX6B1	CLEC6A
CPSF1	CLRN1
CPSF2	CNBD1
CPSF3	CNGA2
CPSF4	CNGB3
CRNKL1	CNPY1
CSE1L	CNTNAP5
CTDP1	COL20A1
CTPS1	COX7B2
CTR9	CPXCR1
CYCS	CRNN
DAD1	CRX
DBR1	CRYGB
DCTN5	CSH1
DDB1	CSHL1
DDOST	CSN2
DDX10	CSN3
DDX18	CST11
DDX20	CST4
DDX21	CST5
DDX27	CST8
DDX41	CST9
DDX47	CST9L
DDX49	CSTL1
DDX55	CT45A2
DDX56	CT45A3
DGCR8	CT45A5
DHODH	CT47A11
DHPS	CTCFL
DHX15	CTRB1
DHX33	CXorf66
DHX37	CYLC2
DHX8	CYP11B1
DHX9	CYP11B2
DIMT1	CYP26C1
DIS3	CYP2A13
DKC1	CYP2C19
DLST	CYP4A22
DMAP1	CYP4F8
DNAJA3	CYP7A1
DNAJC9	DAZ1
DNM2	DAZ2
DNMT1	DAZ3
DOLK	DAZ4
DONSON	DAZL
DPAGT1	DCAF4L2
DTL	DCAF8L1
DTYMK	DDI1
DYNC1I2	DDX4
ECD	DEFA5
EEF2	DEFA6
EFTUD2	DEFB103B
EIF2B1	DEFB104B
EIF2B3	DEFB106B
EIF2B5	DEFB107A
EIF2S1	DEFB118
EIF2S2	DEFB123
EIF2S3	DEFB126
EIF3A	DEFB127
EIF3B	DEFB129
EIF3C	DGAT2L6
EIF3D	DGKK
EIF3G	DIRC1
EIF3I	DMP1
EIF4A3	DMRT1
EIF5A	DMRTB1
EIF5B	DMRTC2
EIF6	DPRX
ELAC2	DRD3
ELL	DRGX
EPRS	DSG4
ERCC2	DSPP
ERCC3	DTX2
ERH	DUSP21
EXOSC2	DUXA
EXOSC3	DYNAP
EXOSC4	EFCAB3
EXOSC6	EGR4
EXOSC7	ENTHD1
EXOSC8	ESX1
FARS2	EVX1
FARSA	F13B
FARSB	F9
FAU	FABP2
FNTA	FAM47A
FNTB	FAM47B
FTSJ3	FAM47C
GABPA	FAM71A
GAPDH	FAM71B
GART	FAM71C
GEMIN5	FCRL4
GEMIN8	FEZF1
GFM1	FEZF2
GGPS1	FFAR1
GINS2	FGF3
GINS3	FGF4
GINS4	FGF6
GMPPB	FIGLA
GMPS	FLG2
GNL3	FMR1NB
GPN3	FNDC7
GPS1	FNDC9
GRPEL1	FOXB1
GRWD1	FOXB2
GSPT1	FOXD4L3
GTF2B	FOXD4L4
GTF2H1	FOXE3
GTF2H2C	FOXN1
GTF2H4	FOXR1
GTF3A	FRG2
GTF3C1	FRMD7
GTF3C2	FSCB
GTF3C5	FUT5
GTPBP4	FUT9
GUK1	G6PC
HARS	GABRA1
HAUS1	GABRA6
HAUS5	GAGE1
HCFC1	GALNTL5
HDAC3	GALR1
HEATR1	GALR3
HINFP	GBP7
HIST1H2AJ	GCG
HIST2H2AA4	GCM2
HJURP	GDF2
HNRNPC	GFRA4
HNRNPK	GFRAL
HNRNPL	GH2
HNRNPU	GHRH
HSD17B10	GHSR
HSPA9	GJA10
HSPD1	GJA8
HUWE1	GK2
HYPK	GKN2
IARS	GLRA1
IGBP1	GLRA2
ILF3	GLT6D1
IMP3	GML
IMP4	GOLGA6L2
INTS1	GOT1L1
INTS3	GPR101
INTS8	GPR119
INTS9	GPR139
IPO13	GPR148
ISCU	GPR151
ISG20L2	GPR152
KANSL3	GPR26
KARS	GPR31
KAT8	GPR32
KIF11	GPR45
KIF23	GPR50
KPNB1	GPR52
KRI1	GPR78
KRR1	GPRC6A
LARS	GPX5
LAS1L	GPX6
LONP1	GRK1
LRR1	GRM4
LSG1	GRM5
LSM11	GRM6
LSM12	GSC2
LSM2	GSTA5
LSM7	GSX1
LTO1	GSX2
LUC7L3	GUCA2A
MAD2L1	GUCY2F
MAGOH	H1FOO
MAK16	H2BFM
MARS	H2BFWT
MARS2	HAO1
MASTL	HCRTR2
MCM3	HDGFL1
MCM3AP	HHLA1
MCM4	HIST1H2AA
MCM5	HIST1H2BA
MCM7	HIST1H4G
MDN1	HMX1
MED11	HOXB1
MED12	HOXD12
MED18	HRG
MED27	HRH3
MED30	HSFY2
MEPCE	HTN3
METTL16	HTR1A
MMS22L	HTR2C
MPHOSPH10	HTR3C
MRPL18	HTR3D
MRPL28	HTR3E
MRPL38	HTR5A
MRPL4	HTR6
MRPL43	IAPP
MRPL45	IFIT1B
MRPL46	IFNA10
MRPL53	IFNA14
MRPL57	IFNA16
MRPS14	IFNA17
MRPS24	IFNA2
MRPS34	IFNA21
MSTO1	IFNA4
MTG2	IFNA5
MVK	IFNA6
MYBBP1A	IFNA7
MYC	IFNA8
NAA10	IFNB1
NAA38	IFNK
NAA50	IFNL1
NAMPT	IFNL2
NAPA	IFNL3
NARS	IFNW1
NAT10	IL12B
NCBP1	IL13
NCBP2	IL17A
NDC80	IL17F
NDUFA13	IL1F10
NEDD8	IL21
NELFB	IL22
NEPRO	IL25
NHP2	IL26
NIP7	IL3
NKAP	IL31
NLE1	IL36A
NMD3	IL36B
NMT1	IL36RN
NOC4L	IL9
NOL10	INS
NOL11	INSL5
NOL6	INSL6
NOL9	INSM2
NOP16	INSRR
NOP2	IQCF1
NOP56	IRGC
NOP9	ISX
NPLOC4	ITIH6
NSA2	IZUMO2
NSF	KCNA10
NUDC	KCNB2
NUDCD3	KCNG4
NUDT21	KCNK10
NUDT4	KCNK16
NUF2	KCNK18
NUP133	KCNV1
NUP155	KHDC3L
NUP160	KIF2B
NUP214	KIR2DL1
NUP85	KIR3DL3
NUP88	KLK12
NUP93	KLK9
NUS1	KRT2
NUTF2	KRT25
NVL	KRT26
NXF1	KRT28
OGDH	KRT33A
OGT	KRT35
ORC6	KRT36
OSGEP	KRT37
PABPC1	KRT38
PAFAH1B1	KRT40
PAICS	KRT71
PAK1IP1	KRT73
PCID2	KRT74
PCNA	KRT75
PFDN2	KRT76
PFN1	KRT77
PGAM1	KRT78
PGGT1B	KRT82
PGK1	KRT84
PHB	KRT85
PHB2	KRT86
PHF5A	KRT9
PKMYT1	KRTAP1-1
PLK1	KRTAP10-1
PLRG1	KRTAP10-10
PMPCA	KRTAP10-11
PMPCB	KRTAP10-12
PNKP	KRTAP10-2
POLA2	KRTAP10-4
POLR1A	KRTAP10-5
POLR1B	KRTAP10-6
POLR1C	KRTAP10-7
POLR2A	KRTAP10-8
POLR2B	KRTAP10-9
POLR2C	KRTAP11-1
POLR2D	KRTAP13-1
POLR2E	KRTAP13-2
POLR2G	KRTAP13-3
POLR2H	KRTAP13-4
POLR2I	KRTAP15-1
POLR2L	KRTAP17-1
POLR3A	KRTAP19-3
POLR3C	KRTAP23-1
POLR3H	KRTAP26-1
POLR3K	KRTAP3-2
POLRMT	KRTAP4-11
POP1	KRTAP4-12
POP5	KRTAP4-2
PPA1	KRTAP4-4
PPAN	KRTAP4-7
PPAT	KRTAP5-2
PPIL2	KRTAP9-2
PPP2CA	KRTAP9-3
PPP4C	KRTAP9-4
PPWD1	LALBA
PREB	LBX1
PRELID1	LCN9
PRELID3B	LCT
PRIM1	LGALS13
PRMT1	LGALS14
PRMT5	LHFPL5
PRPF19	LHX3
PRPF31	LHX5
PRPF38A	LIM2
PRPF38B	LIN28A
PRPF4	LIPM
PRPF8	LOR
PSMA1	LRIT1
PSMA2	LRIT2
PSMA3	LRRC10
PSMA4	LUZP4
PSMA5	LYZL1
PSMA6	LYZL2
PSMA7	LYZL6
PSMB1	MAGEA10
PSMB2	MAGEA11
PSMB3	MAGEB1
PSMB4	MAGEB10
PSMB7	MAGEB18
PSMC2	MAGEB3
PSMC3	MAGEB4
PSMC5	MAGEC3
PSMC6	MAS1
PSMD1	MAS1L
PSMD11	MBD3L1
PSMD12	MBD3L2
PSMD13	MBL2
PSMD14	MC2R
PSMD3	MC3R
PSMD4	MC5R
PSMG3	MEP1A
PTPA	MEP1B
PTPN23	MEPE
PUF60	MFRP
PWP2	MMD2
QARS	MMP20
RABGGTB	MMP21
RACGAP1	MMP26
RACK1	MMP27
RAD21	MOGAT3
RAD51C	MORC1
RAD51D	MRGPRD
RAE1	MRGPRX1
RAN	MRGPRX2
RANGAP1	MRGPRX4
RARS2	MS4A10
RBBP6	MS4A13
RBM14	MS4A5
RBM17	MSGN1
RBM8A	MT1B
RBMX	MTNR1B
RBX1	MUC17
RCC1	MUC7
RCL1	MYBPC3
RFC2	MYF5
RFC4	NANOGNB
RFC5	NANOS2
RFK	NCR2
RHEB	NDST4
RIOK2	NEUROD2
RNF20	NEUROD4
RNGTT	NEUROD6
ROMO1	NEUROG1
RPA1	NKX2-1
RPA2	NKX2-2
RPF2	NLRP4
RPL10A	NLRP5
RPL11	NLRP8
RPL12	NLRP9
RPL13	NMS
RPL14	NOBOX
RPL18	NOTO
RPL18A	NOX3
RPL19	NPFFR1
RPL23	NPHS2
RPL24	NPSR1
RPL27	NPVF
RPL27A	NR2E1
RPL3	NUTM1
RPL30	NYX
RPL35	OC90
RPL35A	OLIG2
RPL36	OLIG3
RPL37A	OPALIN
RPL4	OPN1LW
RPL6	OPN5
RPL8	OR10A2
RPLP0	OR10A4
RPLP1	OR10A5
RPLP2	OR10H2
RPP21	OR10H3
RPP38	OR10J1
RPS11	OR10R2
RPS12	OR10S1
RPS13	OR10X1
RPS15A	OR10Z1
RPS16	OR11A1
RPS18	OR12D2
RPS19	OR12D3
RPS2	OR13C3
RPS20	OR13D1
RPS21	OR14A16
RPS23	OR1A1
RPS3	OR1A2
RPS4X	OR1B1
RPS5	OR1D2
RPS6	OR1E1
RPS7	OR1E2
RPS8	OR1G1
RRM1	OR1L6
RRP1	OR1N2
RRP12	OR1S1
RRS1	OR1S2
RTCB	OR2AK2
RUVBL2	OR2AT4
SACM1L	OR2C1
SAE1	OR2C3
SAMM50	OR2D2
SAP18	OR2D3
SARS	OR2F1
SARS2	OR2G2
SART3	OR2G3
SBNO1	OR2H1
SDAD1	OR2J2
SDHC	OR2L3
SEC13	OR2T1
SEH1L	OR2T10
SF1	OR2T12
SF3A2	OR2T2
SF3A3	OR2T27
SF3B1	OR2T33
SF3B2	OR2T4
SF3B3	OR2T5
SF3B5	OR2W1
SKP1	OR3A1
SLC35B1	OR3A3
SLU7	OR4C11
SMC1A	OR4C3
SMC2	OR4D1
SMC4	OR4D10
SMU1	OR4D11
SNAPC1	OR4D9
SNAPC2	OR4K17
SNAPC4	OR51B6
SNRNP200	OR51D1
SNRNP25	OR51F2
SNRNP27	OR51T1
SNRNP35	OR51V1
SNRNP70	OR52A1
SNRPA1	OR52A5
SNRPD1	OR52B2
SNRPD2	OR52B6
SNRPD3	OR52E8
SNRPF	OR52I2
SNU13	OR52K2
SNW1	OR52L1
SPATA5L1	OR52M1
SPC24	OR52R1
SPC25	OR52W1
SPOUT1	OR56A1
SRBD1	OR56A4
SRP19	OR56B1
SRRM1	OR5AU1
SRRT	OR5C1
SRSF1	OR5I1
SRSF2	OR5M1
SRSF3	OR5M10
SRSF7	OR5P2
SS18L2	OR5P3
SSU72	OR5R1
SUPT5H	OR5T1
SUPT6H	OR5T2
SUPV3L1	OR5T3
SYMPK	OR5V1
SYS1	OR5W2
TAF1B	OR6A2
TAF6	OR6K6
TANGO6	OR6S1
TARS	OR6V1
TBCD	OR7A17
TBL3	OR7C2
TCP1	OR7D4
TELO2	OR7G2
TFAM	OR8A1
TFRC	OR8B8
THOC2	OR8G5
THOC3	OR8U1
THOC5	OR9Q2
TICRR	OTOP1
TIMM10	OTOP3
TIMM13	OTOR
TIMM23	OTP
TIMM44	OTUD6A
TMEM258	OTX2
TNPO3	PAGE3
TOMM22	PANX3
TOMM40	PASD1
TONSL	PAX1
TOP1	PAX4
TOP2A	PBOV1
TPT1	PDCL2
TPX2	PDILT
TRAPPC1	PDX1
TRAPPC3	PDYN
TRIAP1	PGK2
TRMT112	PGLYRP2
TRMT5	PGLYRP3
TRNAU1AP	PIWIL1
TRRAP	PIWIL3
TSR1	PKD1L3
TTC1	PLA2G2E
TTC27	PLA2G2F
TTI1	PLA2G4E
TTI2	PNLIP
TUBB	PNLIPRP1
TUBG1	PNPLA5
TUBGCP2	POM121L12
TUBGCP3	POTED
TUBGCP6	POTEG
TUFM	POTEH
TUT1	POU3F4
TWNK	POU4F2
TXN	POU4F3
TXNL4A	POU5F2
U2AF1	PPP3R2
U2AF2	PRAMEF1
UBA1	PRAMEF19
UBA52	PRAMEF2
UBE2L3	PRAMEF4
UBE2M	PRAMEF7
UBE2N	PRB1
UBL5	PRB4
UBTF	PRDM13
UPF1	PRDM14
UPF2	PRDM7
UQCRC1	PRDM9
UQCRFS1	PRG3
UROD	PRLH
USP39	PRLHR
USP5	PROP1
USPL1	PRSS33
UTP15	PRSS37
UTP20	PRSS38
UTP23	PRSS41
UTP25	PRSS55
UTP4	PRSS58
UXT	PRY2
VARS	PSKH2
VARS2	PTF1A
VCP	RAX
VPS25	RAX2
VPS28	RBM46
WARS	RBMXL2
WDR12	RBMY1A1
WDR25	RBMY1B
WDR3	RBMY1D
WDR33	RBMY1E
WDR43	RBMY1F
WDR61	RBMY1J
WDR70	RBP3
WDR74	RBPJL
WDR75	RD3
WDR77	RDH8
WDR92	REG3A
WEE1	RESP18
XAB2	RETNLB
XPO1	RFPL3
XRCC6	RFPL4B
YARS	RFX6
YARS2	RHO
YJU2	RHOXF2
YRDC	RNASE10
ZBTB8OS	RNASE11
ZMAT5	RNASE12
ZNF131	RNASE13
ZNF574	RNASE8
ZPR1	RNASE9
	RND2
	RNF113B
	RNF17
	RP1
	RP1L1
	RPE65
	RPTN
	RS1
	RTP1
	RTP2
	RXFP2
	RXFP3
	S100A7A
	S100G
	SAGE1
	SAMD7
	SCAND1
	SCGB1D1
	SCN10A
	SCP2D1
	SCRT2
	SDR9C7
	SEC14L3
	SEMG2
	SERPINA12
	SERPINA7
	SERPINA9
	SERPINB12
	SHCBP1L
	SHOX
	SI
	SIGLECL1
	SIX6
	SLC10A2
	SLC13A1
	SLC17A2
	SLC17A6
	SLC18A3
	SLC22A12
	SLC22A13
	SLC22A24
	SLC22A25
	SLC22A6
	SLC22A8
	SLC22A9
	SLC25A2
	SLC25A31
	SLC2A2
	SLC2A7
	SLC32A1
	SLC34A1
	SLC36A3
	SLC39A12
	SLC6A18
	SLC6A5
	SLC6A7
	SLC7A13
	SLCO1B1
	SLCO6A1
	SLITRK1
	SOHLH1
	SOX1
	SOX14
	SP8
	SPACA1
	SPACA5
	SPACA7
	SPATA16
	SPATA21
	SPATA31A7
	SPATA31D1
	SPATA32
	SPEM1
	SPINK14
	SPO11
	SPPL2C
	SPRR4
	SSTR4
	SSX3
	SSX5
	SSX7
	STATH
	SULT6B1
	SUN5
	TAAR1
	TAAR2
	TAAR5
	TAAR6
	TAAR8
	TAAR9
	TAS1R2
	TAS2R1
	TAS2R13
	TAS2R16
	TAS2R39
	TAS2R40
	TAS2R41
	TAS2R42
	TAS2R43
	TAS2R46
	TAS2R50
	TAS2R60
	TAS2R7
	TAS2R8
	TAS2R9
	TBC1D21
	TBL1Y
	TBPL2
	TBR1
	TBX10
	TCHHL1
	TCP10L2
	TEDDM1
	TEX101
	TEX13A
	TEX28
	TFAP2D
	TFDP3
	TGIF2LX
	TGIF2LY
	TGM6
	TKTL2
	TLX1
	TMEM132D
	TMEM174
	TMEM207
	TMEM225
	TMIGD1
	TMPRSS11A
	TMPRSS11B
	TMPRSS11F
	TMPRSS12
	TMPRSS15
	TNR
	TPD52L3
	TPH2
	TPRX1
	TPTE
	TREML4
	TRHR
	TRIM40
	TRIM42
	TRIM43
	TRIM48
	TRIM49
	TRIM51
	TRIM60
	TRIM67
	TRIML1
	TRPC5
	TRPC7
	TRPM1
	TRPV5
	TSGA13
	TSHB
	TSPAN16
	TSPO2
	TSPY1
	TSPYL6
	TSSK1B
	TSSK2
	TXNDC8
	TYR
	UBQLN3
	UMOD
	UROC1
	USP17L2
	USP26
	USP29
	UTS2R
	VAX1
	VCX3A
	VHLL
	VN1R2
	VN1R4
	VPREB1
	VRTN
	VSX2
	WFDC10A
	WFDC11
	WFDC9
	XAGE5
	XKR7
	ZAN
	ZCCHC13
	ZG16
	ZIC3
	ZIM3
	ZNF648
	ZNF679
	ZNF804B
	ZNRF4
	ZP2
	ZP4
	ZSWIM2

## Sheet: Library
Index	sgRNA	Guide.name	Ensembl.ID.s.	Symbol.s.
1	CTGGCACGTCAGCGTCACAT	A1BG_1	ENSG00000121410	A1BG
2	CTGCAGCTACCGGACCGATG	A1BG_2	ENSG00000121410	A1BG
3	CAACTACAGCTGCGTCTACG	A1BG_3	ENSG00000121410	A1BG
4	CTTCTTTCACCTGAACGCGG	A1BG_4	ENSG00000121410	A1BG
5	GACCATCATGTCCATGCTCG	A1BG_5	ENSG00000121410	A1BG
11	ATGACTCTCATACTCCACGA	A1CF_1	ENSG00000148584	A1CF
12	TCATCCTCAAAAAGGTCTCG	A1CF_2	ENSG00000148584	A1CF
13	AAATCCGGGGATGGATTGAG	A1CF_3	ENSG00000148584	A1CF
14	TTGCTAGGGTGACTTCAATG	A1CF_4	ENSG00000148584	A1CF
15	TAATCGGCAGTTGTCCACAC	A1CF_5	ENSG00000148584	A1CF
21	TCACAGCGAAGGCGACACAG	A2M_1	ENSG00000175899	A2M
22	TTACTCATATAGGATCCCAA	A2M_2	ENSG00000175899	A2M
23	AAGCCTGTGAATCTTCACCG	A2M_3	ENSG00000175899	A2M
24	ATGTCTCATGAACTACCCTG	A2M_4	ENSG00000175899	A2M
25	CGCTTTGGTCCACAGCACGG	A2M_5	ENSG00000175899	A2M
31	ATAGCAACAGGATTGCACAG	A2ML1_1	ENSG00000166535	A2ML1
32	CAAACAAACCTTCTGAACGG	A2ML1_2	ENSG00000166535	A2ML1
33	TAAGACGAAAGGATTCCCCA	A2ML1_3	ENSG00000166535	A2ML1
34	ACAAACCTCTCTACACCCCA	A2ML1_4	ENSG00000166535	A2ML1
35	GGCTGTACGCATATCCAATG	A2ML1_5	ENSG00000166535	A2ML1
41	AGCAAAGATAGTCAGCCCAA	A3GALT2_1	ENSG00000184389	A3GALT2
42	GCTGGGACATTGTGGCCGAA	A3GALT2_2	ENSG00000184389	A3GALT2
43	CCTGGAAGAGAATCTTCTGG	A3GALT2_3	ENSG00000184389	A3GALT2
44	TCCCCATATGGCTCTCAAGG	A3GALT2_4	ENSG00000184389	A3GALT2
45	GTTCTGACCTGTACCCCCTG	A3GALT2_5	ENSG00000184389	A3GALT2
51	CTTCCTGTTCATGTGCTCGG	A4GALT_1	ENSG00000128274	A4GALT
52	TTTCATCAGGACCAGCACGT	A4GALT_2	ENSG00000128274	A4GALT
53	GCACTCATGTGGAAGTTCGG	A4GALT_3	ENSG00000128274	A4GALT
54	CTGATGAAAGGGCTTCCGGG	A4GALT_4	ENSG00000128274	A4GALT
55	AGCCGCAGCAGGAGGTCGGG	A4GALT_5	ENSG00000128274	A4GALT
61	ACGGAACAGGAGACCAAATG	A4GNT_1	ENSG00000118017	A4GNT
62	GGAGTTTGAGGGCATCGGTG	A4GNT_2	ENSG00000118017	A4GNT
63	GAAACACAATGCCACGTCTG	A4GNT_3	ENSG00000118017	A4GNT
64	AAACGTTGTCTATTGCTGAC	A4GNT_4	ENSG00000118017	A4GNT
65	GATTTATCCTGAGTGGCCTG	A4GNT_5	ENSG00000118017	A4GNT
71	TATAGGGTGACTTGACCCCG	AAAS_1	ENSG00000094914	AAAS
72	ACGGACTGAGTCATCTAGCA	AAAS_2	ENSG00000094914	AAAS
73	TCCTGTCCTACAACTGACAA	AAAS_3	ENSG00000094914	AAAS
74	GGCCCATCGACAGAGTGCCA	AAAS_4	ENSG00000094914	AAAS
75	TGGTAACAGGTGTATGCCCA	AAAS_5	ENSG00000094914	AAAS
81	GAATCGCAGATGTCCCCGAG	AACS_1	ENSG00000081760	AACS
82	AATATGACTCAACGGACCAA	AACS_2	ENSG00000081760	AACS
83	CACATTCACACCGAAGTCCG	AACS_3	ENSG00000081760	AACS
84	GCAGATGGACCGCTTCCGGG	AACS_4	ENSG00000081760	AACS
85	CATCCTCCTGTGCTACACCA	AACS_5	ENSG00000081760	AACS
91	GCCTCTCCCAGATAACGTTG	AADAC_1	ENSG00000114771	AADAC
92	TTTCTGGAGATAGTGCAGGA	AADAC_2	ENSG00000114771	AADAC
93	GTTATGACTTGCTGTCAAGA	AADAC_3	ENSG00000114771	AADAC
94	AGTCTGAAGCACTAAGAAGG	AADAC_4	ENSG00000114771	AADAC
95	CGCTGTACCTTCTGATTGTG	AADAC_5	ENSG00000114771	AADAC
101	TGGGGGCAATTTAGCAACAG	AADACL2_1	ENSG00000197953	AADACL2
102	TGATGCTGTTGTTGTAGGCG	AADACL2_2	ENSG00000197953	AADACL2
103	AAAGAAAGTCAGAAACCCGA	AADACL2_3	ENSG00000197953	AADACL2
104	TCTTCAATGTTGTCTGGCAT	AADACL2_4	ENSG00000197953	AADACL2
105	TTTGGCAAGTACAATCGTAC	AADACL2_5	ENSG00000197953	AADACL2
111	GGCATCGTGTACTACCACGG	AADACL3_1	ENSG00000188984	AADACL3
112	CAGGGTGGCCAACCGCTGCA	AADACL3_2	ENSG00000188984	AADACL3
113	GTGCAAGGAGAGTGACTCCG	AADACL3_3	ENSG00000188984	AADACL3
114	TCACAGGGATTGTCCCAAAG	AADACL3_4	ENSG00000188984	AADACL3
115	ACAAACGAGAGCATATGCCA	AADACL3_5	ENSG00000188984	AADACL3
121	CCAAGAGTAGCACTAGCCAG	AADACL4_1	ENSG00000204518	AADACL4
122	TATCGTCCCAAAACGCAGGT	AADACL4_2	ENSG00000204518	AADACL4
123	CCCGGGCCAGATAATTGCAC	AADACL4_3	ENSG00000204518	AADACL4
124	CAAGGTAGCAGGGATATCCG	AADACL4_4	ENSG00000204518	AADACL4
125	TAGAAGATGATGCCTCGCCG	AADACL4_5	ENSG00000204518	AADACL4
131	CAGAAGACATGAATTACGCA	AADAT_1	ENSG00000109576	AADAT
132	TTAATAATGTTGCAGCCCAG	AADAT_2	ENSG00000109576	AADAT
133	AATAAGCAGGTTCATCTAGG	AADAT_3	ENSG00000109576	AADAT
134	TCACAGCTTCTACACGAATG	AADAT_4	ENSG00000109576	AADAT
135	GACACGTCCATCAACATCCA	AADAT_5	ENSG00000109576	AADAT
141	CAGCTGGTGACTAACGCACA	AAGAB_1	ENSG00000103591	AAGAB
142	AGCAGACATCAATCTATGTG	AAGAB_2	ENSG00000103591	AAGAB
143	CACTACATTGGACCACACAT	AAGAB_3	ENSG00000103591	AAGAB
144	CACCACCCCGATGATCAGAG	AAGAB_4	ENSG00000103591	AAGAB
145	TTAGCCAGTCTTACCACTGG	AAGAB_5	ENSG00000103591	AAGAB
151	GAAATGGTCAACCTGTACAG	AAK1_1	ENSG00000115977	AAK1
152	AACATCCTCTTGCATGACCG	AAK1_2	ENSG00000115977	AAK1
153	CGGGCGACAGCAGGTCACAG	AAK1_3	ENSG00000115977	AAK1
154	TACCCCCTCAGGTGGCCAGG	AAK1_4	ENSG00000115977	AAK1
155	AGTATCAACAACGTGAGTAG	AAK1_5	ENSG00000115977	AAK1
161	GACTGCAAAGTATGGCCAGG	AAMDC_1	ENSG00000087884	AAMDC
162	AGACTCTTGTGATTGGCCGA	AAMDC_2	ENSG00000087884	AAMDC
163	GAAATTGCTTCCTTATCATG	AAMDC_3	ENSG00000087884	AAMDC
164	GTGAAGGAAGTTGTTGAGAA	AAMDC_4	ENSG00000087884	AAMDC
165	AGGCTCTAATACAACCTATA	AAMDC_5	ENSG00000087884	AAMDC
171	AATACCTTGGCAGTGACCGG	AAMP_1	ENSG00000127837	AAMP
172	GGAGTCCGAATCGGAAAGCG	AAMP_2	ENSG00000127837	AAMP
173	AGGTGACCTCGCTATCGTCG	AAMP_3	ENSG00000127837	AAMP
174	TGGATGTGGAAAGTCCCGAA	AAMP_4	ENSG00000127837	AAMP
175	CGCCTGCTTACTGACTACCG	AAMP_5	ENSG00000127837	AAMP
181	GGCGCTGACAGCGTCCTCCG	AANAT_1	ENSG00000129673	AANAT
182	AGCCGATGATGAAGGCCACA	AANAT_2	ENSG00000129673	AANAT
183	GCCTTTGAGATCGAGCGTGA	AANAT_3	ENSG00000129673	AANAT
184	GGCAGCGAAACTCACTGGCA	AANAT_4	ENSG00000129673	AANAT
185	CCGGATCTCATCCAGGTACA	AANAT_5	ENSG00000129673	AANAT
191	GATTGACTATAACTCCTGGG	AAR2_1	ENSG00000131043	AAR2
192	TAAGGAAGAAACCCATACGA	AAR2_2	ENSG00000131043	AAR2
193	AATGTCTACGAAGAAGTCAG	AAR2_3	ENSG00000131043	AAR2
194	CATGTTCAGGATGACCACAG	AAR2_4	ENSG00000131043	AAR2
195	CCTGCTGGGGAATGTGTACG	AAR2_5	ENSG00000131043	AAR2
201	TCCCCGAAGAAGTCGCACGC	AARD_1	ENSG00000205002	AARD
202	TGCAGCGGCGGAAGTCCCCG	AARD_2	ENSG00000205002	AARD
203	TGCTGGAGGACCTCAGACGA	AARD_3	ENSG00000205002	AARD
204	GCAGAGAGAGAATTTCCCAG	AARD_4	ENSG00000205002	AARD
205	CAGGAGCACGGACATCCAGG	AARD_5	ENSG00000205002	AARD
211	GGGCGTATCGGACAGCTCGG	AARS_1	ENSG00000090861	AARS
212	CATTGGCAAAGAGCAAAGTG	AARS_2	ENSG00000090861	AARS
213	CATAATGACCTGGACGATGT	AARS_3	ENSG00000090861	AARS
214	GGATGCCGATGGGATTGACA	AARS_4	ENSG00000090861	AARS
215	GTCCTGGTTGACAAGATGTG	AARS_5	ENSG00000090861	AARS
221	CACAGACACAGCGTACCGCG	AARS2_1	ENSG00000124608	AARS2
222	TGGTGCCCTCCGCTTCCGTG	AARS2_2	ENSG00000124608	AARS2
223	TCTCAGTACAGGGCCCACAA	AARS2_3	ENSG00000124608	AARS2
224	TCAGGTCTATGGGATCCCTG	AARS2_4	ENSG00000124608	AARS2
225	CATAACGACCTGGAAGATGT	AARS2_5	ENSG00000124608	AARS2
231	GCTGAGAGTGACTCGCCGTG	AARSD1_1|PTGES3L-AARSD1_2	ENSG00000266967;ENSG00000108825	AARSD1;PTGES3L-AARSD1
232	GCGTGACAGTTATGCCCGAG	AARSD1_2	ENSG00000266967	AARSD1
233	CATTCGGGTTGTTAACATCG	AARSD1_3|PTGES3L-AARSD1_5	ENSG00000266967;ENSG00000108825	AARSD1;PTGES3L-AARSD1
234	TGTTCAGTTCACCACCACCG	AARSD1_4|PTGES3L-AARSD1_4	ENSG00000266967;ENSG00000108825	AARSD1;PTGES3L-AARSD1
235	TTCCACCAGCCTGATGACCG	AARSD1_5|PTGES3L-AARSD1_8	ENSG00000266967;ENSG00000108825	AARSD1;PTGES3L-AARSD1
241	TTCCACAACAGAAGGATCGA	AASDH_1	ENSG00000157426	AASDH
242	CCTATGTTCTACATACATCA	AASDH_2	ENSG00000157426	AASDH
243	AGGGTAAGTCTATCCCAGGT	AASDH_3	ENSG00000157426	AASDH
244	GTATCACAGAGGTATCAAGT	AASDH_4	ENSG00000157426	AASDH
245	CGATAGGTACATAAGCAGCC	AASDH_5	ENSG00000157426	AASDH
251	AGTGCGATCGATTCAGCCCG	AASDHPPT_1	ENSG00000149313	AASDHPPT
252	GCAAACGAATATGATTCCAA	AASDHPPT_2	ENSG00000149313	AASDHPPT
253	GTTGCTCTTAGGAAACCCGA	AASDHPPT_3	ENSG00000149313	AASDHPPT
254	CCAAGCAGAACCGTTTGGCA	AASDHPPT_4	ENSG00000149313	AASDHPPT
255	GACTAGGATTTGAATTGCAG	AASDHPPT_5	ENSG00000149313	AASDHPPT
261	TCTTGATACAGCCTTCGAAT	AASS_1	ENSG00000008311	AASS
262	TAGGCAGTGATTACATCCAA	AASS_2	ENSG00000008311	AASS
263	CTAACATGTGATCCAGACCA	AASS_3	ENSG00000008311	AASS
264	CCACACAATAAAAGCTCAGG	AASS_4	ENSG00000008311	AASS
265	ATATTTCATAGCCAGCATCA	AASS_5	ENSG00000008311	AASS
271	GAACCCGCGACCAAGCGAGG	AATF_1	ENSG00000275700	AATF
272	GCATTGTTGAGGTCATTGGT	AATF_2	ENSG00000275700	AATF
273	GAAGAAGGGTCCCTGCAAAG	AATF_3	ENSG00000275700	AATF
274	GAATATGATGAGGACGACCT	AATF_4	ENSG00000275700	AATF
275	TCCGTTCTATGAGTTCTCGA	AATF_5	ENSG00000275700	AATF
281	GTACCTTCCCGAACCAGCCA	AATK_1	ENSG00000181409	AATK
282	GTACGTCCTGCCACTCACGG	AATK_2	ENSG00000181409	AATK
283	CGAGTACTTCATCCGCCTAG	AATK_3	ENSG00000181409	AATK
284	GTCGTGGACCAGACCAAGAG	AATK_4	ENSG00000181409	AATK
285	CTCACAGGCCATGCGCTGCA	AATK_5	ENSG00000181409	AATK
291	TTTGTCAACAGACCCGCCCT	ABAT_1	ENSG00000183044	ABAT
292	TGCAATTACGAAGAGAGCCG	ABAT_2	ENSG00000183044	ABAT
293	GCGCTGGGCGAGCAACATGG	ABAT_3	ENSG00000183044	ABAT
294	GTGAATGGCTTTAGAGTGCG	ABAT_4	ENSG00000183044	ABAT
295	CAGCTCATCACCATGGCCTG	ABAT_5	ENSG00000183044	ABAT
301	GAGTCGGGTAACGGAAACAG	ABCA1_1	ENSG00000165029	ABCA1
302	CGTACCGCATGTCCTCAAAG	ABCA1_2	ENSG00000165029	ABCA1
303	GGTGATGACCTGGTACATTG	ABCA1_3	ENSG00000165029	ABCA1
304	GCCCTACAGTGATCCCAGCG	ABCA1_4	ENSG00000165029	ABCA1
305	GACCATATCTCGCTTCATGG	ABCA1_5	ENSG00000165029	ABCA1
311	TTGTTTCTGAAGCGAAAGTG	ABCA10_1	ENSG00000154263	ABCA10
312	TATCGCCTGAAGTTTAATTG	ABCA10_2	ENSG00000154263	ABCA10
313	GCAAATGTATGTCAATCCCC	ABCA10_3	ENSG00000154263	ABCA10
314	CCAGCCAAACCAGCGAGCAT	ABCA10_4	ENSG00000154263	ABCA10
315	GACACTTCAGTGAATGCACG	ABCA10_5	ENSG00000154263	ABCA10
321	TAGGAAGGTTTCGAGGTGCG	ABCA12_1	ENSG00000144452	ABCA12
322	AACATACCTCATGAAGCCGG	ABCA12_2	ENSG00000144452	ABCA12
323	ATTGCACGATACGAAGAACA	ABCA12_3	ENSG00000144452	ABCA12
324	CGGCATTTCAGATACCACCG	ABCA12_4	ENSG00000144452	ABCA12
325	TATAACGCATGTGTGGAATG	ABCA12_5	ENSG00000144452	ABCA12
331	CCACAGCTGGGTAGATCTCG	ABCA13_1	ENSG00000179869	ABCA13
332	GGATCTCAATAAGACCGAGG	ABCA13_2	ENSG00000179869	ABCA13
333	TATCAGGAAGACTTGCGAAG	ABCA13_3	ENSG00000179869	ABCA13
334	GTTTAAAACACTCGTCTCAG	ABCA13_4	ENSG00000179869	ABCA13
335	AATACGTAACATCCTCTGTG	ABCA13_5	ENSG00000179869	ABCA13
341	GGCCTTCGAGAAGTGCATCG	ABCA2_1	ENSG00000107331	ABCA2
342	GGTCTGGCTCAACATCTCGG	ABCA2_2	ENSG00000107331	ABCA2
343	TCTGCCAGCCTTCTACACAG	ABCA2_3	ENSG00000107331	ABCA2
344	GGATCTCATCCATCTCCGTG	ABCA2_4	ENSG00000107331	ABCA2
345	GACCATGGGCCTGAACAACG	ABCA2_5	ENSG00000107331	ABCA2
351	AGTCATCCAGTTGTACCGAG	ABCA3_1	ENSG00000167972	ABCA3
352	CTGAACCTCAACCTGTACGA	ABCA3_2	ENSG00000167972	ABCA3
353	TCCGTGTGTAACTGAACCGT	ABCA3_3	ENSG00000167972	ABCA3
354	GCACTTGTGATCAACATGCG	ABCA3_4	ENSG00000167972	ABCA3
355	GCTGGTACTGGATGGCCACG	ABCA3_5	ENSG00000167972	ABCA3
361	ACGAATCGTCCACGAAGCAG	ABCA4_1	ENSG00000198691	ABCA4
362	AGACACTCTGTATGCCAACG	ABCA4_2	ENSG00000198691	ABCA4
363	CAACATCGGGAACAGTCCCA	ABCA4_3	ENSG00000198691	ABCA4
364	TGACACTTACGATGTCCCAG	ABCA4_4	ENSG00000198691	ABCA4
365	CCATCCTCCTAGCCTCACGG	ABCA4_5	ENSG00000198691	ABCA4
371	GAAATAGATACCTTTCCCCG	ABCA5_1	ENSG00000154265	ABCA5
372	TGGCTGTTCAAAATCATGTG	ABCA5_2	ENSG00000154265	ABCA5
373	CATGTCCACTGCAATTAGGG	ABCA5_3	ENSG00000154265	ABCA5
374	AAAACGAAGTTCATAGGACA	ABCA5_4	ENSG00000154265	ABCA5
375	ACTGCCTTACTTGGCCACAG	ABCA5_5	ENSG00000154265	ABCA5
381	ACAGTCCTAGAAGTATTGAG	ABCA6_1	ENSG00000154262	ABCA6
382	ACGGCAATCCTGGGTCACAG	ABCA6_2	ENSG00000154262	ABCA6
383	CACAGGAACAAGTGTCATTG	ABCA6_3	ENSG00000154262	ABCA6
384	ACATCAACTCCTCCATCACA	ABCA6_4	ENSG00000154262	ABCA6
385	ATGATCAACAGGCTGGTACG	ABCA6_5	ENSG00000154262	ABCA6
391	TGACCACGTCAATGTCCATG	ABCA7_1	ENSG00000064687	ABCA7
392	GCAGCAGCTCCCAAATACCG	ABCA7_2	ENSG00000064687	ABCA7
393	CATGAACGACAGTTCCAATG	ABCA7_3	ENSG00000064687	ABCA7
394	GGAGACGAGGACGTCCACCG	ABCA7_4	ENSG00000064687	ABCA7
395	GCCCCACACGTAGCGCAGGT	ABCA7_5	ENSG00000064687	ABCA7
401	ACTGCAATACTTGGTCACAG	ABCA8_1	ENSG00000141338	ABCA8
402	GGGTACTGAAGAGGATCACG	ABCA8_2	ENSG00000141338	ABCA8
403	TAAATGTATCTACCCGTCCC	ABCA8_3	ENSG00000141338	ABCA8
404	ATGAGATTTGAGCCGTCCGA	ABCA8_4	ENSG00000141338	ABCA8
405	AAGGAGCACAAGGACCATAC	ABCA8_5	ENSG00000141338	ABCA8
411	GCCAGCATACATCAAACCCC	ABCA9_1	ENSG00000154258	ABCA9
412	ACTGCCCTCCTTGGTCACAG	ABCA9_2	ENSG00000154258	ABCA9
413	TGGCAGGAAGAACAATCATG	ABCA9_3	ENSG00000154258	ABCA9
414	ATAGGACTGTTAGGACACAA	ABCA9_4	ENSG00000154258	ABCA9
415	TCCCAACAGTGAAGGCAAAG	ABCA9_5	ENSG00000154258	ABCA9
421	TTCCCCTGAGAGGACCAAGG	ABCB1_1	ENSG00000085563	ABCB1
422	CAAACGATGAGCTATCACAA	ABCB1_2	ENSG00000085563	ABCB1
423	CCAAACACCAGCATCATGAG	ABCB1_3	ENSG00000085563	ABCB1
424	CTGGAGAGATCCTCACCAAG	ABCB1_4	ENSG00000085563	ABCB1
425	ACTGATGGCCAAAATCACAA	ABCB1_5	ENSG00000085563	ABCB1
431	TGTTACCTGAAGTTTGCATG	ABCB10_1	ENSG00000135776	ABCB10
432	CACCACGCTCAAAACAAAGG	ABCB10_2	ENSG00000135776	ABCB10
433	TGCCTATCCAGCTCGCCCAG	ABCB10_3	ENSG00000135776	ABCB10
434	TATCGCCGTTCACTGGCCTG	ABCB10_4	ENSG00000135776	ABCB10
435	CAGCTAGCTGAGGAACGTAT	ABCB10_5	ENSG00000135776	ABCB10
441	AAGTGTGGAGCCGTACCAGA	ABCB11_1	ENSG00000073734	ABCB11
442	GCTGCTCCAATCCCAATGAG	ABCB11_2	ENSG00000073734	ABCB11
443	TGTTAAGAGAGCGAATGTCA	ABCB11_3	ENSG00000073734	ABCB11
444	TTTCTGTATCTGACGAGCTG	ABCB11_4	ENSG00000073734	ABCB11
445	AAGCTCCTACTATGACACTG	ABCB11_5	ENSG00000073734	ABCB11
451	AGGACTGTGATAGCTTTCGG	ABCB4_1	ENSG00000005471	ABCB4
452	ACACCACTGAACTCAATACG	ABCB4_2	ENSG00000005471	ABCB4
453	TAGAGTGGATCCATACCAGA	ABCB4_3	ENSG00000005471	ABCB4
454	GCTGATGGCCATTATCACAA	ABCB4_4	ENSG00000005471	ABCB4
455	CATTTCGGACCGTAGACAGT	ABCB4_5	ENSG00000005471	ABCB4
461	ACTGCCATTGAGACCGACCA	ABCB5_1	ENSG00000004846	ABCB5
462	CAAAGGTCGGACTACAATCG	ABCB5_2	ENSG00000004846	ABCB5
463	AGCCATTATAAGAGGAGACG	ABCB5_3	ENSG00000004846	ABCB5
464	ATACTGGCATCACTGGTCAA	ABCB5_4	ENSG00000004846	ABCB5
465	GGAGAACCTGGATATACCAT	ABCB5_5	ENSG00000004846	ABCB5
471	GACTGTGGGCAACTACTGCG	ABCB6_1	ENSG00000115657	ABCB6
472	ACCTGCAATGTATAGGACTG	ABCB6_2	ENSG00000115657	ABCB6
473	TCGTCGTGCTATGAACACAC	ABCB6_3	ENSG00000115657	ABCB6
474	TAGGTGCCAAACCAATTGAG	ABCB6_4	ENSG00000115657	ABCB6
475	TGATGATGTCGGCCAGCGTG	ABCB6_5	ENSG00000115657	ABCB6
481	TCACAGTTGCAGTCACACGG	ABCB7_1	ENSG00000131269	ABCB7
482	GATGCATTCTTGGCGCTGGG	ABCB7_2	ENSG00000131269	ABCB7
483	ATAATGGTGCTCGCCAGTCA	ABCB7_3	ENSG00000131269	ABCB7
484	GCTAGAGTTGCCATTTCGCT	ABCB7_4	ENSG00000131269	ABCB7
485	GACACCCAAGTAGGGGAACG	ABCB7_5	ENSG00000131269	ABCB7
491	GGTCGTGGCCAAGTACACAA	ABCB8_1	ENSG00000197150	ABCB8
492	CCTGCACGTCAGTTGTCAAG	ABCB8_2	ENSG00000197150	ABCB8
493	CAGCAGCACCAGGTACCCGA	ABCB8_3	ENSG00000197150	ABCB8
494	AAAGCGAGACCCCACGACAT	ABCB8_4	ENSG00000197150	ABCB8
495	TCCGCCAGACTGGCCCACGA	ABCB8_5	ENSG00000197150	ABCB8
501	AATGTACGTCCACACGAACA	ABCB9_1	ENSG00000150967	ABCB9
502	AATGCCGCCCCGAATACCTG	ABCB9_2	ENSG00000150967	ABCB9
503	GTACTACGTCTGGGGCAGCG	ABCB9_3	ENSG00000150967	ABCB9
504	TGACGATGCCATCAATGGCG	ABCB9_4	ENSG00000150967	ABCB9
505	GTCAGCATCCTCTACTACGG	ABCB9_5	ENSG00000150967	ABCB9
511	TCATGTCTGTGGACGCTCAG	ABCC1_1	ENSG00000103222	ABCC1
512	TGGATGGTTTCCGAGAACAG	ABCC1_2	ENSG00000103222	ABCC1
513	TATCTCTCCCGACATGACCG	ABCC1_3	ENSG00000103222	ABCC1
514	GAAGTACTGGTGCAGCACGA	ABCC1_4	ENSG00000103222	ABCC1
515	AAACCGGAGGATGTTGAACA	ABCC1_5	ENSG00000103222	ABCC1
521	GGAGACCATTGATCACCCAA	ABCC10_1	ENSG00000124574	ABCC10
522	TCGCTGGCAATGCCACAACA	ABCC10_2	ENSG00000124574	ABCC10
523	GGCAGCCCACAGGTATACAC	ABCC10_3	ENSG00000124574	ABCC10
524	CAGCGGCCAGAGGGTCATCG	ABCC10_4	ENSG00000124574	ABCC10
525	CGTGTACCAAGCTTACTGGA	ABCC10_5	ENSG00000124574	ABCC10
531	GCAGCATCATACTTCCCCCA	ABCC11_1	ENSG00000121270	ABCC11
532	CAGCCGAAGGAGATTCAAGG	ABCC11_2	ENSG00000121270	ABCC11
533	TAAGCTTTGGATCATGAGCG	ABCC11_3	ENSG00000121270	ABCC11
534	GTTGCACAAGATCAACCTGG	ABCC11_4	ENSG00000121270	ABCC11
535	TTGGTTGATGATCCAACTGG	ABCC11_5	ENSG00000121270	ABCC11
541	CCTTCAACCGGATGGCCGTG	ABCC12_1	ENSG00000140798	ABCC12
542	CAGGTTAGCACCCAACCCGG	ABCC12_2	ENSG00000140798	ABCC12
543	GACGGTCGGAGTAGACAGCG	ABCC12_3	ENSG00000140798	ABCC12
544	GCAGGATAATGTCAGCACGA	ABCC12_4	ENSG00000140798	ABCC12
545	ATCTCAGATCTGGACCAGCG	ABCC12_5	ENSG00000140798	ABCC12
551	GATTGGTATATCGAACAGCA	ABCC2_1	ENSG00000023839	ABCC2
552	TGGTCCTGGATTTATACACG	ABCC2_2	ENSG00000023839	ABCC2
553	TGGATTCTCTCGATACTCTG	ABCC2_3	ENSG00000023839	ABCC2
554	CAAGCGTCCTCTGACACTCG	ABCC2_4	ENSG00000023839	ABCC2
555	GAGGATTTCCCAGAGCCGAC	ABCC2_5	ENSG00000023839	ABCC2
561	GATCGCCAGGATGATCTGCA	ABCC3_1	ENSG00000108846	ABCC3
562	GGCCACATGAGAGTCCACCG	ABCC3_2	ENSG00000108846	ABCC3
563	CCCTGCTGATACAGTATGAG	ABCC3_3	ENSG00000108846	ABCC3
564	GCGACCCACAGGTAGATGCA	ABCC3_4	ENSG00000108846	ABCC3
565	CCACGTACACGTACACCCAG	ABCC3_5	ENSG00000108846	ABCC3
571	CGTGCAAAAAGTCAGCACCG	ABCC4_1	ENSG00000125257	ABCC4
572	GCGTCACTGCCACGAACACG	ABCC4_2	ENSG00000125257	ABCC4
573	GTCTTAGTAACATGGCCATG	ABCC4_3	ENSG00000125257	ABCC4
574	AGAGTTCCCGAGAACACCCA	ABCC4_4	ENSG00000125257	ABCC4
575	GATCGGGGAACCACGCTGAG	ABCC4_5	ENSG00000125257	ABCC4
581	TTGCCTGGGTATACTCCAAG	ABCC5_1	ENSG00000114770	ABCC5
582	CTTCTGGACACGTTCATCCG	ABCC5_2	ENSG00000114770	ABCC5
583	AAATCCGCGAGGAGGAGCGT	ABCC5_3	ENSG00000114770	ABCC5
584	AAGATGAAGGATATCGACAT	ABCC5_4	ENSG00000114770	ABCC5
585	CGTGATCATCAGGCACACGA	ABCC5_5	ENSG00000114770	ABCC5
591	ATAAACCTCACGGTGCCCCA	ABCC6_1	ENSG00000091262	ABCC6
592	CAGGGCATGAATCTCTCCGG	ABCC6_2	ENSG00000091262	ABCC6
593	GTACCTGAAACCCAGCGTAG	ABCC6_3	ENSG00000091262	ABCC6
594	GAGAGCGTCCTCTACCTCAA	ABCC6_4	ENSG00000091262	ABCC6
595	ACTATGATCCAATCAGCCTG	ABCC6_5	ENSG00000091262	ABCC6
601	GTTGTGATAGTAGACCACGG	ABCC8_1	ENSG00000006071	ABCC8
602	ACGATCCCAAAGATGCACAG	ABCC8_2	ENSG00000006071	ABCC8
603	CAGACCAACGAGATGCTCCG	ABCC8_3	ENSG00000006071	ABCC8
604	CTTTGTGGACGCGCTCAACG	ABCC8_4	ENSG00000006071	ABCC8
605	CCTGTACTGGCATAGCCCAG	ABCC8_5	ENSG00000006071	ABCC8
611	ATACCAGCAGAGCTCCACGG	ABCC9_1	ENSG00000069431	ABCC9
612	AGTGGCAACGAATCCCATCA	ABCC9_2	ENSG00000069431	ABCC9
613	CCAATGTCTGCATCTCACCG	ABCC9_3	ENSG00000069431	ABCC9
614	TACGTCTAACTTATCCATGG	ABCC9_4	ENSG00000069431	ABCC9
615	GCTGGCTTTAGCATACTCTG	ABCC9_5	ENSG00000069431	ABCC9
621	TGTTGACGAAGGTAGCAGGG	ABCD1_1	ENSG00000101986	ABCD1
622	TAGAGCACACCACCGTACGT	ABCD1_2	ENSG00000101986	ABCD1
623	GATCATGTCGTCGTACAAGG	ABCD1_3	ENSG00000101986	ABCD1
624	AAGGATGAGGTTGATCTGCG	ABCD1_4	ENSG00000101986	ABCD1
625	GGGTCAGCAACATGGACGGG	ABCD1_5	ENSG00000101986	ABCD1
631	CCCTGACCAATCTCTTACGG	ABCD2_1	ENSG00000173208	ABCD2
632	CAGCAGTGGACTAATTATGG	ABCD2_2	ENSG00000173208	ABCD2
633	TTGTGACCACTGAAACAGGG	ABCD2_3	ENSG00000173208	ABCD2
634	GCTGTCAGCATTGATGTCGA	ABCD2_4	ENSG00000173208	ABCD2
635	GGCCAGTAAATTTCGAGCAG	ABCD2_5	ENSG00000173208	ABCD2
641	ATAGGGCCCAGCGAGCATGA	ABCD3_1	ENSG00000117528	ABCD3
642	ACCACCATTACAGAACAATG	ABCD3_2	ENSG00000117528	ABCD3
643	ACTGAAGATACTCCTCATAG	ABCD3_3	ENSG00000117528	ABCD3
644	GAACGCGGCACCAGCCAGCG	ABCD3_4	ENSG00000117528	ABCD3
645	GATTGGATGGACGTACTCAG	ABCD3_5	ENSG00000117528	ABCD3
651	GGACCCCATAGTACTGACTG	ABCD4_1	ENSG00000119688	ABCD4
652	GTAGTAGACGAGGGTGAACG	ABCD4_2	ENSG00000119688	ABCD4
653	CTTCACCGCCTCTACTTCCG	ABCD4_3	ENSG00000119688	ABCD4
654	CATGCAGATTCGGGTGAATG	ABCD4_4	ENSG00000119688	ABCD4
655	CAAAAGGGTCAGGAACATCA	ABCD4_5	ENSG00000119688	ABCD4
661	ATTGGCACAATATCGATGTG	ABCE1_1	ENSG00000164163	ABCE1
662	AGCTTACCCATTCGAACTAC	ABCE1_2	ENSG00000164163	ABCE1
663	TTGACATCTAGGTAACTAGA	ABCE1_3	ENSG00000164163	ABCE1
664	AAAATCTCCTGCCAGTCAGG	ABCE1_4	ENSG00000164163	ABCE1
665	AGACTTAAACCTGATGAAGG	ABCE1_5	ENSG00000164163	ABCE1
671	GTACCCGCCCCAAAACCCCG	ABCF1_1	ENSG00000204574	ABCF1
672	GATGGAGTATGAGCGCCAAG	ABCF1_2	ENSG00000204574	ABCF1
673	TCATCCACCTCGATGCCCAG	ABCF1_3	ENSG00000204574	ABCF1
674	TGGGTCCTACCAGCCCGTAG	ABCF1_4	ENSG00000204574	ABCF1
675	TGACAGCGTTGAGGTCCAGG	ABCF1_5	ENSG00000204574	ABCF1
681	AGGCTGCCAAAGCTCGACAG	ABCF2_1|ABCF2_1	ENSG00000033050;ENSG00000285292	ABCF2;ABCF2
682	AACCAATGAGGCCATAACGA	ABCF2_2|ABCF2_2	ENSG00000033050;ENSG00000285292	ABCF2;ABCF2
683	CAGTCCATGCAAGATCCGCG	ABCF2_3|ABCF2_3	ENSG00000033050;ENSG00000285292	ABCF2;ABCF2
684	TGGACCTAGATGCTTGCGTG	ABCF2_4|ABCF2_4	ENSG00000033050;ENSG00000285292	ABCF2;ABCF2
685	TGATGGAAGTCGACACAGAG	ABCF2_5|ABCF2_5	ENSG00000033050;ENSG00000285292	ABCF2;ABCF2
691	CAGCGGCTAGATGGTTACCG	ABCF3_1	ENSG00000161204	ABCF3
692	ACTATTGCAAGAGGTGTCCG	ABCF3_2	ENSG00000161204	ABCF3
693	GCCCCACCAGCCCGTAACGG	ABCF3_3	ENSG00000161204	ABCF3
694	CGACTTGCGCCGAAATCCTG	ABCF3_4	ENSG00000161204	ABCF3
695	GTTTCGCTACAATGCCAACA	ABCF3_5	ENSG00000161204	ABCF3
701	CGGTTCCTGAAGGACCCTGG	ABCG1_1	ENSG00000160179	ABCG1
702	AGCCAGGATGTTCATCAGCG	ABCG1_2	ENSG00000160179	ABCG1
703	CAAGGACAATGTGTGTACCG	ABCG1_3	ENSG00000160179	ABCG1
704	TCATCGAAGAACATGACTGG	ABCG1_4	ENSG00000160179	ABCG1
705	GAGGCCGATCCCAATGTGCG	ABCG1_5	ENSG00000160179	ABCG1
711	GCTGCAAGGAAAGATCCAAG	ABCG2_1	ENSG00000118777	ABCG2
712	GAAGATTTGCCTCCACCTGT	ABCG2_2	ENSG00000118777	ABCG2
713	GTTGGAACTCAGTTTATCCG	ABCG2_3	ENSG00000118777	ABCG2
714	GGTCATTGGAAGCTGTCGCG	ABCG2_4	ENSG00000118777	ABCG2
715	CTTAAGGATGATGTTGTGAT	ABCG2_5	ENSG00000118777	ABCG2
721	TGATGCCAATCAGCTCCCGG	ABCG4_1	ENSG00000172350	ABCG4
722	TGGAGCTGTCCTATTCCGTG	ABCG4_2	ENSG00000172350	ABCG4
723	TGATGTCGTGCTCCCACACG	ABCG4_3	ENSG00000172350	ABCG4
724	TAGCGCCTCTTGTTTCCAAG	ABCG4_4	ENSG00000172350	ABCG4
725	CCTACGGTTCATGTCCCACG	ABCG4_5	ENSG00000172350	ABCG4
731	CAAGATGTGATGTCCCACCA	ABCG5_1	ENSG00000138075	ABCG5
732	ACTGGTAAAGGAGACCTACG	ABCG5_2	ENSG00000138075	ABCG5
733	ACCTGAAAAAGCTCAGAACG	ABCG5_3	ENSG00000138075	ABCG5
734	TGACGCTGTAGGAGGCATGG	ABCG5_4	ENSG00000138075	ABCG5
735	AGAGCTGAGTCTGAGCCATG	ABCG5_5	ENSG00000138075	ABCG5
741	AGTGATCACATCTAGCAAGG	ABCG8_1	ENSG00000143921	ABCG8
742	GCACGTACATGTTGCCCACG	ABCG8_2	ENSG00000143921	ABCG8
743	AGGAGAACAATCTATCCTGG	ABCG8_3	ENSG00000143921	ABCG8
744	TGTGAAGCTGTCGAGCCCAG	ABCG8_4	ENSG00000143921	ABCG8
745	CTCAAACCAAGGGACCTGAG	ABCG8_5	ENSG00000143921	ABCG8
751	GCTGTCGTGTTTAACAACCG	ABHD1_1	ENSG00000143994	ABHD1
752	TCGGTGGTGATGGAACAGTG	ABHD1_2	ENSG00000143994	ABHD1
753	TGTAGCGCTCATCAAACTGG	ABHD1_3	ENSG00000143994	ABHD1
754	ATCCTCCAAACACCAGATGG	ABHD1_4	ENSG00000143994	ABHD1
755	CCCTCCAAAAGAGATGCCCA	ABHD1_5	ENSG00000143994	ABHD1
761	CCAGCTCCGACAAGGTACCC	ABHD10_1	ENSG00000144827	ABHD10
762	GTGTTGTTCCTACCTTATGC	ABHD10_2	ENSG00000144827	ABHD10
763	TGCACGACCAGAGAAGGTCG	ABHD10_3	ENSG00000144827	ABHD10
764	TGACTTAGCTGATGGGCCAC	ABHD10_4	ENSG00000144827	ABHD10
765	TGCTTGCACGGATACCTCAG	ABHD10_5	ENSG00000144827	ABHD10
771	ACGGTGGATGCTCGTAACCA	ABHD11_1	ENSG00000106077	ABHD11
772	GCAAAAAGACGACGGCCGGG	ABHD11_2	ENSG00000106077	ABHD11
773	TGCTGTAGATATCAGCCCAG	ABHD11_3	ENSG00000106077	ABHD11
774	GTACCTTGTGAGATGCGAGC	ABHD11_4	ENSG00000106077	ABHD11
775	CGAACTGGGAGTTTCCACCA	ABHD11_5	ENSG00000106077	ABHD11
781	TCACCTTGTAAAGCTCCACG	ABHD12_1	ENSG00000100997	ABHD12
782	AGTGGCCCCAGATGTACACG	ABHD12_2	ENSG00000100997	ABHD12
783	TAACTACTACCTGCAGCCAG	ABHD12_3	ENSG00000100997	ABHD12
784	GAGTTCCCTTGGTTACCATG	ABHD12_4	ENSG00000100997	ABHD12
785	GAAGCAGAACCTACGCCTGA	ABHD12_5	ENSG00000100997	ABHD12
791	ACATGGTCGACCGCAACCTG	ABHD12B_1	ENSG00000131969	ABHD12B
792	TAATTGGGTTCCCATCACGA	ABHD12B_2	ENSG00000131969	ABHD12B
793	CTCTACAGGTAAGCCCACAG	ABHD12B_3	ENSG00000131969	ABHD12B
794	CCACACTGTTAATAACCGTG	ABHD12B_4	ENSG00000131969	ABHD12B
795	GTCTTGTCTGTTGACTACAG	ABHD12B_5	ENSG00000131969	ABHD12B
801	AACAAAGTTCCACAGCATCC	ABHD13_1	ENSG00000139826	ABHD13
802	CTTTATGTTCCCATGCCCAC	ABHD13_2	ENSG00000139826	ABHD13
803	AGCCCAAGACCATGAAGCCA	ABHD13_3	ENSG00000139826	ABHD13
804	ATGCAGGCAACATAGGTCAC	ABHD13_4	ENSG00000139826	ABHD13
805	TGTGGAACTTTGTTGAAAGA	ABHD13_5	ENSG00000139826	ABHD13
811	TTGGTGAGCCCCTCGCTGAG	ABHD14A_1|ABHD14A-ACY1_1	ENSG00000248487;ENSG00000114786	ABHD14A;ABHD14A-ACY1
812	GGTTGAGTGGGAGCACCTCG	ABHD14A_2|ABHD14A-ACY1_2	ENSG00000248487;ENSG00000114786	ABHD14A;ABHD14A-ACY1
813	AGGCCTTTAACTCTCACACG	ABHD14A_3|ABHD14A-ACY1_4	ENSG00000248487;ENSG00000114786	ABHD14A;ABHD14A-ACY1
814	ACCGGGCCCAACGGGATGAG	ABHD14A_4	ENSG00000248487	ABHD14A
815	GAACTCGGCACCTTCAAAGG	ABHD14A_5	ENSG00000248487	ABHD14A
821	AGACAGGCACCACATCCGTG	ABHD14A-ACY1_3|ACY1_1	ENSG00000114786;ENSG00000243989	ABHD14A-ACY1;ACY1
822	TGACAACCGCTATATCCGCG	ABHD14A-ACY1_5|ACY1_2	ENSG00000114786;ENSG00000243989	ABHD14A-ACY1;ACY1
823	TGCGGGTTACCAGCACTGGG	ABHD14A-ACY1_6|ACY1_3	ENSG00000114786;ENSG00000243989	ABHD14A-ACY1;ACY1
824	TGGCGGAAGAGCGTCACCGA	ABHD14A-ACY1_7|ACY1_4	ENSG00000114786;ENSG00000243989	ABHD14A-ACY1;ACY1
825	GAGGGCTACATCTATGCCAG	ABHD14A-ACY1_8|ACY1_5	ENSG00000114786;ENSG00000243989	ABHD14A-ACY1;ACY1
828	ATGGACTGATCACAACCGGG	ABHD14B_1	ENSG00000114779	ABHD14B
829	CCAGGCCCTCTTCTTCCGAG	ABHD14B_2	ENSG00000114779	ABHD14B
830	CAGGTTCTGCCAGGTCTCGG	ABHD14B_3	ENSG00000114779	ABHD14B
831	GTGATCAGTCCATCACTGAG	ABHD14B_4	ENSG00000114779	ABHD14B
832	TTAAGTACCTGGCAGGTCAA	ABHD14B_5	ENSG00000114779	ABHD14B
838	CATCCGCTTCCGACACCCGG	ABHD15_1	ENSG00000168792	ABHD15
839	GGACCCGTCCGACCTCAAGG	ABHD15_2	ENSG00000168792	ABHD15
840	AGCTTCGCCATGCCGCCGTG	ABHD15_3	ENSG00000168792	ABHD15
841	CTGGTGATCCCCAATGCGTG	ABHD15_4	ENSG00000168792	ABHD15
842	CGGCAGGGTCCTCTCTCCGA	ABHD15_5	ENSG00000168792	ABHD15
848	ATCTACGCCTGGTCCATCGG	ABHD16A_1	ENSG00000204427	ABHD16A
849	GCATCTCAATCTAAACAACG	ABHD16A_2	ENSG00000204427	ABHD16A
850	CCATCTTGGAAGCAACACAT	ABHD16A_3	ENSG00000204427	ABHD16A
851	CAGCGTCCCTGAGACGCCAA	ABHD16A_4	ENSG00000204427	ABHD16A
852	GTCACCGTCCTACCTTCCAG	ABHD16A_5	ENSG00000204427	ABHD16A
858	CTGCGGGACGAGACGCTGGG	ABHD16B_1	ENSG00000183260	ABHD16B
859	AGCTACACCTACCCATTCCG	ABHD16B_2	ENSG00000183260	ABHD16B
860	GTGCGTCATCTGCTTCGTGA	ABHD16B_3	ENSG00000183260	ABHD16B
861	CATCTGCTGCGAAGGCAACG	ABHD16B_4	ENSG00000183260	ABHD16B
862	AGCCGGGGTACACGAGCCAG	ABHD16B_5	ENSG00000183260	ABHD16B
868	ACAGCTGCTCACCTGGCACC	ABHD17A_1	ENSG00000129968	ABHD17A
869	CCGGGCCGCTCACTTAGGGA	ABHD17A_2	ENSG00000129968	ABHD17A
870	CTTCTCGCACGGCAATGCCG	ABHD17A_3	ENSG00000129968	ABHD17A
871	AGGCTCTCAGGGTCCCCAAG	ABHD17A_4	ENSG00000129968	ABHD17A
872	GGTCTTCTTGGTGTCGGGGA	ABHD17A_5	ENSG00000129968	ABHD17A
878	GTGATGAAAGCGGAAGCCGT	ABHD17B_1	ENSG00000107362	ABHD17B
879	ACTCGCATTCCCGAAGTCAG	ABHD17B_2	ENSG00000107362	ABHD17B
880	CAGCTTCAATGTCTGCATAG	ABHD17B_3	ENSG00000107362	ABHD17B
881	CGAGCAGCAAGATCCACAGA	ABHD17B_4	ENSG00000107362	ABHD17B
882	ATCTGTCTGAACGAGCAGAC	ABHD17B_5	ENSG00000107362	ABHD17B
888	CGCTGCGCATTCATACCTCG	ABHD17C_1	ENSG00000136379	ABHD17C
889	GCGCGAGAAGAAGACCTCGA	ABHD17C_2	ENSG00000136379	ABHD17C
890	GCGAGAAGCCGTTCATCCTG	ABHD17C_3	ENSG00000136379	ABHD17C
891	TCGAGGCCAAGTCTACCGTG	ABHD17C_4	ENSG00000136379	ABHD17C
892	GCCGTATCCCGAGTAGTCGT	ABHD17C_5	ENSG00000136379	ABHD17C
898	CAGGCACATAGTGAGCCATG	ABHD18_1	ENSG00000164074	ABHD18
899	ATGACTGGAATATCCATGGG	ABHD18_2	ENSG00000164074	ABHD18
900	TCTTTCCTTAGCATTACTGG	ABHD18_3	ENSG00000164074	ABHD18
901	GAAATCCGATACTTAGAAGG	ABHD18_4	ENSG00000164074	ABHD18
902	AGGCCAGTTGGATACCGCTA	ABHD18_5	ENSG00000164074	ABHD18
908	GGGCGTAGTCAACGAAAGTG	ABHD2_1	ENSG00000140526	ABHD2
909	CAGCTTCACTCCATCAAACA	ABHD2_2	ENSG00000140526	ABHD2
910	CATTGTGTGCAAATACTTGG	ABHD2_3	ENSG00000140526	ABHD2
911	TCTTCATGTTGTCAGCCATG	ABHD2_4	ENSG00000140526	ABHD2
912	GCTCAGCCAAGGGCTCGAAG	ABHD2_5	ENSG00000140526	ABHD2
918	TTTCTGTAACCACGGGACAG	ABHD3_1	ENSG00000158201	ABHD3
919	ACTCCTTGCTTGTTCCCGTG	ABHD3_2	ENSG00000158201	ABHD3
920	GCTCCCGGGACAACATCCGC	ABHD3_3	ENSG00000158201	ABHD3
921	GTCACTACTTCCAGACGCCA	ABHD3_4	ENSG00000158201	ABHD3
922	CAATGACTCTGAGCAAGCGA	ABHD3_5	ENSG00000158201	ABHD3
928	TGACATCGATAGAGACATGG	ABHD4_1	ENSG00000100439	ABHD4
929	CATGGAAGTGGGGCGCCACG	ABHD4_2	ENSG00000100439	ABHD4
930	AGTTAAACACCTCATCCTGG	ABHD4_3	ENSG00000100439	ABHD4
931	ACTTGCGTTTGAAGTCCGGC	ABHD4_4	ENSG00000100439	ABHD4
932	GACCCGTAGATCATAGTGAT	ABHD4_5	ENSG00000100439	ABHD4
938	TATAGACGTAGGGCACCATG	ABHD5_1	ENSG00000011198	ABHD5
939	GGTCGTTCAGGGAAACCCCA	ABHD5_2	ENSG00000011198	ABHD5
940	ACTCTGCCGACACCGGAGAG	ABHD5_3	ENSG00000011198	ABHD5
941	TTGGACGAAGTAGTAGACCC	ABHD5_4	ENSG00000011198	ABHD5
942	GCAATCCTTAGGCCAGCTAA	ABHD5_5	ENSG00000011198	ABHD5
948	GAACCTGCACTTGGTCTGCG	ABHD6_1	ENSG00000163686	ABHD6
949	TTCCGACGCAGATCATCTGG	ABHD6_2	ENSG00000163686	ABHD6
950	GTATGCTGCTTACTACCCAT	ABHD6_3	ENSG00000163686	ABHD6
951	AACATGTTTGTGATTGCGGG	ABHD6_4	ENSG00000163686	ABHD6
952	CCTTGTGGGCAGAGAATCCG	ABHD6_5	ENSG00000163686	ABHD6
958	AGGACACACCATGCTGACCG	ABHD8_1	ENSG00000127220	ABHD8
959	AAGGTGATCATGATCAATGG	ABHD8_2	ENSG00000127220	ABHD8
960	CATCATGGCCCGGAGTACGA	ABHD8_3	ENSG00000127220	ABHD8
961	TGTGCGCCTAGGCTATGAGG	ABHD8_4	ENSG00000127220	ABHD8
962	CAAACTTATCGTGCATGCCG	ABHD8_5	ENSG00000127220	ABHD8
968	TTACCAGAACCTGACTCGGG	ABI1_1	ENSG00000136754	ABI1
969	CTCCATTCTCCGAAGCTGAG	ABI1_2	ENSG00000136754	ABI1
970	GTTTCCGAATATACCTTACA	ABI1_3	ENSG00000136754	ABI1
971	ACACCTGGTCCAATAGTGGG	ABI1_4	ENSG00000136754	ABI1
972	TGTCAGGCCGGGGAACACTG	ABI1_5	ENSG00000136754	ABI1
978	AGCTGTCGAAGAGGGCCCGG	ABI2_1	ENSG00000138443	ABI2
979	AACACTTGCTAAGGATTGGG	ABI2_2	ENSG00000138443	ABI2
980	TGAGTTGGAGGTGTTGTACG	ABI2_3	ENSG00000138443	ABI2
981	ACGAACTGGTCGTTCAAGGT	ABI2_4	ENSG00000138443	ABI2
982	TAATCATTTGGTACCACTGG	ABI2_5	ENSG00000138443	ABI2
988	GCGGGTCGCTGACTACTGCG	ABI3_1	ENSG00000108798	ABI3
989	ATATGGAGAAGGTGGCCCGA	ABI3_2	ENSG00000108798	ABI3
990	CGGGCACACTCTGCGCATGT	ABI3_3	ENSG00000108798	ABI3
991	CCTGTCTCGAAAGAGCATCA	ABI3_4	ENSG00000108798	ABI3
992	AGGCCGCTGGAACACCTCGA	ABI3_5	ENSG00000108798	ABI3
998	AGTCACTTGTGGTATTGATG	ABI3BP_1	ENSG00000154175	ABI3BP
999	CTATGACCAAGACCACACAG	ABI3BP_2	ENSG00000154175	ABI3BP
1000	GCAATGTCCAGTCATGGTGT	ABI3BP_3	ENSG00000154175	ABI3BP
1001	GGAAGTATTACACTAGCCCT	ABI3BP_4	ENSG00000154175	ABI3BP
1002	TGCCGAATCTAAAACACCAG	ABI3BP_5	ENSG00000154175	ABI3BP
1008	AAGTATCGATCCACGAGCGA	ABITRAM_1	ENSG00000119328	ABITRAM
1009	ACAGTTGGTACTGATCTGAT	ABITRAM_2	ENSG00000119328	ABITRAM
1010	TAGAGTGCTGTAGTATACAG	ABITRAM_3	ENSG00000119328	ABITRAM
1011	TTGTGTTAGAGGACGTTTGA	ABITRAM_4	ENSG00000119328	ABITRAM
1012	GTGAAGAATATACTGTGTCT	ABITRAM_5	ENSG00000119328	ABITRAM
1018	TCTCGCTGAGATACGAAGGG	ABL1_1	ENSG00000097007	ABL1
1019	GAGCGTGGTGATGAGCCCGT	ABL1_2	ENSG00000097007	ABL1
1020	CAGGGAAGAAGGAATCATCG	ABL1_3	ENSG00000097007	ABL1
1021	CATGGCTGACGAGATCTGAG	ABL1_4	ENSG00000097007	ABL1
1022	TCCATCAAGTCCGACGTCTG	ABL1_5	ENSG00000097007	ABL1
1028	TGTACACCATCACTCCACAG	ABL2_1	ENSG00000143322	ABL2
1029	CTTCTCGGTTGCATTCTCGG	ABL2_2	ENSG00000143322	ABL2
1030	CCTAGTGGGAGAAAACCATG	ABL2_3	ENSG00000143322	ABL2
1031	GTCCTTGGTTACAACCAGAA	ABL2_4	ENSG00000143322	ABL2
1032	TATCGAATGGAACAGCCTGA	ABL2_5	ENSG00000143322	ABL2
1038	AATGTGACTCGGTCTCCGGG	ABLIM1_1	ENSG00000099204	ABLIM1
1039	ACAGTCGGGATGCCAAACGG	ABLIM1_2	ENSG00000099204	ABLIM1
1040	GTACATCCGCTGGTAGTCCA	ABLIM1_3	ENSG00000099204	ABLIM1
1041	CTGCGGGAAGGTCCTCACCG	ABLIM1_4	ENSG00000099204	ABLIM1
1042	GATAGTGGCACGCCTATGAG	ABLIM1_5	ENSG00000099204	ABLIM1
1048	CACACACGAAGCAGTCGGGG	ABLIM2_1	ENSG00000163995	ABLIM2
1049	AGTAGGAGATCATGTCGGGG	ABLIM2_2	ENSG00000163995	ABLIM2
1050	GCACCTGACACATAGCGCGC	ABLIM2_3	ENSG00000163995	ABLIM2
1051	CCGAGTGACCTTCAACGGGA	ABLIM2_4	ENSG00000163995	ABLIM2
1052	ATTTCTCACAGCTGTCACAG	ABLIM2_5	ENSG00000163995	ABLIM2
1058	AGGTCACCTTGTCTCCAATG	ABLIM3_1	ENSG00000173210	ABLIM3
1059	CAGAATCCTTACAATCCACG	ABLIM3_2	ENSG00000173210	ABLIM3
1060	ACTTGTGACCGATACATCAG	ABLIM3_3	ENSG00000173210	ABLIM3
1061	CAAGGTTAAGTCTATCTACG	ABLIM3_4	ENSG00000173210	ABLIM3
1062	CCAGGAGTACATCTGCACCC	ABLIM3_5	ENSG00000173210	ABLIM3
1068	AGACATAGTAGTGGACACGG	ABO_1	ENSG00000175164	ABO
1069	GGATCATAGGTCGAAGTGCG	ABO_2	ENSG00000175164	ABO
1070	CAGTAGGAAGGATGTCCTCG	ABO_3	ENSG00000175164	ABO
1071	AAACACAGTTAACCCAATGG	ABO_4	ENSG00000175164	ABO
1072	GGCCAGCGTCCGCAACACCT	ABO_5	ENSG00000175164	ABO
1078	CGACTCATCGATGTACGGCA	ABR_1	ENSG00000159842	ABR
1079	CCAGTTCCAGAAGATCTCAG	ABR_2	ENSG00000159842	ABR
1080	GGACATCTATGAGATCCACA	ABR_3	ENSG00000159842	ABR
1081	CTTCGGTGTGAAGATCAGCG	ABR_4	ENSG00000159842	ABR
1082	CTTCCTGTCCAGCATCAACG	ABR_5	ENSG00000159842	ABR
1088	GAAAGAGGTGTCCAAAACGG	ABRA_1	ENSG00000174429	ABRA
1089	TGGCTGTGCGTATCTTCCGG	ABRA_2	ENSG00000174429	ABRA
1090	CTGGTGTCTGAGCTAACCAA	ABRA_3	ENSG00000174429	ABRA
1091	CCTCAGCCACAGGTACGAGA	ABRA_4	ENSG00000174429	ABRA
1092	ACAGCCACGGCTCCCCAACG	ABRA_5	ENSG00000174429	ABRA
1098	CGAGGTTAACCTCTTAGTGG	ABRACL_1	ENSG00000146386	ABRACL
1099	CTCCCAGGCAGCAATGAATG	ABRACL_2	ENSG00000146386	ABRACL
1100	TCACGAGGTTAACCTCTTAG	ABRACL_3	ENSG00000146386	ABRACL
1101	GGTTGGCACATTTATCATCA	ABRACL_4	ENSG00000146386	ABRACL
1102	CTCTTAAAGCTGCAAAACGA	ABRACL_5	ENSG00000146386	ABRACL
1108	CATGGAGGGGGAGAGTACGT	ABRAXAS1_1	ENSG00000163322	ABRAXAS1
1109	GCCGAGCAGTACAAACACAC	ABRAXAS1_2	ENSG00000163322	ABRAXAS1
1110	CGCTTTCCAGCACCTCAACA	ABRAXAS1_3	ENSG00000163322	ABRAXAS1
1111	TGATCTGATCTGAATGACGA	ABRAXAS1_4	ENSG00000163322	ABRAXAS1
1112	CCTCAACACGGACTCGGACA	ABRAXAS1_5	ENSG00000163322	ABRAXAS1
1118	CCACAGCGCCAACAGCAACG	ABRAXAS2_1	ENSG00000165660	ABRAXAS2
1119	GATTCTTAAAGATCGGAGAA	ABRAXAS2_2	ENSG00000165660	ABRAXAS2
1120	CACATATTCTAAAGCGTGAG	ABRAXAS2_3	ENSG00000165660	ABRAXAS2
1121	GCGAGTTGTTGAATCTTGTC	ABRAXAS2_4	ENSG00000165660	ABRAXAS2
1122	ACTGGGAGAGGTAAGACAAG	ABRAXAS2_5	ENSG00000165660	ABRAXAS2
1128	CTACACCAAGGACTACACCG	ABT1_1	ENSG00000146109	ABT1
1129	CCTTCTCAGCGCCTATGGCG	ABT1_2	ENSG00000146109	ABT1
1130	CAAGCGCATAGCCAAGCGCG	ABT1_3	ENSG00000146109	ABT1
1131	GAATCCGAAGAAGCGGCCTG	ABT1_4	ENSG00000146109	ABT1
1132	CAGCGGCTCTTGCTCCGTTG	ABT1_5	ENSG00000146109	ABT1
1138	TGTAATCGCGTAGAGCCCGG	ABTB1_1	ENSG00000114626	ABTB1
1139	ACGTGGTCTTTGTAGTACAC	ABTB1_2	ENSG00000114626	ABTB1
1140	GGGCTCGGAAGTAGTCACTG	ABTB1_3	ENSG00000114626	ABTB1
1141	CTGCCCACAGATCAACCCCG	ABTB1_4	ENSG00000114626	ABTB1
1142	GCTGGAGCAGCGAGACGTGG	ABTB1_5	ENSG00000114626	ABTB1
1148	CCACGTCTCCTTCGGTCCAG	ABTB2_1	ENSG00000166016	ABTB2
1149	TGTTCAAGGTCATTCTCGGG	ABTB2_2	ENSG00000166016	ABTB2
1150	GTTAACCCCATCCGGACCCA	ABTB2_3	ENSG00000166016	ABTB2
1151	TGTAGGGGCTGAAGTATGCG	ABTB2_4	ENSG00000166016	ABTB2
1152	ATGCAGTATCTGTACTACGG	ABTB2_5	ENSG00000166016	ABTB2
1158	GGAAGATGCACTCTTTCTGC	AC000120.2_1	ENSG00000285772	AC000120.2
1159	ATGCCCAAGGAATGGAATTG	AC000120.2_2|CYP51A1_4	ENSG00000285772;ENSG00000001630	AC000120.2;CYP51A1
1160	TGGAAGATGCACTCTTTCTG	AC000120.2_3	ENSG00000285772	AC000120.2
1161	ATTGGGGAGAAAATGTATGG	AC000120.2_4|CYP51A1_10	ENSG00000285772;ENSG00000001630	AC000120.2;CYP51A1
1162	TCTCCCCAATTCCATTCCTT	AC000120.2_5	ENSG00000285772	AC000120.2
1168	TAGCATATAACAGACCAACA	AC000120.3_1|KRIT1_1	ENSG00000285953;ENSG00000001631	AC000120.3;KRIT1
1169	TCCGCTCAAGAGGAGAAGGT	AC000120.3_2|KRIT1_3	ENSG00000285953;ENSG00000001631	AC000120.3;KRIT1
1170	CATAATGAATGGGTGCCCAG	AC000120.3_3|KRIT1_2	ENSG00000285953;ENSG00000001631	AC000120.3;KRIT1
1171	GTATTCCCGAGAATTGAGAC	AC000120.3_4|KRIT1_4	ENSG00000285953;ENSG00000001631	AC000120.3;KRIT1
1172	CCAATTTCTCCTGCAAACCA	AC000120.3_5|KRIT1_5	ENSG00000285953;ENSG00000001631	AC000120.3;KRIT1
1178	TCACCTATCCCAGTTATGGA	AC001226.2_1|CLN5_2	ENSG00000283208;ENSG00000102805	AC001226.2;CLN5
1179	GCGCCTTGATTACACCAGAA	AC001226.2_2|CLN5_1	ENSG00000283208;ENSG00000102805	AC001226.2;CLN5
1180	ACTTGTAGGGCACCGGCCAG	AC001226.2_3|CLN5_3	ENSG00000283208;ENSG00000102805	AC001226.2;CLN5
1181	TCCTTACCAAGTGTCCCAGG	AC001226.2_4|CLN5_4	ENSG00000283208;ENSG00000102805	AC001226.2;CLN5
1182	CAGGAGGTAGACACGGCACA	AC001226.2_5|CLN5_7	ENSG00000283208;ENSG00000102805	AC001226.2;CLN5
1188	AAAGGCTACCGTTCACAACG	AC002094.3_1|VTN_7	ENSG00000273171;ENSG00000109072	AC002094.3;VTN
1189	GCCGTGTGCGAAGATTGACT	AC002094.3_2	ENSG00000273171	AC002094.3
1190	TTTAGGCATCGCAACCGCAA	AC002094.3_3	ENSG00000273171	AC002094.3
1191	GATGTAGATGCGGCCAGCCA	AC002094.3_4	ENSG00000273171	AC002094.3
1192	ACCGAGTCAATCTTCGCACA	AC002094.3_5	ENSG00000273171	AC002094.3
1196	AGGTGGTCCGCTTTCTCCGG	AC002094.3_9|SEBOX_3	ENSG00000273171;ENSG00000274529	AC002094.3;SEBOX
1198	GCTCGATCAGATCGGCCAGG	AC002996.1_1|ALDH2_1	ENSG00000257767;ENSG00000111275	AC002996.1;ALDH2
1199	CGCACGATCAATCACTCGGG	AC002996.1_2	ENSG00000257767	AC002996.1
1200	CAGATGACCTCTCCAGTGGA	AC002996.1_3|ALDH2_4	ENSG00000257767;ENSG00000111275	AC002996.1;ALDH2
1201	TGAAGAAGTCTCCGTCAATG	AC002996.1_4|ALDH2_3	ENSG00000257767;ENSG00000111275	AC002996.1;ALDH2
1202	GGACCATGTCCAAATCCACC	AC002996.1_5|ALDH2_6	ENSG00000257767;ENSG00000111275	AC002996.1;ALDH2
1208	GGAGTGGGGGCATCTCGATG	AC003002.1_1|ZNF547_1	ENSG00000268133;ENSG00000152433	AC003002.1;ZNF547
1209	ACACTCCACTCACCTGTGCA	AC003002.1_2|ZNF547_2	ENSG00000268133;ENSG00000152433	AC003002.1;ZNF547
1210	TGTGAGGGCCTTACCTAGTG	AC003002.1_3|ZNF547_3|ZNF548_6	ENSG00000268133;ENSG00000152433;ENSG00000188785	AC003002.1;ZNF547;ZNF548
1211	GTCCACCCTAGTGAGACATG	AC003002.1_4|ZNF548_4	ENSG00000268133;ENSG00000188785	AC003002.1;ZNF548
1212	CGAGATGCCCCCACTCCTCC	AC003002.1_5|ZNF547_6	ENSG00000268133;ENSG00000152433	AC003002.1;ZNF547
1218	GGCAGAAATGGACCCTACAC	AC003002.2_1|AC003002.3_2	ENSG00000268533;ENSG00000269533	AC003002.2;AC003002.3
1219	TCCATTTCTGCCATCGCCAG	AC003002.2_2|AC003002.3_6	ENSG00000268533;ENSG00000269533	AC003002.2;AC003002.3
1220	AACACTCTACTCACCTGTGT	AC003002.2_3|AC003002.3_8	ENSG00000268533;ENSG00000269533	AC003002.2;AC003002.3
1221	TCCCCTGGCGATGGCAGAAA	AC003002.2_4	ENSG00000268533	AC003002.2
1222	GCCATCGCCAGGGGACCCTG	AC003002.2_5	ENSG00000268533	AC003002.2
1228	CTTGCTGATGAACCTGACTG	AC003002.3_1|ZNF548_1	ENSG00000269533;ENSG00000188785	AC003002.3;ZNF548
1229	TGTCAGGGCCTTACCTACTG	AC003002.3_3|ZNF17_2	ENSG00000269533;ENSG00000186272	AC003002.3;ZNF17
1230	CCAGCATCACATCGCTGTGC	AC003002.3_4|ZNF17_3	ENSG00000269533;ENSG00000186272	AC003002.3;ZNF17
1231	TAAGAATTCCCCACTCCTCC	AC003002.3_5|ZNF17_5	ENSG00000269533;ENSG00000186272	AC003002.3;ZNF17
1235	CAATGGCGGCAGTCGCGCTG	AC003006.1_1|ZNF551_7	ENSG00000269026;ENSG00000204519	AC003006.1;ZNF551
1236	CCAGCATCACGTCATGATAA	AC003006.1_2|ZNF776_2	ENSG00000269026;ENSG00000152443	AC003006.1;ZNF776
1237	CTGACACTTATATCTTCTCT	AC003006.1_3|ZNF776_3	ENSG00000269026;ENSG00000152443	AC003006.1;ZNF776
1238	GACAGGTGTATGTACCAAGA	AC003006.1_4|ZNF776_4	ENSG00000269026;ENSG00000152443	AC003006.1;ZNF776
1239	AATGGCGGCAGTCGCGCTGA	AC003006.1_5	ENSG00000269026	AC003006.1
1245	CTGCAAGTAGTATGTCCAGG	AC003112.1_1	ENSG00000105696	AC003112.1
1246	TCTGTCATAGGGAGACTCGG	AC003112.1_2	ENSG00000105696	AC003112.1
1247	CTTCACATAGGCTTCCACGC	AC003112.1_3	ENSG00000105696	AC003112.1
1248	CTGCGTGTCCCCGAGCTGGG	AC003112.1_4	ENSG00000105696	AC003112.1
1249	CAGCAGGCCAGGATCCAGCG	AC003112.1_5	ENSG00000105696	AC003112.1
1255	TTCACCCCCAGATCACCAAG	AC003665.1_1	ENSG00000006025	AC003665.1
1256	GGACCTATTCCAGAGCTGGG	AC003665.1_2	ENSG00000006025	AC003665.1
1257	AGGCATCGAAGAACTCCGTG	AC003665.1_3	ENSG00000006025	AC003665.1
1258	GGTGCTCATCCGAAACACAC	AC003665.1_4	ENSG00000006025	AC003665.1
1259	GGGAGACCTACGAGTGTGAG	AC003665.1_5	ENSG00000006025	AC003665.1
1265	TGTGACGGCCTTACCCAGAG	AC004076.1_1|ZNF772_1	ENSG00000268163;ENSG00000197128	AC004076.1;ZNF772
1266	AGTAATTGTGGACCCTATAC	AC004076.1_2|ZNF772_3	ENSG00000268163;ENSG00000197128	AC004076.1;ZNF772
1267	GGAGCTCACCAGGACCATGA	AC004076.1_3	ENSG00000268163	AC004076.1
1268	GTTCGTGTACTTCTCCCAGG	AC004076.1_4|ZNF772_4	ENSG00000268163;ENSG00000197128	AC004076.1;ZNF772
1269	TAAAGGGATACCTCAGACAA	AC004076.1_5|VN1R1_8	ENSG00000268163;ENSG00000178201	AC004076.1;VN1R1
1275	GACACTTACTGGGATCGATG	AC004080.3_1|HOXA9_10	ENSG00000257184;ENSG00000078399	AC004080.3;HOXA9
1276	GTGATTTCGGAAATGTGTCA	AC004080.3_2	ENSG00000257184	AC004080.3
1277	AATGCTGAGAATGAGAGCGG	AC004080.3_3	ENSG00000257184	AC004080.3
1278	TCAGAGAAGGCGCCTTCGCT	AC004080.3_4	ENSG00000257184	AC004080.3
1279	GACTGCTCAACCTCACCGAG	AC004080.3_5|HOXA9_6	ENSG00000257184;ENSG00000078399	AC004080.3;HOXA9
1285	GGTGGTTAAACTTCGCAAAA	AC004086.1_1	ENSG00000089009	AC004086.1
1286	GTACTCTCACCTTGCCCCTG	AC004086.1_2	ENSG00000089009	AC004086.1
1287	TTCCCTTACCTTGGATTTAG	AC004086.1_3	ENSG00000089009	AC004086.1
1288	GATCTTCGACACAGAAAAAG	AC004086.1_4	ENSG00000089009	AC004086.1
1289	ACAGGGTTGCGGCTGCAATG	AC004086.1_5	ENSG00000089009	AC004086.1
1295	CATCTCGAAAAAGAACCGCG	AC004151.1_1	ENSG00000180448	AC004151.1
1296	GTACCCGCTGCTGAACACCG	AC004151.1_2	ENSG00000180448	AC004151.1
1297	TGAACACGAGAAGCGCAGGA	AC004151.1_3	ENSG00000180448	AC004151.1
1298	CGTGCTGCTACAGCGCTGTG	AC004151.1_4	ENSG00000180448	AC004151.1
1299	ATACCAAGGTGACGGCGCTG	AC004151.1_5	ENSG00000180448	AC004151.1
1305	CAGGCGCGGGACGATCTCCA	AC004156.1_1	ENSG00000070423	AC004156.1
1306	CCCTATGGACTACGCCTGGG	AC004156.1_2	ENSG00000070423	AC004156.1
1307	ATAAAACCAGACTCGCATCT	AC004156.1_3	ENSG00000070423	AC004156.1
1308	ACGGATGGTCTCTCTCCCGC	AC004156.1_4	ENSG00000070423	AC004156.1
1309	AGGGCACGATGCAGCCGTCG	AC004156.1_5	ENSG00000070423	AC004156.1
1315	CAACCACATAACTCGAGACA	AC004223.3_1|RAD51D_4	ENSG00000267618;ENSG00000185379	AC004223.3;RAD51D
1316	GGTTGTGGACTCGGTCACTG	AC004223.3_2|RAD51D_3	ENSG00000267618;ENSG00000185379	AC004223.3;RAD51D
1317	GATGTGCTGCAGGAGCTCCG	AC004223.3_3|RAD51D_10	ENSG00000267618;ENSG00000185379	AC004223.3;RAD51D
1318	TCGGGCCAGCTGCATCATCA	AC004223.3_4|RAD51D_8	ENSG00000267618;ENSG00000185379	AC004223.3;RAD51D
1319	ATTGCAGTCTATTGACTCAG	AC004223.3_5|RFFL_3	ENSG00000267618;ENSG00000092871	AC004223.3;RFFL
1325	GCCAGGTTCATAGCGGACGG	AC004475.1_1	ENSG00000105705	AC004475.1
1326	CCCCAGGAAAGGCTAACCGG	AC004475.1_2	ENSG00000105705	AC004475.1
1327	TGTATGAGCCCAATAGCCAA	AC004475.1_3	ENSG00000105705	AC004475.1
1328	GAGATACTCACGCAAATGCT	AC004475.1_4	ENSG00000105705	AC004475.1
1329	TGTCTTCCAGTCCCCTGACG	AC004475.1_5	ENSG00000105705	AC004475.1
1335	GTACGAAGCTGAGCGCACGG	AC004551.1_1	ENSG00000089127	AC004551.1
1336	CCCTGTGTGTGTGTCCAAGG	AC004551.1_2	ENSG00000089127	AC004551.1
1337	AATCTATGTCAAGCTCATCG	AC004551.1_3	ENSG00000089127	AC004551.1
1338	ATAGACCGTCAGGAGCTCCA	AC004551.1_4	ENSG00000089127	AC004551.1
1339	ATGCCATTGACATCATCTGT	AC004551.1_5	ENSG00000089127	AC004551.1
1345	CAACACTCAGAGACCCATGG	AC004593.3_1|CHN2_1	ENSG00000285162;ENSG00000106069	AC004593.3;CHN2
1346	ACATCCTTAGAGAAAGCCAG	AC004593.3_2|CHN2_2	ENSG00000285162;ENSG00000106069	AC004593.3;CHN2
1347	ATTAATGAAGAGCATCGGCG	AC004593.3_3	ENSG00000285162	AC004593.3
1348	ATTGTGCCAATTTCATGTGG	AC004593.3_4|CHN2_4	ENSG00000285162;ENSG00000106069	AC004593.3;CHN2
1349	AGCTGAGCACTGACCTCCCG	AC004593.3_5|CHN2_3	ENSG00000285162;ENSG00000106069	AC004593.3;CHN2
1350	CCACAAAGTGTTTCCCGTCG	AC004593.3_6|CHN2_5	ENSG00000285162;ENSG00000106069	AC004593.3;CHN2
1355	AGCACATGGCTACTGTACAC	AC004691.2_1|MINDY4_5	ENSG00000250424;ENSG00000106125	AC004691.2;MINDY4
1356	TCACAGTTTGACCTGCTATG	AC004691.2_2	ENSG00000250424	AC004691.2
1357	CACCCAGATGGGGAACCTCG	AC004691.2_3|MINDY4_10	ENSG00000250424;ENSG00000106125	AC004691.2;MINDY4
1358	GCGTGCTGGCTACTACCGAC	AC004691.2_4|AQP1_2	ENSG00000250424;ENSG00000240583	AC004691.2;AQP1
1359	GAAGTTGTGTGTGATCACCG	AC004691.2_5|AQP1_3	ENSG00000250424;ENSG00000240583	AC004691.2;AQP1
1361	GGTGGGGAACAACCAGACGG	AC004691.2_7|AQP1_1	ENSG00000250424;ENSG00000240583	AC004691.2;AQP1
1365	ACCGAAGATAGAAGTCCCCG	AC004706.3_1	ENSG00000282936	AC004706.3
1366	TAAGATGCCGGGTCGCTGCG	AC004706.3_2	ENSG00000282936	AC004706.3
1367	TGGGTAGAGACAAGCCGCGG	AC004706.3_3	ENSG00000282936	AC004706.3
1368	TGGGACCCCAGGCTCCATCG	AC004706.3_4	ENSG00000282936	AC004706.3
1369	CGCGCTGTGTGAGTGCAGAA	AC004706.3_5	ENSG00000282936	AC004706.3
1375	TGCTTCTAGATCAACTACGG	AC004832.3_1|SEC14L2_5	ENSG00000249590;ENSG00000100003	AC004832.3;SEC14L2
1376	TCTTACGAGTGTCCTCACTC	AC004832.3_2|SEC14L2_6	ENSG00000249590;ENSG00000100003	AC004832.3;SEC14L2
1377	CTGGCGGATGCCATTGACAA	AC004832.3_3|MTFP1_2	ENSG00000249590;ENSG00000242114	AC004832.3;MTFP1
1378	CAGAGGTGCTGCCCAACCAG	AC004832.3_4|SEC14L2_8	ENSG00000249590;ENSG00000100003	AC004832.3;SEC14L2
1379	TGCTGTGGAGGCCTATGGAG	AC004832.3_5	ENSG00000249590	AC004832.3
1381	GATGGTCAACAGCCCAAGCG	AC004832.3_7|MTFP1_3	ENSG00000249590;ENSG00000242114	AC004832.3;MTFP1
1384	GGTGTGGCTGAGCTATGGCG	AC004832.3_10|MTFP1_5	ENSG00000249590;ENSG00000242114	AC004832.3;MTFP1
1385	AGTAACCGTATTGTGACCTG	AC004922.1_1|ARPC1B_1	ENSG00000284292;ENSG00000130429	AC004922.1;ARPC1B
1386	TAAGAAGAACGGGAGCCAGT	AC004922.1_2|ARPC1A_1	ENSG00000284292;ENSG00000241685	AC004922.1;ARPC1A
1387	CATGGAACGCTTCCGCAACA	AC004922.1_3|ARPC1A_2	ENSG00000284292;ENSG00000241685	AC004922.1;ARPC1A
1388	GGGCATCTTGGAGCCCCACG	AC004922.1_4|ARPC1B_3	ENSG00000284292;ENSG00000130429	AC004922.1;ARPC1B
1389	TGTCTCAGAGAACAGCGTCG	AC004922.1_5|ARPC1A_3	ENSG00000284292;ENSG00000241685	AC004922.1;ARPC1A
1390	CATCTGCCCCAACAACCATG	AC004922.1_6|ARPC1B_2	ENSG00000284292;ENSG00000130429	AC004922.1;ARPC1B
1391	CCTAAGCAGAGCTCGCAGCG	AC004922.1_7|ARPC1B_5	ENSG00000284292;ENSG00000130429	AC004922.1;ARPC1B
1393	GCTCCTGTGACTTCAAGTGT	AC004922.1_9|ARPC1B_4	ENSG00000284292;ENSG00000130429	AC004922.1;ARPC1B
1395	CTACACGCTGTACCGGCCCG	AC004997.1_1|TBC1D10A_2	ENSG00000248751;ENSG00000099992	AC004997.1;TBC1D10A
1396	ATGAGATGTTTGTGTCCCGG	AC004997.1_2	ENSG00000248751	AC004997.1
1397	CGTGTCGTCTCACAGCGGTG	AC004997.1_3|CASTOR1_1	ENSG00000248751;ENSG00000239282	AC004997.1;CASTOR1
1398	GGCCAGCGTGTGGATCACCA	AC004997.1_4|CASTOR1_2	ENSG00000248751;ENSG00000239282	AC004997.1;CASTOR1
1399	GGTCAAGATCATCTTCCGGG	AC004997.1_5|TBC1D10A_6	ENSG00000248751;ENSG00000099992	AC004997.1;TBC1D10A
1400	GTTGCAGAAGGTGTCGCCGG	AC004997.1_6|TBC1D10A_5	ENSG00000248751;ENSG00000099992	AC004997.1;TBC1D10A
1403	CTCAGATGAATGTGGCATCG	AC004997.1_9|CASTOR1_5	ENSG00000248751;ENSG00000239282	AC004997.1;CASTOR1
1405	TGTCATCAGATAACTTCGAC	AC005154.5_1|GGCT_4	ENSG00000281039;ENSG00000006625	AC005154.5;GGCT
1406	AGGCAAGAAGGGGTTAAAAG	AC005154.5_2|GGCT_7	ENSG00000281039;ENSG00000006625	AC005154.5;GGCT
1407	TTCTGGTTTCAGGCAAGAAG	AC005154.5_3	ENSG00000281039	AC005154.5
1408	GTTAAAGTTGCAACTCAAGA	AC005154.5_4	ENSG00000281039	AC005154.5
1409	AACTTCTCTTGATACTCCAG	AC005154.5_5	ENSG00000281039	AC005154.5
1415	ACGTTGCTGAAAATCCCAGG	AC005255.1_1	ENSG00000127530	AC005255.1
1416	CAGTCGTGGAGGTAAAACAG	AC005255.1_2	ENSG00000127530	AC005255.1
1417	GGTGAAAGTGACTAGGTACA	AC005255.1_3	ENSG00000127530	AC005255.1
1418	TGTACCTAGTCACTTTCACC	AC005255.1_4	ENSG00000127530	AC005255.1
1419	TAACATCTTTGGGACAGTCG	AC005255.1_5	ENSG00000127530	AC005255.1
1425	GTACACGAACACATCCTCGA	AC005261.1_1	ENSG00000131845	AC005261.1
1426	GTTCGTGTACTTCTCTCGGG	AC005261.1_2	ENSG00000131845	AC005261.1
1427	TCATCCGCTTCTCATGGCAG	AC005261.1_3	ENSG00000131845	AC005261.1
1428	TTTGCACTTGTGGCTACACT	AC005261.1_4	ENSG00000131845	AC005261.1
1429	AGCGGCGGTGCTGATGGACC	AC005261.1_5	ENSG00000131845	AC005261.1
1435	GAAGTCCTGTCTAACCTGCA	AC005324.3_1|TRIM16_1	ENSG00000251537;ENSG00000221926	AC005324.3;TRIM16
1436	GTATGACATCACGTTTGACC	AC005324.3_2	ENSG00000251537	AC005324.3
1437	GTCGGTGTCAGAGGTCAAAG	AC005324.3_3|TRIM16_2	ENSG00000251537;ENSG00000221926	AC005324.3;TRIM16
1438	GACTGTTGCCAGGAGCACAG	AC005324.3_4|TRIM16_3	ENSG00000251537;ENSG00000221926	AC005324.3;TRIM16
1439	CCTTCCCTAGTGTTTACGTA	AC005324.3_5|TRIM16_4	ENSG00000251537;ENSG00000221926	AC005324.3;TRIM16
1440	CAGACTCTCAGTGGCCACGA	AC005324.3_6|CDRT1_1	ENSG00000251537;ENSG00000241322	AC005324.3;CDRT1
1441	CAGGGTTAGATGCTGCCCCA	AC005324.3_7|CDRT1_2	ENSG00000251537;ENSG00000241322	AC005324.3;CDRT1
1442	TTCCAGGGGTCCTATACAAG	AC005324.3_8|CDRT1_4	ENSG00000251537;ENSG00000241322	AC005324.3;CDRT1
1445	GTACTCCTCGTACAGCGGCG	AC005551.1_1	ENSG00000284638	AC005551.1
1446	GAGGTGCCCGACGATGGCGT	AC005551.1_2	ENSG00000284638	AC005551.1
1447	AGCAGGTACAGCACGTACCT	AC005551.1_3	ENSG00000284638	AC005551.1
1448	GACCTCGCCCACGACCTGGC	AC005551.1_4	ENSG00000284638	AC005551.1
1449	CGTGGGCGAGGTCTTTGATG	AC005551.1_5	ENSG00000284638	AC005551.1
1455	GGGTAAGACAAAATCCTACG	AC005666.1_1	ENSG00000181013	AC005666.1
1456	GTAGCGGTTTCAGCACAGAG	AC005666.1_2	ENSG00000181013	AC005666.1
1457	TATGCAGTACCCACTCCTCG	AC005666.1_3	ENSG00000181013	AC005666.1
1458	GTACCCATGTCCCTGCTGAG	AC005666.1_4	ENSG00000181013	AC005666.1
1459	ACTGGAGGGAGACAGATCGA	AC005666.1_5	ENSG00000181013	AC005666.1
1465	CAGGAGCAGAACTGGTTCGG	AC005697.1_1|LYRM9_1	ENSG00000266202;ENSG00000232859	AC005697.1;LYRM9
1466	GAGCCATTGAAGATGCTGAC	AC005697.1_2|LYRM9_6	ENSG00000266202;ENSG00000232859	AC005697.1;LYRM9
1467	TGCCAGCAGCTGCCGACCAA	AC005697.1_3|LYRM9_2	ENSG00000266202;ENSG00000232859	AC005697.1;LYRM9
1468	GAGACTTGCCAACCTCCAGG	AC005697.1_4	ENSG00000266202	AC005697.1
1469	TAATCTGCTGGATTCTCTCA	AC005697.1_5|LYRM9_8	ENSG00000266202;ENSG00000232859	AC005697.1;LYRM9
1470	GGCAACAGCGCAGCAAGTAT	AC005697.1_6|LYRM9_3	ENSG00000266202;ENSG00000232859	AC005697.1;LYRM9
1473	CAGTTCTGCTCCTGGCAGCG	AC005697.1_9|LYRM9_4	ENSG00000266202;ENSG00000232859	AC005697.1;LYRM9
1475	TTCACACTTTCAAGTACAGA	AC005702.1_1|RPS6KB1_10	ENSG00000267318;ENSG00000108443	AC005702.1;RPS6KB1
1476	AATACCTGACAGGTGTTCGT	AC005702.1_2	ENSG00000267318	AC005702.1
1477	GGGCTGCCAATAAATCTTCG	AC005702.1_3	ENSG00000267318	AC005702.1
1478	ACTTACCAGAAAGACCTGAT	AC005702.1_4	ENSG00000267318	AC005702.1
1479	GCAGCCCACGAACACCTGTC	AC005702.1_5	ENSG00000267318	AC005702.1
1485	GAATGGGAGCAGTAAGCTGT	AC005726.1_1|RSKR_4	ENSG00000258472;ENSG00000167524	AC005726.1;RSKR
1486	CAGCAGGGTGGCAACATCCG	AC005726.1_2	ENSG00000258472	AC005726.1
1487	AAGAACTCTGGGAACTACGG	AC005726.1_3	ENSG00000258472	AC005726.1
1488	GCAGGGGGAACACACCCGGG	AC005726.1_4	ENSG00000258472	AC005726.1
1489	TTCCCATTAGGCCCATTAGG	AC005726.1_5	ENSG00000258472	AC005726.1
1495	ACATAGTACCGCCGGCCCTG	AC005747.1_1	ENSG00000007237	AC005747.1
1496	CTGCTGCAGGTCCCGGACGG	AC005747.1_2	ENSG00000007237	AC005747.1
1497	GTAGTCGCAGTAGCTCCACT	AC005747.1_3	ENSG00000007237	AC005747.1
1498	GCTTGCGAAGGTCGGCAATG	AC005747.1_4	ENSG00000007237	AC005747.1
1499	TGAATGGATACCACGCATCA	AC005747.1_5	ENSG00000007237	AC005747.1
1505	GTTCATAGTCGCTATCTGAG	AC005759.1_1|AC008397.2_1	ENSG00000105650;ENSG00000285188	AC005759.1;AC008397.2
1506	GCGGACCGTTCGGAGCAACG	AC005759.1_2|AC008397.2_2	ENSG00000105650;ENSG00000285188	AC005759.1;AC008397.2
1507	CCCCAGGATGGTCCACGTCG	AC005759.1_3|AC008397.2_3	ENSG00000105650;ENSG00000285188	AC005759.1;AC008397.2
1508	GCCGTATGCTTGTCACACAT	AC005759.1_4|AC008397.2_4	ENSG00000105650;ENSG00000285188	AC005759.1;AC008397.2
1509	AGGTGTCCGAGTACATCTCC	AC005759.1_5|AC008397.2_5	ENSG00000105650;ENSG00000285188	AC005759.1;AC008397.2
1515	GAACGTCCACCTTTCCCATG	AC005833.1_1|NDUFA9_1	ENSG00000255639;ENSG00000139180	AC005833.1;NDUFA9
1516	TCTCTTCCAAAGATGTCCGA	AC005833.1_2|NDUFA9_3	ENSG00000255639;ENSG00000139180	AC005833.1;NDUFA9
1517	AGTAGTACAACACAGCAATG	AC005833.1_3|NDUFA9_2	ENSG00000255639;ENSG00000139180	AC005833.1;NDUFA9
1518	TCATATTTATCACACCGATA	AC005833.1_4|NDUFA9_4	ENSG00000255639;ENSG00000139180	AC005833.1;NDUFA9
1519	CAGGTCGTAGATGTATCCAA	AC005833.1_5|NDUFA9_6	ENSG00000255639;ENSG00000139180	AC005833.1;NDUFA9
1520	TGACAGGACCCGGACAACCC	AC005833.1_6|NDUFA9_5	ENSG00000255639;ENSG00000139180	AC005833.1;NDUFA9
1525	CAGGTGGTAGGACTAACATG	AC005837.2_1|METTL23_1	ENSG00000267168;ENSG00000181038	AC005837.2;METTL23
1526	CGACAGACTTCCAGACAGTG	AC005837.2_2|METTL23_4	ENSG00000267168;ENSG00000181038	AC005837.2;METTL23
1527	TGGCAGCCAAAATTCCTGGA	AC005837.2_3|METTL23_9	ENSG00000267168;ENSG00000181038	AC005837.2;METTL23
1528	GCAAGGATAATATCTTGTGG	AC005837.2_4|METTL23_7	ENSG00000267168;ENSG00000181038	AC005837.2;METTL23
1529	CTCACTGTCTGGAAGTCTGT	AC005837.2_5	ENSG00000267168	AC005837.2
1535	GTCGGAGAACCAGACCTGCA	AC005840.1_1	ENSG00000111321	AC005840.1
1536	GTAGGAATTCTCGGCACATG	AC005840.1_2	ENSG00000111321	AC005840.1
1537	CTCGCAGTGTGTACACTCGA	AC005840.1_3	ENSG00000111321	AC005840.1
1538	CAACCACTGCGTCCCCTGCA	AC005840.1_4	ENSG00000111321	AC005840.1
1539	ATGCTGCCAGGAGCCCGAAG	AC005840.1_5	ENSG00000111321	AC005840.1
1545	ATCTCCTACACAGCCGACAT	AC005954.1_1	ENSG00000011132	AC005954.1
1546	CCGTTCCGACACCAGCTGGG	AC005954.1_2	ENSG00000011132	AC005954.1
1547	CATCAAGTTCCATCCGACTG	AC005954.1_3	ENSG00000011132	AC005954.1
1548	GAGGATCAAGGTCTTGACAG	AC005954.1_4	ENSG00000011132	AC005954.1
1549	CCGTAGGAACTGGCTGTAGG	AC005954.1_5	ENSG00000011132	AC005954.1
1555	AACTTACCAACGGGTACGAA	AC006059.2_1|HIGD1A_1	ENSG00000280571;ENSG00000181061	AC006059.2;HIGD1A
1556	ACACCTTCGAAATGAGCTCA	AC006059.2_2|CCDC13_1	ENSG00000280571;ENSG00000244607	AC006059.2;CCDC13
1557	CAGACTGGATCTGGTTTCGG	AC006059.2_3|CCDC13_2	ENSG00000280571;ENSG00000244607	AC006059.2;CCDC13
1558	GGACCAGCAACTGAACAGCG	AC006059.2_4|CCDC13_3	ENSG00000280571;ENSG00000244607	AC006059.2;CCDC13
1559	AAGCAGAGCTGACGACCAAG	AC006059.2_5|CCDC13_4	ENSG00000280571;ENSG00000244607	AC006059.2;CCDC13
1560	CGATGAGCTCGTCATCATGC	AC006059.2_6|CCDC13_5	ENSG00000280571;ENSG00000244607	AC006059.2;CCDC13
1565	GGAACTAGTCGCCATCAAGA	AC006486.1_1|GSK3A_2	ENSG00000268643;ENSG00000105723	AC006486.1;GSK3A
1566	GCCCGAGACAGTGTACCGGG	AC006486.1_2|GSK3A_1	ENSG00000268643;ENSG00000105723	AC006486.1;GSK3A
1567	CCCCAGCATGAAGACCCCGG	AC006486.1_3|ERF_2	ENSG00000268643;ENSG00000105722	AC006486.1;ERF
1568	TGGACCACTGCAATATTGTG	AC006486.1_4|GSK3A_3	ENSG00000268643;ENSG00000105723	AC006486.1;GSK3A
1569	TACACGGACATCAAAGTGAT	AC006486.1_5|GSK3A_10	ENSG00000268643;ENSG00000105723	AC006486.1;GSK3A
1575	GGGATTTACCTGATATTACG	AC006518.7_1|PRH1_1	ENSG00000284826;ENSG00000231887	AC006518.7;PRH1
1576	TCAGCTCAGGATTTAAATGA	AC006518.7_2|PRH1_2	ENSG00000284826;ENSG00000231887	AC006518.7;PRH1
1577	CTCTGCTGGTGATGGGAACC	AC006518.7_3|PRH1_6	ENSG00000284826;ENSG00000231887	AC006518.7;PRH1
1578	GATGTTCCCCTCGTAATATC	AC006518.7_4|PRH1_3	ENSG00000284826;ENSG00000231887	AC006518.7;PRH1
1579	CGTCAGGGACCACCTTTGGG	AC006518.7_5|PRH1_8	ENSG00000284826;ENSG00000231887	AC006518.7;PRH1
1580	TAAATCCTGAGCTGAGCTGA	AC006518.7_6|PRH1_4	ENSG00000284826;ENSG00000231887	AC006518.7;PRH1
1582	TTACGAGGGGAACATCTTCC	AC006518.7_8|PRH1_5	ENSG00000284826;ENSG00000231887	AC006518.7;PRH1
1585	GCTCTGTGGTAAACGACCTG	AC006538.1_1	ENSG00000172009	AC006538.1
1586	ACGTGTACCAGAGGATCGTG	AC006538.1_2	ENSG00000172009	AC006538.1
1587	GCGCTACTACATGAACCAGG	AC006538.1_3	ENSG00000172009	AC006538.1
1588	CTTCAACTGCCGGTGCAAGG	AC006538.1_4	ENSG00000172009	AC006538.1
1589	CTTCAACAAGAACCTGAACG	AC006538.1_5	ENSG00000172009	AC006538.1
1595	CTGTCTCGATGATCTTCACG	AC006538.3_1|SLC39A3_1	ENSG00000267001;ENSG00000141873	AC006538.3;SLC39A3
1596	GGCCAAAATCCTGTGCATGG	AC006538.3_2|SLC39A3_3	ENSG00000267001;ENSG00000141873	AC006538.3;SLC39A3
1597	CAGCAGAGCGTTGAAGCACG	AC006538.3_3|SLC39A3_2	ENSG00000267001;ENSG00000141873	AC006538.3;SLC39A3
1598	GGCCACTAGCAATTTCACCA	AC006538.3_4|SLC39A3_4	ENSG00000267001;ENSG00000141873	AC006538.3;SLC39A3
1599	ACAGAGTAACGATTACCGCG	AC006538.3_5|DIRAS1_1	ENSG00000267001;ENSG00000176490	AC006538.3;DIRAS1
1605	GGAAGCGCTCAAAGACGTAG	AC007040.2_1|TEX261_1	ENSG00000258881;ENSG00000144043	AC007040.2;TEX261
1606	TCCCTCAACAGGACTAGTGG	AC007040.2_2|TEX261_2	ENSG00000258881;ENSG00000144043	AC007040.2;TEX261
1607	AGCGGCTGGACTCTATTACC	AC007040.2_3|TEX261_3	ENSG00000258881;ENSG00000144043	AC007040.2;TEX261
1608	CAGCAGGTACATGAACCACA	AC007040.2_4|TEX261_4	ENSG00000258881;ENSG00000144043	AC007040.2;TEX261
1609	ACGCAAACGGAATTATCCAC	AC007040.2_5|TEX261_5	ENSG00000258881;ENSG00000144043	AC007040.2;TEX261
1615	GATCTCGGTCCATCTCAGGG	AC007244.1_1	ENSG00000286265	AC007244.1
1616	TGGCCTCTGACTCTCCGACC	AC007244.1_2	ENSG00000286265	AC007244.1
1617	TGGACCGAGATCTTCAGTTG	AC007244.1_3	ENSG00000286265	AC007244.1
1618	TGTTGCGGAGGACTACTGAG	AC007244.1_4	ENSG00000286265	AC007244.1
1619	TAGCCCGCCACTCGGCTGCG	AC007244.1_5	ENSG00000286265	AC007244.1
1625	CGCCTACAGAACGAGCATCG	AC007326.4_1|DGCR6_1	ENSG00000283809;ENSG00000183628	AC007326.4;DGCR6
1626	CGCGCCATGGAGCGCTACGC	AC007326.4_2|DGCR6_3	ENSG00000283809;ENSG00000183628	AC007326.4;DGCR6
1627	GGTGGAGCACCGGATCCGTG	AC007326.4_3|DGCR6_2	ENSG00000283809;ENSG00000183628	AC007326.4;DGCR6
1628	GCGACACTACCAGCTGCTGT	AC007326.4_4|DGCR6_4	ENSG00000283809;ENSG00000183628	AC007326.4;DGCR6
1629	CAGGGCCAGGTCGCTCAGCG	AC007326.4_5|DGCR6_5	ENSG00000283809;ENSG00000183628	AC007326.4;DGCR6
1635	ACAGCAGGAACTGTGTTCGG	AC007846.2_1|WSCD1_8	ENSG00000285471;ENSG00000179314	AC007846.2;WSCD1
1636	TCATCAGGTAGGCAGCCGTG	AC007846.2_2|WSCD1_1	ENSG00000285471;ENSG00000179314	AC007846.2;WSCD1
1637	AACTTCTGGAGTCGGAAGAA	AC007846.2_3	ENSG00000285471	AC007846.2
1638	ACGGCTGCCTACCTGATGAC	AC007846.2_4	ENSG00000285471	AC007846.2
1639	GGCGGAGAAACTTCTGGAGT	AC007846.2_5	ENSG00000285471	AC007846.2
1645	CTCCAGCAAGAGCACCACGG	AC007906.2_1	ENSG00000277639	AC007906.2
1646	CCACTCCAGCAAGAGCACCA	AC007906.2_2	ENSG00000277639	AC007906.2
1647	AGGGGTTCCATCCTTCAGCG	AC007906.2_3	ENSG00000277639	AC007906.2
1648	CCGTGGTGCTCTTGCTGGAG	AC007906.2_4	ENSG00000277639	AC007906.2
1649	AGGTCTGGAGACCGGCACCC	AC007906.2_5	ENSG00000277639	AC007906.2
1655	GGCGGCGCAAATTCCAATTG	AC007998.2_1|INO80C_1	ENSG00000267140;ENSG00000153391	AC007998.2;INO80C
1656	ACTACTTGAAGATCACATGG	AC007998.2_2	ENSG00000267140	AC007998.2
1657	GTTCCGGACTATTCCGGGAG	AC007998.2_3|INO80C_5	ENSG00000267140;ENSG00000153391	AC007998.2;INO80C
1658	TAGTCCGGAACAGCAAGAAG	AC007998.2_4|INO80C_9	ENSG00000267140;ENSG00000153391	AC007998.2;INO80C
1659	GTGCCTGGACTTGGAGAACC	AC007998.2_5	ENSG00000267140	AC007998.2
1665	GCCCGAAAAGTGGGATGAAG	AC008162.2_1|CT47A1_7|CT47A10_7|CT47A11_7|CT47A12_7|CT47A2_7|CT47A3_7|CT47A4_7|CT47A5_7|CT47A6_9|CT47A7_7|CT47A8_7|CT47A9_7	ENSG00000278646;ENSG00000236371;ENSG00000224089;ENSG00000226929;ENSG00000226685;ENSG00000242362;ENSG00000236126;ENSG00000230594;ENSG00000237957;ENSG00000226023;ENSG00000228517;ENSG00000230347;ENSG00000226600	AC008162.2;CT47A1;CT47A10;CT47A11;CT47A12;CT47A2;CT47A3;CT47A4;CT47A5;CT47A6;CT47A7;CT47A8;CT47A9
1666	CTAAATCTCAGCCCGAAAAG	AC008162.2_2	ENSG00000278646	AC008162.2
1667	AGAGAAGGATGCAGAAAACA	AC008162.2_3|CT47A1_10|CT47A6_7	ENSG00000278646;ENSG00000236371;ENSG00000226023	AC008162.2;CT47A1;CT47A6
1668	GGCCCAAGATGCTGCAGGCG	AC008162.2_4	ENSG00000278646	AC008162.2
1669	ACAAGGTGAAGAACTCCAAA	AC008162.2_5	ENSG00000278646	AC008162.2
1675	GGGTTGCCCCTGAACTTGAG	AC008397.1_1	ENSG00000284797	AC008397.1
1676	GGGTTCCTGTGTAACTCACG	AC008397.1_2	ENSG00000284797	AC008397.1
1677	AAGCAGAAGTGGCGGCAGCT	AC008397.1_3	ENSG00000284797	AC008397.1
1678	AGGTCAAGGGCTCCGTTCCG	AC008397.1_4	ENSG00000284797	AC008397.1
1679	GTTACACAGGAACCCGAGTG	AC008397.1_5	ENSG00000284797	AC008397.1
1685	TGGAGCTGGAGAACATCCGG	AC008403.1_1|CYTH2_2	ENSG00000268465;ENSG00000105443	AC008403.1;CYTH2
1686	CCTGCAGTAAGACCTTGCAA	AC008403.1_2|CYTH2_4	ENSG00000268465;ENSG00000105443	AC008403.1;CYTH2
1687	CAGTGAAGCCATGAGCGAGG	AC008403.1_3	ENSG00000268465	AC008403.1
1688	GTTCAACATGGACCCCAAGA	AC008403.1_4	ENSG00000268465	AC008403.1
1689	CTTGCAACGGAACCGGAAGA	AC008403.1_5	ENSG00000268465	AC008403.1
1692	GCTGAACAAGACAGCCATCG	AC008403.1_8|CYTH2_1	ENSG00000268465;ENSG00000105443	AC008403.1;CYTH2
1695	TCATGTTTCTTCATGGTCAA	AC008554.1_1	ENSG00000237440	AC008554.1
1696	GACCATGAAGAAACATGAGA	AC008554.1_2	ENSG00000237440	AC008554.1
1697	AAGGTATGAAAACCGGCTAA	AC008554.1_3	ENSG00000237440	AC008554.1
1698	CTTGCACCTACCTGAGGGGT	AC008554.1_4	ENSG00000237440	AC008554.1
1699	TATGTGTAGTAAGGACAGAG	AC008554.1_5	ENSG00000237440	AC008554.1
1705	CAGAATCGGGATGAACATCG	AC008676.3_1|FNDC9_1	ENSG00000285868;ENSG00000172568	AC008676.3;FNDC9
1706	GCCTCGAACGATCAGCTCCG	AC008676.3_2|FNDC9_2	ENSG00000285868;ENSG00000172568	AC008676.3;FNDC9
1707	TTCGAGGCACCTTCTCCTCG	AC008676.3_3|FNDC9_3	ENSG00000285868;ENSG00000172568	AC008676.3;FNDC9
1708	TGGTAATAGTCCTCCAGGCA	AC008676.3_4|FNDC9_4	ENSG00000285868;ENSG00000172568	AC008676.3;FNDC9
1709	AGCCAGCGGACTCTTATCCA	AC008676.3_5|FNDC9_5	ENSG00000285868;ENSG00000172568	AC008676.3;FNDC9
1715	TGTTGACGGTGATGCACACG	AC008687.1_1|CGB1_3|CGB2_2|CGB3_1|CGB5_1|CGB7_3|CGB8_1	ENSG00000267335;ENSG00000267631;ENSG00000104818;ENSG00000104827;ENSG00000189052;ENSG00000196337;ENSG00000213030	AC008687.1;CGB1;CGB2;CGB3;CGB5;CGB7;CGB8
1716	GCATTGATGGGGCGGCACCG	AC008687.1_2|CGB1_4|CGB3_2|CGB5_2|CGB8_2	ENSG00000267335;ENSG00000267631;ENSG00000104827;ENSG00000189052;ENSG00000213030	AC008687.1;CGB1;CGB3;CGB5;CGB8
1717	TGCCGGCTACTGCCCCACCA	AC008687.1_3|CGB1_5|CGB2_4|CGB3_4|CGB5_4|CGB7_5|CGB8_4	ENSG00000267335;ENSG00000267631;ENSG00000104818;ENSG00000104827;ENSG00000189052;ENSG00000196337;ENSG00000213030	AC008687.1;CGB1;CGB2;CGB3;CGB5;CGB7;CGB8
1718	CCGCCCCATCAATGCCACCC	AC008687.1_4|CGB1_7|CGB3_5|CGB7_7|CGB8_5	ENSG00000267335;ENSG00000267631;ENSG00000104827;ENSG00000196337;ENSG00000213030	AC008687.1;CGB1;CGB3;CGB7;CGB8
1719	TGGACTCGAAGCGCACATCG	AC008687.1_5|CGB2_9|CGB3_9|CGB5_8|CGB7_6|CGB8_10	ENSG00000267335;ENSG00000104818;ENSG00000104827;ENSG00000189052;ENSG00000196337;ENSG00000213030	AC008687.1;CGB2;CGB3;CGB5;CGB7;CGB8
1725	GTTGCAGAGATACGACAGCC	AC008687.4_1	ENSG00000268655	AC008687.4
1726	TTTCCGCAGCTCAGACACCG	AC008687.4_2	ENSG00000268655	AC008687.4
1727	AAGGCCGGCCAGACAGCTCG	AC008687.4_3	ENSG00000268655	AC008687.4
1728	GCTTTGCAACTTGGGGTAGA	AC008687.4_4	ENSG00000268655	AC008687.4
1729	ACTCGCAGACCACCACCGCG	AC008687.4_5	ENSG00000268655	AC008687.4
1735	CATCGGGAACTAGACCGGAG	AC008695.1_1|RAPGEF6_1	ENSG00000273217;ENSG00000158987	AC008695.1;RAPGEF6
1736	GCTGATTCAGGACTGAAACG	AC008695.1_2|RAPGEF6_3	ENSG00000273217;ENSG00000158987	AC008695.1;RAPGEF6
1737	GAGCTTCTGGAACAGCGTAG	AC008695.1_3|FNIP1_3	ENSG00000273217;ENSG00000217128	AC008695.1;FNIP1
1738	ATGTAAACGTACCTGCAAGG	AC008695.1_4|RAPGEF6_4	ENSG00000273217;ENSG00000158987	AC008695.1;RAPGEF6
1739	CATGTACTGCTTATCCAGAG	AC008695.1_5|RAPGEF6_5	ENSG00000273217;ENSG00000158987	AC008695.1;RAPGEF6
1745	AAACTGTCAACACTGGTAGG	AC008736.1_1	ENSG00000173809	AC008736.1
1746	CTATTTAGCAACTACCCAGG	AC008736.1_2	ENSG00000173809	AC008736.1
1747	ATTGTGAGGAGCTAAAGTGC	AC008736.1_3	ENSG00000173809	AC008736.1
1748	GGGCACACGATGACTGCGAG	AC008736.1_4	ENSG00000173809	AC008736.1
1749	ATAATAACCCAGAAGCAACC	AC008736.1_5	ENSG00000173809	AC008736.1
1755	TGGTGTGGTACAGCTTACAC	AC008755.1_1	ENSG00000130749	AC008755.1
1756	CAAGAGTTATGGCATGTACG	AC008755.1_2	ENSG00000130749	AC008755.1
1757	GGATGAAGAGGATTTCTACG	AC008755.1_3	ENSG00000130749	AC008755.1
1758	GAGACCCAGGATACCTCCGG	AC008755.1_4	ENSG00000130749	AC008755.1
1759	CGACTATGACGAGTACTCCA	AC008755.1_5	ENSG00000130749	AC008755.1
1765	TATAGAGGCCAAGTTAACAA	AC008758.1_1|ZNF709_1	ENSG00000196826;ENSG00000242852	AC008758.1;ZNF709
1766	TTTGTTAACTTGGCCTCTAT	AC008758.1_2|ZNF709_2	ENSG00000196826;ENSG00000242852	AC008758.1;ZNF709
1767	AAAATCAGGGGAGAAAGCTA	AC008758.1_3|ZNF709_3	ENSG00000196826;ENSG00000242852	AC008758.1;ZNF709
1768	TCATGACTTCGAAAGGATGT	AC008758.1_4|ZNF709_4	ENSG00000196826;ENSG00000242852	AC008758.1;ZNF709
1769	TTGAAGATCACAAAAATCAG	AC008758.1_5|ZNF709_5	ENSG00000196826;ENSG00000242852	AC008758.1;ZNF709
1775	CACATCCTCTAAAGCCACTG	AC008758.5_1|ZNF443_1|ZNF799_1	ENSG00000268870;ENSG00000180855;ENSG00000196466	AC008758.5;ZNF443;ZNF799
1776	GATATCCCAGGAAAAATCTA	AC008758.5_2|ZNF443_2|ZNF799_2	ENSG00000268870;ENSG00000180855;ENSG00000196466	AC008758.5;ZNF443;ZNF799
1777	ATCAGGAACCTGGATTGTGT	AC008758.5_3|ZNF443_3|ZNF799_3	ENSG00000268870;ENSG00000180855;ENSG00000196466	AC008758.5;ZNF443;ZNF799
1778	CCATATGAAAGCCGTATGAG	AC008758.5_4|ZNF799_4	ENSG00000268870;ENSG00000196466	AC008758.5;ZNF799
1779	TGAACTTCACCCGAGAAGAG	AC008758.5_5|ZNF443_5|ZNF799_5	ENSG00000268870;ENSG00000180855;ENSG00000196466	AC008758.5;ZNF443;ZNF799
1785	CGTTCAGCAGAGCATCACCA	AC008763.3_1|MCEMP1_4	ENSG00000269711;ENSG00000183019	AC008763.3;MCEMP1
1786	AGATTAGAGACGACATTAGC	AC008763.3_2|MCEMP1_9	ENSG00000269711;ENSG00000183019	AC008763.3;MCEMP1
1787	CACAAAGGTACAGAAAATCT	AC008763.3_3|MCEMP1_10	ENSG00000269711;ENSG00000183019	AC008763.3;MCEMP1
1788	TCTCTCTTCGCATGCTTGTA	AC008763.3_4	ENSG00000269711	AC008763.3
1789	CATGGTGATGCTCTGCTGAA	AC008763.3_5	ENSG00000269711	AC008763.3
1791	GAAGGCGCTCAGGCTCACCT	AC008763.3_7|TRAPPC5_1	ENSG00000269711;ENSG00000181029	AC008763.3;TRAPPC5
1795	GTTGCTGATGAATGCCGGGG	AC008764.4_1|SMIM7_1	ENSG00000268790;ENSG00000214046	AC008764.4;SMIM7
1796	CCCCTAATTACCCGAACAGC	AC008764.4_2|SMIM7_3	ENSG00000268790;ENSG00000214046	AC008764.4;SMIM7
1797	TAGGAAAAAGAAGGACACGC	AC008764.4_3|SMIM7_4	ENSG00000268790;ENSG00000214046	AC008764.4;SMIM7
1798	AATTAGACCTTACCTGTGCT	AC008764.4_4|SMIM7_6	ENSG00000268790;ENSG00000214046	AC008764.4;SMIM7
1799	AGGACGTTGCTGATGAATGC	AC008764.4_5|SMIM7_7	ENSG00000268790;ENSG00000214046	AC008764.4;SMIM7
1801	TCCACAGATCCGGAACATGG	AC008764.4_7|MED26_1	ENSG00000268790;ENSG00000105085	AC008764.4;MED26
1803	GAAATACCCTATTACCAAAG	AC008764.4_9|MED26_3	ENSG00000268790;ENSG00000105085	AC008764.4;MED26
1805	CAACATCCTCACAGGCCACA	AC008770.2_1|ZNF763_1	ENSG00000267179;ENSG00000197054	AC008770.2;ZNF763
1806	CCCGGCTTTCAGATGTACCG	AC008770.2_2|ZNF700_2	ENSG00000267179;ENSG00000196757	AC008770.2;ZNF700
1807	CTTTGCTGGATATTTCGCAG	AC008770.2_3|ZNF763_2	ENSG00000267179;ENSG00000197054	AC008770.2;ZNF763
1808	TCAGGACCCTGTGGCCTGTG	AC008770.2_4|ZNF763_3	ENSG00000267179;ENSG00000197054	AC008770.2;ZNF763
1809	CAGCTCCTGTGACTACAGCA	AC008770.2_5|ZNF700_5	ENSG00000267179;ENSG00000196757	AC008770.2;ZNF700
1810	TTCAGGCATTCGAAGACGCA	AC008770.2_6|ZNF763_4	ENSG00000267179;ENSG00000197054	AC008770.2;ZNF763
1811	GCACAAGGCATACGAGTATC	AC008770.2_7|ZNF763_5	ENSG00000267179;ENSG00000197054	AC008770.2;ZNF763
1813	ATTACCTGAAGTTTCTCCTG	AC008770.2_9|ZNF439_5|ZNF763_6	ENSG00000267179;ENSG00000171291;ENSG00000197054	AC008770.2;ZNF439;ZNF763
1815	TTGAGGAATCTGGCCTCCAT	AC008770.4_1|ZNF844_1	ENSG00000286098;ENSG00000223547	AC008770.4;ZNF844
1816	GTGTGTGGAGAAGTCTTCGT	AC008770.4_2|ZNF844_3	ENSG00000286098;ENSG00000223547	AC008770.4;ZNF844
1817	GCAGGAAACCTTGAGGAATC	AC008770.4_3|ZNF844_6	ENSG00000286098;ENSG00000223547	AC008770.4;ZNF844
1818	AATCACCTTAGATTATTCCT	AC008770.4_4|ZNF844_5	ENSG00000286098;ENSG00000223547	AC008770.4;ZNF844
1819	ATGCAAGAAAAGGCTCACAC	AC008770.4_5|ZNF844_7	ENSG00000286098;ENSG00000223547	AC008770.4;ZNF844
1825	TAGCATCTCTTCAGTCACCG	AC008878.1_1|TEX45_6	ENSG00000267952;ENSG00000198723	AC008878.1;TEX45
1826	GGGGCCGGAGGTGTTCTGTG	AC008878.1_2	ENSG00000267952	AC008878.1
1827	TGACTGAAGAGATGCTACAG	AC008878.1_3	ENSG00000267952	AC008878.1
1828	TCTTCAGTCACCGGGGCCGG	AC008878.1_4	ENSG00000267952	AC008878.1
1829	TGAGCGCCGCATTTCAGGCG	AC008878.1_5	ENSG00000267952	AC008878.1
1835	TTGGCAACTTCTCCATCGTG	AC008878.3_1|ARHGEF18_1	ENSG00000268861;ENSG00000104880	AC008878.3;ARHGEF18
1836	ATGACGGTCTCTCAGAAAGG	AC008878.3_2|ARHGEF18_2	ENSG00000268861;ENSG00000104880	AC008878.3;ARHGEF18
1837	TTGTAGCAGCAAAAGTACGT	AC008878.3_3|ARHGEF18_4	ENSG00000268861;ENSG00000104880	AC008878.3;ARHGEF18
1838	TCTGCCTGGTCACTCGACTG	AC008878.3_4|AC119396.1_5	ENSG00000268861;ENSG00000263264	AC008878.3;AC119396.1
1839	AATCTCACTCCTCAGCGAGG	AC008878.3_5|ARHGEF18_3	ENSG00000268861;ENSG00000104880	AC008878.3;ARHGEF18
1840	CGTTACAAAAGCTCATCGTG	AC008878.3_6|ARHGEF18_5	ENSG00000268861;ENSG00000104880	AC008878.3;ARHGEF18
1845	CTGGGTCTCTCTGATTCTCA	AC008977.1_1	ENSG00000176695	AC008977.1
1846	GGCATTATGGCTGTCGCATG	AC008977.1_2|OR4F4_3	ENSG00000176695;ENSG00000177693	AC008977.1;OR4F4
1847	GAAGGGTAAGTGCACGGCAA	AC008977.1_3|OR4F4_2	ENSG00000176695;ENSG00000177693	AC008977.1;OR4F4
1848	CCACTGTTATGACAATAAGA	AC008977.1_4|OR4F4_5|OR4F5_3	ENSG00000176695;ENSG00000177693;ENSG00000186092	AC008977.1;OR4F4;OR4F5
1849	ACTTATCTAAAGGGCGATGC	AC008977.1_5	ENSG00000176695	AC008977.1
1851	CACTCCCACCAAAGAAGTGA	AC008977.1_7|OR4F4_8|OR4F5_4	ENSG00000176695;ENSG00000177693;ENSG00000186092	AC008977.1;OR4F4;OR4F5
1855	TGATGGCTACGCTGTAGACC	AC008982.1_1|HNRNPL_7	ENSG00000268083;ENSG00000104824	AC008982.1;HNRNPL
1856	GAGAGACGCTGACTGTCGGG	AC008982.1_2|ECH1_5	ENSG00000268083;ENSG00000104823	AC008982.1;ECH1
1857	TTGCAGATCTGCGATGAGCT	AC008982.1_3|HNRNPL_8	ENSG00000268083;ENSG00000104824	AC008982.1;HNRNPL
1858	CCATGAACAAGGTCTTCTGG	AC008982.1_4|ECH1_3	ENSG00000268083;ENSG00000104823	AC008982.1;ECH1
1859	TGTGCTCATGGTCTATGGCT	AC008982.1_5	ENSG00000268083	AC008982.1
1865	TGCAAGTGTGGAGATAAGTC	AC009070.1_1|CMC2_1	ENSG00000286221;ENSG00000103121	AC009070.1;CMC2
1866	CGTCTTGATTAACTTGCTTA	AC009070.1_2|CMC2_3	ENSG00000286221;ENSG00000103121	AC009070.1;CMC2
1867	CATTCTTCAGTGTGCAAGTG	AC009070.1_3|CMC2_6	ENSG00000286221;ENSG00000103121	AC009070.1;CMC2
1868	GCCACGTGCAAAACGACCAG	AC009119.2_2|MLYCD_5	ENSG00000260300;ENSG00000103150	AC009119.2;MLYCD
1869	CCTTGACGACTCGCTTTATG	AC009119.2_3	ENSG00000260300	AC009119.2
1870	AGCCACAGACCAGGCACCGT	AC009119.2_4	ENSG00000260300	AC009119.2
1871	TCCATCAGCTTGACCCAGCA	AC009119.2_5|MLYCD_9	ENSG00000260300;ENSG00000103150	AC009119.2;MLYCD
1873	CCTCATAAAGCGAGTCGTCA	AC009119.2_7|MLYCD_4	ENSG00000260300;ENSG00000103150	AC009119.2;MLYCD
1877	TGAGCCTGAAGGTTGTGCCG	AC009163.4_1|AC009163.5_1|TMEM170A_2	ENSG00000261717;ENSG00000261717;ENSG00000166822	AC009163.4;AC009163.5;TMEM170A
1878	GCAGCAGATCCTGAGCCTGA	AC009163.4_2|TMEM170A_6	ENSG00000261717;ENSG00000166822	AC009163.4;TMEM170A
1879	GAGCAGACACAGAAAACCCA	AC009163.4_3|CFDP1_9	ENSG00000261717;ENSG00000153774	AC009163.4;CFDP1
1880	AGCAGAGGGAAGTAGAGTTG	AC009163.4_4|TMEM170A_8	ENSG00000261717;ENSG00000166822	AC009163.4;TMEM170A
1881	TCACCTGGCTGGAATGCTCT	AC009163.4_5	ENSG00000261717	AC009163.4
1887	CTTAAGAAAAGAATGCCGGA	AC009412.1_1|FAM220A_1	ENSG00000286075;ENSG00000178397	AC009412.1;FAM220A
1888	GCACAAGTGCAGCAGGCCGG	AC009412.1_2|FAM220A_2	ENSG00000286075;ENSG00000178397	AC009412.1;FAM220A
1889	TGTGAATTTCCATCAACCAC	AC009412.1_3|FAM220A_3	ENSG00000286075;ENSG00000178397	AC009412.1;FAM220A
1890	CTGCTGCACTTGTGCCAGGC	AC009412.1_4|FAM220A_4	ENSG00000286075;ENSG00000178397	AC009412.1;FAM220A
1891	ACCCACGGCTGTGCTCGGAG	AC009412.1_5|FAM220A_5	ENSG00000286075;ENSG00000178397	AC009412.1;FAM220A
1897	GGTCACGTGACATGGCCCCG	AC009779.3_1|BLOC1S1_1	ENSG00000258311;ENSG00000135441	AC009779.3;BLOC1S1
1898	GAGGTCCATACCCCACATTG	AC009779.3_2|BLOC1S1_2	ENSG00000258311;ENSG00000135441	AC009779.3;BLOC1S1
1899	AGGCCAGTGGATCGGAATGG	AC009779.3_3|BLOC1S1_3	ENSG00000258311;ENSG00000135441	AC009779.3;BLOC1S1
1900	AATGAACGCAAGGAGCTGCA	AC009779.3_4|BLOC1S1_4	ENSG00000258311;ENSG00000135441	AC009779.3;BLOC1S1
1901	TTGGGCAGCCTGGACCTGTA	AC009779.3_5|BLOC1S1_5	ENSG00000258311;ENSG00000135441	AC009779.3;BLOC1S1
1907	CCATAGCTACTTGCACAGGA	AC009879.2_1|ADHFE1_4	ENSG00000285655;ENSG00000147576	AC009879.2;ADHFE1
1908	GGGGATGCCATTCTTCACTA	AC009879.2_2	ENSG00000285655	AC009879.2
1909	TAATGTGAGAGTGGAACCAA	AC009879.2_3	ENSG00000285655	AC009879.2
1910	CACATTATCATAAACCGTAA	AC009879.2_4	ENSG00000285655	AC009879.2
1911	GCCACCACCGACAGCAACAT	AC009879.2_5	ENSG00000285655	AC009879.2
1917	CAAATGTAGCAAACAACTGC	AC010255.3_1	ENSG00000250803	AC010255.3
1918	TACATTTGTGGTCGTGAATA	AC010255.3_2	ENSG00000250803	AC010255.3
1919	ACTTGTTGCCTAAAGAGTTA	AC010255.3_3	ENSG00000250803	AC010255.3
1920	TTCTAGGAACTTACCAGTAA	AC010255.3_4	ENSG00000250803	AC010255.3
1921	GAACAATCAGTCTGTCTGGC	AC010255.3_5	ENSG00000250803	AC010255.3
1927	CCTTTGAGGATGATCTGAGG	AC010319.2_1|NXNL1_7	ENSG00000269035;ENSG00000171773	AC010319.2;NXNL1
1928	GGGGACGTGCTCACTCGCGA	AC010319.2_2|NXNL1_9	ENSG00000269035;ENSG00000171773	AC010319.2;NXNL1
1929	GGGATCTCCGTCTATTTAGC	AC010319.2_3|TMEM221_2	ENSG00000269035;ENSG00000188051	AC010319.2;TMEM221
1930	CCTCGGGCGCCAGTTCTCAG	AC010319.2_4	ENSG00000269035	AC010319.2
1931	TCAGATCATCCTCAAAGGGC	AC010319.2_5	ENSG00000269035	AC010319.2
1933	CCCACAGCAGAAAAGGCCAA	AC010319.2_7|TMEM221_5	ENSG00000269035;ENSG00000188051	AC010319.2;TMEM221
1937	GCATGCCACAGGGGCCACAT	AC010325.1_1	ENSG00000261341	AC010325.1
1938	TCACAGCTTCCCCAGAGGAG	AC010325.1_2	ENSG00000261341	AC010325.1
1939	AGAGGAGGGGGCATGCCACA	AC010325.1_3	ENSG00000261341	AC010325.1
1940	GGTGAACAAGGCCATGGCCA	AC010325.1_4	ENSG00000261341	AC010325.1
1941	TATACTCACAGCTTCCCCAG	AC010325.1_5	ENSG00000261341	AC010325.1
1947	TCTGTGAGTCTAGGCCATCG	AC010327.1_1	ENSG00000080031	AC010327.1
1948	AACAGACACCAGAGTCACCG	AC010327.1_2	ENSG00000080031	AC010327.1
1949	TCTCACATGTGGACGCACAG	AC010327.1_3	ENSG00000080031	AC010327.1
1950	GTAGAGTACACTGGAGACGG	AC010327.1_4	ENSG00000080031	AC010327.1
1951	AACAGCCACCAACGTCACCG	AC010327.1_5	ENSG00000080031	AC010327.1
1957	GGGCAGCCAAGATGACCCGA	AC010330.1_1	ENSG00000169393	AC010330.1
1958	ACGGCTCTGGTGGCACACCA	AC010330.1_2	ENSG00000169393	AC010330.1
1959	CTGTTTCTCATCGAAGACAG	AC010330.1_3	ENSG00000169393	AC010330.1
1960	TGTGGTCTCTGATTGCATGG	AC010330.1_4	ENSG00000169393	AC010330.1
1961	CTGCCCTTCAGGGATGCATG	AC010330.1_5	ENSG00000169393	AC010330.1
1967	ACAATATGTCGGACCCACGG	AC010422.5_1|WDR83OS_1	ENSG00000269590;ENSG00000105583	AC010422.5;WDR83OS
1968	CCTCACACACATGATGACGT	AC010422.5_2|MAN2B1_1	ENSG00000269590;ENSG00000104774	AC010422.5;MAN2B1
1969	AAGGCCGGGTTACATTCGCT	AC010422.5_3|WDR83OS_2	ENSG00000269590;ENSG00000105583	AC010422.5;WDR83OS
1970	AAGAATGACATCCAGCACGC	AC010422.5_4|MAN2B1_3	ENSG00000269590;ENSG00000104774	AC010422.5;MAN2B1
1971	CCCCGCCCACCTTAAGCATG	AC010422.5_5|WDR83OS_4	ENSG00000269590;ENSG00000105583	AC010422.5;WDR83OS
1974	CTAACAATATGTCGGACCCA	AC010422.5_8|WDR83OS_5	ENSG00000269590;ENSG00000105583	AC010422.5;WDR83OS
1977	AACGCCACAATTACCTGAGT	AC010522.1_1	ENSG00000268750	AC010522.1
1978	ATTACCTGAGTAGGGCGCCT	AC010522.1_2	ENSG00000268750	AC010522.1
1979	CTCGGCGCAGCCGCAGCCAT	AC010522.1_3	ENSG00000268750	AC010522.1
1980	TGAGGCCACACATTTCACAG	AC010522.1_4	ENSG00000268750	AC010522.1
1981	TTGGTGTGGATCAAAAGATG	AC010522.1_5	ENSG00000268750	AC010522.1
1987	AGACAGTGGAGATCGACCTG	AC010531.1_1|FBXO31_5	ENSG00000131152;ENSG00000103264	AC010531.1;FBXO31
1988	GCTTTCCTTACCGAATGACG	AC010531.1_2|C16orf95_2	ENSG00000131152;ENSG00000260456	AC010531.1;C16orf95
1989	GCGACCCCAACATCCCCGCT	AC010531.1_3	ENSG00000131152	AC010531.1
1990	GAATGCCAGACCAGATTCGG	AC010531.1_4|C16orf95_3	ENSG00000131152;ENSG00000260456	AC010531.1;C16orf95
1991	TGAAGTTGCGCTGGTTCTCG	AC010531.1_5	ENSG00000131152	AC010531.1
1997	ATGGGCGCCTCGGTCTCCAG	AC010605.1_1	ENSG00000161243	AC010605.1
1998	CGAAAGTGGATGGTGCAACA	AC010605.1_2	ENSG00000161243	AC010605.1
1999	TGGGGAGCCCGACACGACAG	AC010605.1_3	ENSG00000161243	AC010605.1
2000	GAAGCAGGTCTTGGACCTAG	AC010605.1_4	ENSG00000161243	AC010605.1
2001	AACCTTATTCGCAACCCCTG	AC010605.1_5	ENSG00000161243	AC010605.1
2007	CGTCATCAAAGACCCCGATG	AC010616.1_1	ENSG00000268041	AC010616.1
2008	ACAGTTACTACTACAACAAG	AC010616.1_2	ENSG00000268041	AC010616.1
2009	ACGCAATTTATCTGTCTCGG	AC010616.1_3	ENSG00000268041	AC010616.1
2010	TTACCGGGGGTCCAGAGAGC	AC010616.1_4	ENSG00000268041	AC010616.1
2011	CAGAGTCATCCCCTGGCTCG	AC010616.1_5	ENSG00000268041	AC010616.1
2017	GTGAGCAGGTGTGACCATCG	AC010618.1_1	ENSG00000130313	AC010618.1
2018	AACTCGAGAACACCGAGATG	AC010618.1_2	ENSG00000130313	AC010618.1
2019	GTGAGGGTCACACGCTGTGG	AC010618.1_3	ENSG00000130313	AC010618.1
2020	GATCACGCCGAGAGCACGTA	AC010618.1_4	ENSG00000130313	AC010618.1
2021	TAACCCCGAGCTGCCTGTGG	AC010618.1_5	ENSG00000130313	AC010618.1
2027	CTTCCGGGTGGGCATGAGGA	AC010646.1_1	ENSG00000269095	AC010646.1
2028	GCGGCGGAGACCTCTTCCCG	AC010646.1_2	ENSG00000269095	AC010646.1
2029	GCACTCGCTGCCTGGTGCCG	AC010646.1_3	ENSG00000269095	AC010646.1
2030	CCGGGTGGGCATGAGGAAGG	AC010646.1_4	ENSG00000269095	AC010646.1
2031	ACGGCACCAGGCAGCGAGTG	AC010646.1_5	ENSG00000269095	AC010646.1
2037	GAAGTACGAGCGGATCCGAG	AC010761.1_1	ENSG00000160602	AC010761.1
2038	CACCGATCTTGACGACCATG	AC010761.1_2	ENSG00000160602	AC010761.1
2039	CTGGTGCTGAAGATCATGAG	AC010761.1_3	ENSG00000160602	AC010761.1
2040	AGTACTCAATGACATTGGGG	AC010761.1_4	ENSG00000160602	AC010761.1
2041	CAGGCATACACTGACGACAG	AC010761.1_5	ENSG00000160602	AC010761.1
2047	GCTCCTACATGGCTCCGGAG	AC011005.1_1	ENSG00000230626	AC011005.1
2048	GTCAGCATTGCGGTTCTCCG	AC011005.1_2	ENSG00000230626	AC011005.1
2049	CGCCTCCGAGGCAAACCTGG	AC011005.1_3	ENSG00000230626	AC011005.1
2050	ACGGTGAGTTGCACTCGTGC	AC011005.1_4	ENSG00000230626	AC011005.1
2051	TCATCAAAAACCCAACGGAG	AC011005.1_5	ENSG00000230626	AC011005.1
2057	GAAGGAGCGACTGAACCCAC	AC011195.2_1	ENSG00000266826	AC011195.2
2058	AATGATCTAGACGCTTACGG	AC011195.2_2	ENSG00000266826	AC011195.2
2059	CAGCTTCTGGACGAAGTCGA	AC011195.2_3	ENSG00000266826	AC011195.2
2060	TTTGCTGGAATCGAACAGCT	AC011195.2_4	ENSG00000266826	AC011195.2
2061	TCAGTGCCATTACTATCGTG	AC011195.2_5	ENSG00000266826	AC011195.2
2067	TGACCCGACAGTCCTCGACG	AC011448.1_1|NDUFA13_1	ENSG00000258674;ENSG00000186010	AC011448.1;NDUFA13
2068	TACAGGCAGAAACCGACCGG	AC011448.1_2|NDUFA13_2	ENSG00000258674;ENSG00000186010	AC011448.1;NDUFA13
2069	GATCAGGGTTCCAATCCCTA	AC011448.1_3|NDUFA13_3	ENSG00000258674;ENSG00000186010	AC011448.1;NDUFA13
2070	AGGACGGTGCTGGTCGTGTG	AC011448.1_4|YJEFN3_2	ENSG00000258674;ENSG00000250067	AC011448.1;YJEFN3
2071	GTCCATCTTCTCGCACTGGG	AC011448.1_5|YJEFN3_4	ENSG00000258674;ENSG00000250067	AC011448.1;YJEFN3
2072	CAGGACATGCCTCCGCCGGG	AC011448.1_6|NDUFA13_4	ENSG00000258674;ENSG00000186010	AC011448.1;NDUFA13
2073	GAAGGACGTGCCCGACTGGA	AC011448.1_7|NDUFA13_5	ENSG00000258674;ENSG00000186010	AC011448.1;NDUFA13
2077	TGGGGCGCTCGAGAGAACTG	AC011455.2_1|FBXO17_2	ENSG00000269547;ENSG00000269190	AC011455.2;FBXO17
2078	ACTGCTCAAAAGATACGTAG	AC011455.2_2	ENSG00000269547	AC011455.2
2079	CGCCCAGATTGAGATCTGTG	AC011455.2_3|FBXO17_4	ENSG00000269547;ENSG00000269190	AC011455.2;FBXO17
2080	TGTACTCGATACAGCCCCCG	AC011455.2_4|SARS2_2	ENSG00000269547;ENSG00000104835	AC011455.2;SARS2
2081	TTGGGCCACTCACTCGAAAG	AC011455.2_5|FBXO17_3	ENSG00000269547;ENSG00000269190	AC011455.2;FBXO17
2082	ACGGTGCCAGACCTTCTCCG	AC011455.2_6|SARS2_3	ENSG00000269547;ENSG00000104835	AC011455.2;SARS2
2083	GCTTGTTCACCTGTACCCCA	AC011455.2_7|SARS2_4	ENSG00000269547;ENSG00000104835	AC011455.2;SARS2
2084	ATCCACCCCAGATCTCGACA	AC011455.2_8|SARS2_5	ENSG00000269547;ENSG00000104835	AC011455.2;SARS2
2087	GGTGTTTGGCCAGTACCGGG	AC011462.1_1|BCKDHA_1	ENSG00000255730;ENSG00000248098	AC011462.1;BCKDHA
2088	ACACATCATTACCATCCACG	AC011462.1_2|BCKDHA_3	ENSG00000255730;ENSG00000248098	AC011462.1;BCKDHA
2089	CTCACCCTGAGGGATCTGCG	AC011462.1_3|BCKDHA_2	ENSG00000255730;ENSG00000248098	AC011462.1;BCKDHA
2090	GCATCCTCTATGAGTCTCAG	AC011462.1_4|BCKDHA_4	ENSG00000255730;ENSG00000248098	AC011462.1;BCKDHA
2091	ATCGCCGCGATACTGCTCAG	AC011462.1_5|BCKDHA_5	ENSG00000255730;ENSG00000248098	AC011462.1;BCKDHA
2093	ACGAAGACTAGGGCTGTCCA	AC011462.1_7|TMEM91_1	ENSG00000255730;ENSG00000142046	AC011462.1;TMEM91
2097	TCCACGTCAAAGTACCAGCG	AC011479.1_1|SPINT2_1	ENSG00000267748;ENSG00000167642	AC011479.1;SPINT2
2098	TGAGCTTGGGATCTCCCCCG	AC011479.1_2|C19orf33_2	ENSG00000267748;ENSG00000167644	AC011479.1;C19orf33
2099	TAAGAACAGCTACCGCTCTG	AC011479.1_3|SPINT2_7	ENSG00000267748;ENSG00000167642	AC011479.1;SPINT2
2100	CACTTACCCTTTGAGCCAAG	AC011479.1_4	ENSG00000267748	AC011479.1
2101	AGCGATATGTTCAACTATGA	AC011479.1_5	ENSG00000267748	AC011479.1
2102	CCACAAAGTTCAGGGCCGGT	AC011479.1_6|C19orf33_4	ENSG00000267748;ENSG00000167644	AC011479.1;C19orf33
2107	TCGCGGCCCAGGTAGTAGGG	AC011499.1_1|DUS3L_10	ENSG00000267157;ENSG00000141994	AC011499.1;DUS3L
2108	GCACCTGATGCGGATCCAGT	AC011499.1_2	ENSG00000267157	AC011499.1
2109	AGTGGCTGTCCTTCCTGTGC	AC011499.1_3	ENSG00000267157	AC011499.1
2110	TCCCACAGAGGATCAACGAG	AC011499.1_4	ENSG00000267157	AC011499.1
2111	TCAGCGTCTCCAGGTAGTCG	AC011499.1_5	ENSG00000267157	AC011499.1
2113	GAGGCCGGTACCTGCTGGTG	AC011499.1_7|PRR22_2	ENSG00000267157;ENSG00000212123	AC011499.1;PRR22
2116	CTGGGTCTGGGGGATGATAC	AC011499.1_10|PRR22_5	ENSG00000267157;ENSG00000212123	AC011499.1;PRR22
2117	GCGATCTTCTTGCACACAAG	AC011530.1_1	ENSG00000268434	AC011530.1
2118	TCTGAAGGTGATCGGACGCG	AC011530.1_2|DMPK_1	ENSG00000268434;ENSG00000104936	AC011530.1;DMPK
2119	GTGGCCGACTTCTTGCAGTG	AC011530.1_3|DMPK_5	ENSG00000268434;ENSG00000104936	AC011530.1;DMPK
2120	TGTGTGCAAGAAGATCGCCC	AC011530.1_4	ENSG00000268434	AC011530.1
2121	ACTGGCCCAGGACAAGTACG	AC011530.1_5	ENSG00000268434	AC011530.1
2127	AGCTATATTGCTAAAGCACT	AC011604.2_1|SLCO1B3_1	ENSG00000257046;ENSG00000111700	AC011604.2;SLCO1B3
2128	CTGTACGTTACCTAAATACA	AC011604.2_2|SLCO1B3_2	ENSG00000257046;ENSG00000111700	AC011604.2;SLCO1B3
2129	AACATTCCAGTTGCAACCGT	AC011604.2_3|SLCO1B3_3	ENSG00000257046;ENSG00000111700	AC011604.2;SLCO1B3
2130	GTCAGTGGGAACCAGTCTGT	AC011604.2_4|SLCO1B3_4	ENSG00000257046;ENSG00000111700	AC011604.2;SLCO1B3
2131	ACAGCTAATTTGACCAACCA	AC011604.2_5|SLCO1B3_5	ENSG00000257046;ENSG00000111700	AC011604.2;SLCO1B3
2137	TCACGGTTCAGCAAGCATCA	AC012184.2_1|DDX19A_1	ENSG00000260537;ENSG00000168872	AC012184.2;DDX19A
2138	CTTAGCCATGCTCAGCCGAG	AC012184.2_2|DDX19A_3	ENSG00000260537;ENSG00000168872	AC012184.2;DDX19A
2139	AAGCGCCAGCTCATATGTTG	AC012184.2_3|DDX19A_4	ENSG00000260537;ENSG00000168872	AC012184.2;DDX19A
2140	ACCAAGTGGAAGTCCTGCAA	AC012184.2_4|DDX19A_5	ENSG00000260537;ENSG00000168872	AC012184.2;DDX19A
2141	CTTGGAGCACCAGTCCAGCA	AC012184.2_5|DDX19A_6	ENSG00000260537;ENSG00000168872	AC012184.2;DDX19A
2142	CGCCAGGGCCCATGAGTCAG	AC012184.2_6|DDX19B_4	ENSG00000260537;ENSG00000157349	AC012184.2;DDX19B
2147	TGGAAACTTGATGGACTACG	AC012213.5_1|SLC25A32_2	ENSG00000285982;ENSG00000164933	AC012213.5;SLC25A32
2148	GAGCTCTTACGACTTGATAT	AC012213.5_2|SLC25A32_3	ENSG00000285982;ENSG00000164933	AC012213.5;SLC25A32
2149	GGGCTGTTTGGAACATCGCA	AC012213.5_3|SLC25A32_5	ENSG00000285982;ENSG00000164933	AC012213.5;SLC25A32
2150	TCCTTTATATTGTCGGTGTG	AC012213.5_4|SLC25A32_6	ENSG00000285982;ENSG00000164933	AC012213.5;SLC25A32
2151	TGGGGTGCAGGTTTATCCTG	AC012213.5_5|SLC25A32_7	ENSG00000285982;ENSG00000164933	AC012213.5;SLC25A32
2157	TGAAGCAGAGGTGGTCATGT	AC012309.1_1|ZNF585A_4	ENSG00000267360;ENSG00000196967	AC012309.1;ZNF585A
2158	GGCTATCGATTTCAGCAGAG	AC012309.1_2|ZNF585A_3|ZNF585B_5	ENSG00000267360;ENSG00000196967;ENSG00000245680	AC012309.1;ZNF585A;ZNF585B
2159	TCACCTGGGCAGCTCTGACG	AC012309.1_3|ZNF585A_2	ENSG00000267360;ENSG00000196967	AC012309.1;ZNF585A
2160	GGATCATGGCAGCTCCTATG	AC012309.1_4|ZNF585B_9	ENSG00000267360;ENSG00000245680	AC012309.1;ZNF585B
2161	GGTTTCTCTGAGAAGGGTCC	AC012309.1_5|ZNF585A_6	ENSG00000267360;ENSG00000196967	AC012309.1;ZNF585A
2167	CGACAATTCGACCCCACACA	AC012488.2_1|ASDURF_1	ENSG00000286165;ENSG00000286053	AC012488.2;ASDURF
2168	TACCAGATCGAATCACAGGA	AC012488.2_2|ASNSD1_3	ENSG00000286165;ENSG00000138381	AC012488.2;ASNSD1
2169	CGGTGGAAATGCCCAGCCGA	AC012488.2_3|ASDURF_2	ENSG00000286165;ENSG00000286053	AC012488.2;ASDURF
2170	TCATCCAAAACTGTATCCAA	AC012488.2_4	ENSG00000286165	AC012488.2
2171	GTGGGGTCGAATTGTCGGTG	AC012488.2_5|ASDURF_3	ENSG00000286165;ENSG00000286053	AC012488.2;ASDURF
2173	AACTCACCCTATTCTTCTTA	AC012488.2_7|ASDURF_4	ENSG00000286165;ENSG00000286053	AC012488.2;ASDURF
2175	CAAGGAGGATCTAAGCAGCA	AC012488.2_9|ASDURF_5	ENSG00000286165;ENSG00000286053	AC012488.2;ASDURF
2177	ACCTCGGATAACGAAGCGAA	AC012531.3_1	ENSG00000273049	AC012531.3
2178	GCTCCGTCTTGATTTCATTG	AC012531.3_2	ENSG00000273049	AC012531.3
2179	TGTCGGACTTGGGGGTCTCA	AC012531.3_3	ENSG00000273049	AC012531.3
2180	ACCTTTCGCTTCGTTATCCG	AC012531.3_4	ENSG00000273049	AC012531.3
2181	TGGCGATCTCTATGCGCCTG	AC012531.3_5|HOXC5_6	ENSG00000273049;ENSG00000172789	AC012531.3;HOXC5
2187	CGCTACACAGCAATGCATCG	AC013394.1_1|CHD2_1	ENSG00000279765;ENSG00000173575	AC013394.1;CHD2
2188	TGAACCCGAAGCTTCTTCAG	AC013394.1_2|CHD2_10	ENSG00000279765;ENSG00000173575	AC013394.1;CHD2
2189	TTCAGACTCAGGCAGTCAGT	AC013394.1_3	ENSG00000279765	AC013394.1
2190	GAATCTGAGAGCGAATCAGC	AC013394.1_4	ENSG00000279765	AC013394.1
2191	GTAGCGAACTGTCCTCCTCT	AC013394.1_5	ENSG00000279765	AC013394.1
2197	ATATACCATGAGTCTCAGAG	AC013470.2_1	ENSG00000226690	AC013470.2
2198	GAGATAGGGATATTGCAAAG	AC013470.2_2	ENSG00000226690	AC013470.2
2199	CAAGCATTGTGAATGCACCT	AC013470.2_3	ENSG00000226690	AC013470.2
2200	CAAAGTTTGGTAAACCAGGT	AC013470.2_4	ENSG00000226690	AC013470.2
2201	AGCAGATCTAACAGGCCATG	AC013470.2_5	ENSG00000226690	AC013470.2
2207	CAGCGGTCAGTGAATATCCG	AC013489.1_1|DET1_1	ENSG00000173867;ENSG00000140543	AC013489.1;DET1
2208	GTACAATATGGTGACGACAG	AC013489.1_2|DET1_2	ENSG00000173867;ENSG00000140543	AC013489.1;DET1
2209	CTGAGCCCACGATGACACAG	AC013489.1_3|DET1_3	ENSG00000173867;ENSG00000140543	AC013489.1;DET1
2210	AGTGGGTATCTGTCATGGAG	AC013489.1_4|DET1_4	ENSG00000173867;ENSG00000140543	AC013489.1;DET1
2211	TGATCCGCCGGCGTTCCAAG	AC013489.1_5|DET1_5	ENSG00000173867;ENSG00000140543	AC013489.1;DET1
2217	GGTCCAACACGTGCCCCGCG	AC015802.6_1	ENSG00000284526	AC015802.6
2218	GTTGTTGGAACGGGACTGGG	AC015802.6_2	ENSG00000284526	AC015802.6
2219	CGTGTTGGACCTGAGGACTG	AC015802.6_3	ENSG00000284526	AC015802.6
2220	AGTCCGGGAAGAGGGCTGTG	AC015802.6_4	ENSG00000284526	AC015802.6
2221	GGGTGACAATGTTGTTGGAA	AC015802.6_5	ENSG00000284526	AC015802.6
2227	TCCATGGTCCAGACTCCGTG	AC016586.1_1	ENSG00000077463	AC016586.1
2228	GAGGATGTCGGTGAATTACG	AC016586.1_2	ENSG00000077463	AC016586.1
2229	TCGCTGCAGATCCGGCCCAG	AC016586.1_3	ENSG00000077463	AC016586.1
2230	CAATCACAGACCTGAAGTCG	AC016586.1_4	ENSG00000077463	AC016586.1
2231	TACGTCCGAGACACAGTCGT	AC016586.1_5	ENSG00000077463	AC016586.1
2237	AGACTCCATCTATCCATATG	AC018630.2_1	ENSG00000275778	AC018630.2
2238	GACTTTACTTTCACCATACC	AC018630.2_2|PRR4_1	ENSG00000275778;ENSG00000111215	AC018630.2;PRR4
2239	CTGCTGTATCTACTCAAGAG	AC018630.2_3	ENSG00000275778	AC018630.2
2240	AAGGCTAGTTTGGATGTGGA	AC018630.2_4	ENSG00000275778	AC018630.2
2241	TAGATACAGCAGGTTCCAGC	AC018630.2_5	ENSG00000275778	AC018630.2
2242	TGGTTACCACTATCACCAGG	AC018630.2_6|PRR4_5	ENSG00000275778;ENSG00000111215	AC018630.2;PRR4
2247	TCTTGTTCCGATACACCGAC	AC018709.1_1|MTNR1A_1	ENSG00000272297;ENSG00000168412	AC018709.1;MTNR1A
2248	GCCCAGGATGTCCACCACGA	AC018709.1_2|MTNR1A_2	ENSG00000272297;ENSG00000168412	AC018709.1;MTNR1A
2249	AACAAGAAGCTCAGGAACGC	AC018709.1_3|MTNR1A_3	ENSG00000272297;ENSG00000168412	AC018709.1;MTNR1A
2250	ACACCGACAGGATGACCAGG	AC018709.1_4|MTNR1A_4	ENSG00000272297;ENSG00000168412	AC018709.1;MTNR1A
2251	CCACCACGATGGTGAAGATG	AC018709.1_5|MTNR1A_7	ENSG00000272297;ENSG00000168412	AC018709.1;MTNR1A
2257	TCGACGAAGCTCCAAGATCC	AC018755.2_1|SIGLEC5_1	ENSG00000268500;ENSG00000105501	AC018755.2;SIGLEC5
2258	ACCATCTTCAGGAACGGCAT	AC018755.2_2|SIGLEC5_2	ENSG00000268500;ENSG00000105501	AC018755.2;SIGLEC5
2259	TCTGCAGGGAGATCGAACCT	AC018755.2_3|SIGLEC5_3	ENSG00000268500;ENSG00000105501	AC018755.2;SIGLEC5
2260	CATTATGGGTACCATCACCT	AC018755.2_4|SIGLEC5_5	ENSG00000268500;ENSG00000105501	AC018755.2;SIGLEC5
2261	GCAGATGCTCCTTTCGAGCC	AC018755.2_5|SIGLEC5_6	ENSG00000268500;ENSG00000105501	AC018755.2;SIGLEC5
2267	TCAAGTCAAATCCTTCCAAG	AC019117.3_1|AHR_1	ENSG00000283321;ENSG00000106546	AC019117.3;AHR
2268	GAAGGCCTGAACTTACAAGA	AC019117.3_2|AHR_2	ENSG00000283321;ENSG00000106546	AC019117.3;AHR
2269	ATTTCAGCGTCAGCTACACT	AC019117.3_3|AHR_3	ENSG00000283321;ENSG00000106546	AC019117.3;AHR
2270	CGGATTTCAAGTATGGATGG	AC019117.3_4|AHR_4	ENSG00000283321;ENSG00000106546	AC019117.3;AHR
2271	TCACCTACGCCAGTCGCAAG	AC019117.3_5|AHR_5	ENSG00000283321;ENSG00000106546	AC019117.3;AHR
2277	GGTCCTACCACCCCACGCAA	AC020613.1_1	ENSG00000139053	AC020613.1
2278	ATGACATTCCAGGAATGGAG	AC020613.1_2	ENSG00000139053	AC020613.1
2279	GCCCTCCCAAGTTCAAGCAG	AC020613.1_3	ENSG00000139053	AC020613.1
2280	TGCGTGGGGTGGTAGGACCC	AC020613.1_4	ENSG00000139053	AC020613.1
2281	GGAATGGAGGGGCTAGGAAC	AC020613.1_5	ENSG00000139053	AC020613.1
2287	TCATCGTCATGAGTGAGTGG	AC020907.6_1	ENSG00000285526	AC020907.6
2288	CCAGCGCTCTGACATGCAGA	AC020907.6_2|FXYD3_1	ENSG00000285526;ENSG00000089356	AC020907.6;FXYD3
2289	CTGGACGCCAATGACCTAGA	AC020907.6_3|FXYD3_3	ENSG00000285526;ENSG00000089356	AC020907.6;FXYD3
2290	TGGCGGGCTCATCTGCGCTG	AC020907.6_4|FXYD3_2	ENSG00000285526;ENSG00000089356	AC020907.6;FXYD3
2291	TCTCCTTAGTCACCATCCAG	AC020907.6_5	ENSG00000285526	AC020907.6
2292	GGGCTCTCACCATAGTAGAA	AC020907.6_6|FXYD3_5	ENSG00000285526;ENSG00000089356	AC020907.6;FXYD3
2297	CGGACGGGGACATTGCAATG	AC020909.1_1	ENSG00000142530	AC020909.1
2298	TTGCCAACGAGGTCACCATG	AC020909.1_2	ENSG00000142530	AC020909.1
2299	CTCCAACGCTACCTCCAGAG	AC020909.1_3	ENSG00000142530	AC020909.1
2300	TGTGACGTCATGATGCGGAG	AC020909.1_4	ENSG00000142530	AC020909.1
2301	CAATAGGTCCGGGAGCTCCA	AC020909.1_5	ENSG00000142530	AC020909.1
2307	GACCTCCGACTTCATGTAGG	AC020909.2_1	ENSG00000142539	AC020909.2
2308	GGGCTGGCAGAACTCACACA	AC020909.2_2	ENSG00000142539	AC020909.2
2309	CTGTGCTCCAGCACGAACAG	AC020909.2_3	ENSG00000142539	AC020909.2
2310	GGACCACACGCGCTGCAAGA	AC020909.2_4	ENSG00000142539	AC020909.2
2311	GGCTAGCGAAGTTCTCCGTG	AC020909.2_5	ENSG00000142539	AC020909.2
2314	AGAGGAGGAAGACTTACCGT	AC020909.2_8|SPIB_1	ENSG00000142539;ENSG00000269404	AC020909.2;SPIB
2317	TATTCCTAGGCCCCAAGCGT	AC021072.1_1	ENSG00000283536	AC021072.1
2318	GCAGGCAGGAGGCTCTTGGT	AC021072.1_2	ENSG00000283536	AC021072.1
2319	TTATGGGGACAAGTCAAGGG	AC021072.1_3	ENSG00000283536	AC021072.1
2320	GGTGGGGGACAGCCATGGCA	AC021072.1_4	ENSG00000283536	AC021072.1
2321	CAGCTCGGCTCATGGAGCAA	AC021072.1_5	ENSG00000283536	AC021072.1
2327	TGAGCGCTGAGTATGGACAG	AC021097.2_1	ENSG00000285480	AC021097.2
2328	CAGCACCTTGTAGATATACA	AC021097.2_2	ENSG00000285480	AC021097.2
2329	AAAAGTCCAAAAAGCGCTGT	AC021097.2_3	ENSG00000285480	AC021097.2
2330	CAAAAAGCGCTGTCGGCGCA	AC021097.2_4	ENSG00000285480	AC021097.2
2331	GACATCCCGAGAAGTCCAGA	AC021097.2_5	ENSG00000285480	AC021097.2
2337	TGCTCAGAGGACTCTATACA	AC022137.3_1|ZNF525_4|ZNF761_4|ZNF765_3|ZNF813_4	ENSG00000286261;ENSG00000203326;ENSG00000160336;ENSG00000196417;ENSG00000198346	AC022137.3;ZNF525;ZNF761;ZNF765;ZNF813
2338	TCTATTGACATTCAGGGATG	AC022137.3_2|ZNF525_10|ZNF761_9|ZNF765_9|ZNF813_9	ENSG00000286261;ENSG00000203326;ENSG00000160336;ENSG00000196417;ENSG00000198346	AC022137.3;ZNF525;ZNF761;ZNF765;ZNF813
2339	TGTATAGAGTCCTCTGAGCA	AC022137.3_3|ZNF320_6|ZNF468_6|ZNF525_7|ZNF701_5|ZNF761_7|ZNF765_6|ZNF813_6|ZNF888_5	ENSG00000286261;ENSG00000182986;ENSG00000204604;ENSG00000203326;ENSG00000167562;ENSG00000160336;ENSG00000196417;ENSG00000198346;ENSG00000213793	AC022137.3;ZNF320;ZNF468;ZNF525;ZNF701;ZNF761;ZNF765;ZNF813;ZNF888
2340	GGCCATAGAATTCTCTCAGG	AC022137.3_4	ENSG00000286261	AC022137.3
2341	TTATAGGAACCTGGTCTCCC	AC022137.3_5	ENSG00000286261	AC022137.3
2347	ACACTCGCGAAACCACTGCG	AC022414.1_1|PDE8B_2	ENSG00000284762;ENSG00000113231	AC022414.1;PDE8B
2348	CTATGCCAGACGGAAATCCG	AC022414.1_2|PDE8B_3	ENSG00000284762;ENSG00000113231	AC022414.1;PDE8B
2349	ATACCCTGTTGAAGCCTGCG	AC022414.1_3|PDE8B_6	ENSG00000284762;ENSG00000113231	AC022414.1;PDE8B
2350	GTAGCCCATCATCCTTTCGA	AC022414.1_4	ENSG00000284762	AC022414.1
2351	ATGACGTGGATCACCCGGGA	AC022414.1_5|PDE8B_5	ENSG00000284762;ENSG00000113231	AC022414.1;PDE8B
2357	TCATGTTAAAGATGAGCGGG	AC022506.1_1	ENSG00000285133	AC022506.1
2358	AAAATCAGAGCTGGAACCTG	AC022506.1_2	ENSG00000285133	AC022506.1
2359	CAGTACTCGCCTCTCTCCTC	AC022506.1_3	ENSG00000285133	AC022506.1
2360	GTTGCCCACAGTGTTCAAGA	AC022506.1_4	ENSG00000285133	AC022506.1
2361	AGTTTACCTGCTTTCAGGTG	AC022506.1_5	ENSG00000285133	AC022506.1
2367	CCGCAGATAGAACAGCACGT	AC022966.1_2	ENSG00000055483	AC022966.1
2368	AGGACGCGCATGAGTTCCTG	AC022966.1_3	ENSG00000055483	AC022966.1
2369	TCAGAGACAGTCGCTCCGTG	AC022966.1_4	ENSG00000055483	AC022966.1
2370	TTAAGACGTTGGATGTTCTG	AC022966.1_5	ENSG00000055483	AC022966.1
2376	CTGGGGAGATACCTACACGC	AC023055.1_1|AC023055.1_1|DNAJC14_2	ENSG00000257390;ENSG00000257390;ENSG00000135392	AC023055.1;AC023055.1;DNAJC14
2377	CTGGTAAGAATAGTTCAGTG	AC023055.1_2	ENSG00000257390	AC023055.1
2378	ATGATGTGTAGCCGATGCCA	AC023055.1_3|DNAJC14_3	ENSG00000257390;ENSG00000135392	AC023055.1;DNAJC14
2379	TTGAAGGCCTCCTCAGCCCG	AC023055.1_4|DNAJC14_5	ENSG00000257390;ENSG00000135392	AC023055.1;DNAJC14
2380	GGATCTTTCAAGTACCCCCA	AC023055.1_5	ENSG00000257390	AC023055.1
2381	GCTCGTGGTTTGGAGACCAA	AC023055.1_6|SARNP_2	ENSG00000257390;ENSG00000205323	AC023055.1;SARNP
2386	TAGTGCGTACAGAGCCAGCG	AC023490.4_1|AP000552.3_1	ENSG00000286175;ENSG00000286102	AC023490.4;AP000552.3
2387	ATACTGAGCACACGGAGCCG	AC023490.4_2|AP000552.3_2	ENSG00000286175;ENSG00000286102	AC023490.4;AP000552.3
2388	CGCAATCCAATGGGCCGGGC	AC023490.4_3	ENSG00000286175	AC023490.4
2389	CTCCGTGTGCTCAGTATGCG	AC023490.4_4|AP000552.3_4	ENSG00000286175;ENSG00000286102	AC023490.4;AP000552.3
2390	GCCCATTGGATTGCGGCCCC	AC023490.4_5|AP000552.3_3	ENSG00000286175;ENSG00000286102	AC023490.4;AP000552.3
2396	GGTGGCAATCGGTGCCATCG	AC024592.3_1|NDUFA11_1	ENSG00000267740;ENSG00000174886	AC024592.3;NDUFA11
2397	CCTTCAAGGAAGGTGCCCGG	AC024592.3_2|NDUFA11_2	ENSG00000267740;ENSG00000174886	AC024592.3;NDUFA11
2398	CCCCTGAACTACTTCCTCGG	AC024592.3_3|NDUFA11_3	ENSG00000267740;ENSG00000174886	AC024592.3;NDUFA11
2399	TGGTGCTGTAGGCTTTGCGG	AC024592.3_4|NDUFA11_4	ENSG00000267740;ENSG00000174886	AC024592.3;NDUFA11
2400	GGACAATACACGTTCACTGC	AC024592.3_5|NDUFA11_5	ENSG00000267740;ENSG00000174886	AC024592.3;NDUFA11
2406	AGGTGATCGAACTGGGTGCG	AC025165.3_1|EEF1AKMT3_2	ENSG00000257921;ENSG00000123427	AC025165.3;EEF1AKMT3
2407	AGCTCTGGAGACTTGTGGCG	AC025165.3_2|TSFM_1	ENSG00000257921;ENSG00000123297	AC025165.3;TSFM
2408	TGTGGATTTCCGAGGCAAGA	AC025165.3_3|EEF1AKMT3_6	ENSG00000257921;ENSG00000123427	AC025165.3;EEF1AKMT3
2409	GGGATCTTGGCAGCGCTGCA	AC025165.3_4|EEF1AKMT3_4	ENSG00000257921;ENSG00000123427	AC025165.3;EEF1AKMT3
2410	TAAAATGTGTGCCTTGGCTG	AC025165.3_5|TSFM_9	ENSG00000257921;ENSG00000123297	AC025165.3;TSFM
2416	TACTGTCTGATGACGGGTGA	AC025283.2_1	ENSG00000262621	AC025283.2
2417	GCCCACCGAAAAACCCACAC	AC025283.2_2	ENSG00000262621	AC025283.2
2418	AGGTGTTCTCACTGTGAGAG	AC025283.2_3	ENSG00000262621	AC025283.2
2419	TCACCGGCGCATCCACACTG	AC025283.2_4	ENSG00000262621	AC025283.2
2420	TCACAGTGAGAACACCTGTA	AC025283.2_5	ENSG00000262621	AC025283.2
2426	GTTATCCTGATTTCACCACT	AC025287.4_1	ENSG00000284484	AC025287.4
2427	TTTCACCACTAGGAAAACAC	AC025287.4_2	ENSG00000284484	AC025287.4
2428	AGTTTCGACATGTCTTCCCA	AC025287.4_3	ENSG00000284484	AC025287.4
2429	CTTACGTTTATCACGTTAAC	AC025287.4_4	ENSG00000284484	AC025287.4
2430	TTACGCTCAAGGTGCTTACG	AC025287.4_5	ENSG00000284484	AC025287.4
2436	CACCTCCACCAATGACTGGG	AC026316.4_1|CLDN11_1	ENSG00000285218;ENSG00000013297	AC026316.4;CLDN11
2437	GACCGAGGCAGCAATCATCA	AC026316.4_2|CLDN11_2	ENSG00000285218;ENSG00000013297	AC026316.4;CLDN11
2438	CCGACTGCGTCATGGCCACG	AC026316.4_3|CLDN11_3	ENSG00000285218;ENSG00000013297	AC026316.4;CLDN11
2439	CCGGTGTGGCTAAGTACAGG	AC026316.4_4|CLDN11_4	ENSG00000285218;ENSG00000013297	AC026316.4;CLDN11
2440	GAGCTTCGTGGGCTGGATCG	AC026316.4_5|CLDN11_5	ENSG00000285218;ENSG00000013297	AC026316.4;CLDN11
2446	GGGTCAGGCTATTCATCCGG	AC026464.3_1|COG8_7	ENSG00000260371;ENSG00000213380	AC026464.3;COG8
2447	CCTACGTACGCCGACTGGAG	AC026464.3_2|COG8_3	ENSG00000260371;ENSG00000213380	AC026464.3;COG8
2448	ATAATAACTGTTCCGGACAC	AC026464.3_3	ENSG00000260371	AC026464.3
2449	GAACTTTGTGAAGGAAGCCG	AC026464.3_4	ENSG00000260371	AC026464.3
2450	GCAGGTAGCCAATGACACGG	AC026464.3_5|COG8_5	ENSG00000260371;ENSG00000213380	AC026464.3;COG8
2452	GCGCATGGACGTCTTCACTG	AC026464.3_7|COG8_2	ENSG00000260371;ENSG00000213380	AC026464.3;COG8
2456	GGACAAAGCCAAGAACTACG	AC026464.4_1|VPS4A_1	ENSG00000260914;ENSG00000132612	AC026464.4;VPS4A
2457	CAGCAGAATCCCCCGCCAGG	AC026464.4_2|VPS4A_2	ENSG00000260914;ENSG00000132612	AC026464.4;VPS4A
2458	ACTCACACTTGATAGCGTGG	AC026464.4_3|VPS4A_3	ENSG00000260914;ENSG00000132612	AC026464.4;VPS4A
2459	GTTGGGCTTCTCCATCACGA	AC026464.4_4|VPS4A_4	ENSG00000260914;ENSG00000132612	AC026464.4;VPS4A
2460	TGTACCGCTACCCCTTTGAA	AC026464.4_5|SNTB2_7	ENSG00000260914;ENSG00000168807	AC026464.4;SNTB2
2461	ATGAGAGTGAGGCCGCCCGG	AC026464.4_6|VPS4A_5	ENSG00000260914;ENSG00000132612	AC026464.4;VPS4A
2466	CGGGTGGGAGCTGATTTCCG	AC026464.6_1|COG8_8	ENSG00000272617;ENSG00000213380	AC026464.6;COG8
2467	TGGAGCCGAGATGAGCATGT	AC026464.6_2	ENSG00000272617	AC026464.6
2468	ATCAGCTCCCACCCGGCTGA	AC026464.6_3	ENSG00000272617	AC026464.6
2469	AAGTGCTGATGGCCACCCGC	AC026464.6_4	ENSG00000272617	AC026464.6
2470	TTGTTGAGAAAGCAGGCGAG	AC026464.6_5	ENSG00000272617	AC026464.6
2476	GAGCTGCAGCCAGATGCGCG	AC026470.1_1	ENSG00000102921	AC026470.1
2477	CCATGCAGACAATTACACAA	AC026470.1_2	ENSG00000102921	AC026470.1
2478	GCTGCAGTACACGTTCGTGG	AC026470.1_3	ENSG00000102921	AC026470.1
2479	CACTTAGCGGACAAAACTGG	AC026470.1_4	ENSG00000102921	AC026470.1
2480	TCACTGTATTTGTCCCTCAG	AC026470.1_5	ENSG00000102921	AC026470.1
2486	GCGATGTATTTCCACGAGTG	AC026740.3_1|ZDHHC11B_1	ENSG00000286094;ENSG00000206077	AC026740.3;ZDHHC11B
2487	CCAGTACCTCGTGAACCCCA	AC026740.3_2|ZDHHC11B_2	ENSG00000286094;ENSG00000206077	AC026740.3;ZDHHC11B
2488	CCCAAGTGTAGATGTACTCG	AC026740.3_3|ZDHHC11B_3	ENSG00000286094;ENSG00000206077	AC026740.3;ZDHHC11B
2489	CATACGCAACAATGAAGAGC	AC026740.3_4|ZDHHC11B_4	ENSG00000286094;ENSG00000206077	AC026740.3;ZDHHC11B
2490	CAAATGGATCAACAACTGCG	AC026740.3_5|ZDHHC11_8|ZDHHC11B_5	ENSG00000286094;ENSG00000188818;ENSG00000206077	AC026740.3;ZDHHC11;ZDHHC11B
2496	ATTTGTGGACTTCACCAGGG	AC026786.1_1|ZNF10_1	ENSG00000256825;ENSG00000256223	AC026786.1;ZNF10
2497	CTTCTCCCTTCTCCAACCGG	AC026786.1_2|ZNF10_2	ENSG00000256825;ENSG00000256223	AC026786.1;ZNF10
2498	GCGTCCTGTCACTTCCAGCG	AC026786.1_3	ENSG00000256825	AC026786.1
2499	AGCACTTACCTAGGGACACC	AC026786.1_4|ZNF268_2	ENSG00000256825;ENSG00000090612	AC026786.1;ZNF268
2500	AGCCCAGCTTACCCGGGACC	AC026786.1_5|ZNF10_3	ENSG00000256825;ENSG00000256223	AC026786.1;ZNF10
2503	ATTCACCAAGAGACCCATCC	AC026786.1_8|ZNF10_4	ENSG00000256825;ENSG00000256223	AC026786.1;ZNF10
2505	AGAAGCTGTCCGGACCCTGG	AC026786.1_10|ZNF268_1	ENSG00000256825;ENSG00000090612	AC026786.1;ZNF268
2506	AAGATCATGTCCAAACAACG	AC027237.1_1	ENSG00000137807	AC027237.1
2507	GAACCTTAAAGACCCAGTTG	AC027237.1_2	ENSG00000137807	AC027237.1
2508	CCGAAATGGAGACTATAAGG	AC027237.1_3	ENSG00000137807	AC027237.1
2509	GATCGTGTGTGTGAACCCCA	AC027237.1_4	ENSG00000137807	AC027237.1
2510	CTAACCGGACCAGAGCAGAA	AC027237.1_5	ENSG00000137807	AC027237.1
2516	GGCACCCCTGTAGTACATGG	AC034102.1_1	ENSG00000111540	AC034102.1
2517	GCCAGGGCAATAACGATGCT	AC034102.1_2	ENSG00000111540	AC034102.1
2518	CAGTTCAAATTGGTCCTGCT	AC034102.1_3	ENSG00000111540	AC034102.1
2519	GTCATCTAGACAAACGGACT	AC034102.1_4	ENSG00000111540	AC034102.1
2520	ATTCACGTTCATAGCTGTCT	AC034102.1_5	ENSG00000111540	AC034102.1
2526	ATGCCAGATACACACCTCAA	AC034102.3_1	ENSG00000257411	AC034102.3
2527	CAGTGACCTTGGGGTCCATG	AC034102.3_2|PA2G4_1	ENSG00000257411;ENSG00000170515	AC034102.3;PA2G4
2528	TACAGGGGACCCAAGTAACA	AC034102.3_3|PA2G4_4	ENSG00000257411;ENSG00000170515	AC034102.3;PA2G4
2529	CTCCCCTTTGAAGAGCGACC	AC034102.3_4|PA2G4_7	ENSG00000257411;ENSG00000170515	AC034102.3;PA2G4
2530	CTCAGGGGTACTTCGGTCCT	AC034102.3_5|PA2G4_9	ENSG00000257411;ENSG00000170515	AC034102.3;PA2G4
2536	CTTCCGAGTCCTCGTCCAGG	AC037459.1_1|PDLIM2_10	ENSG00000248235;ENSG00000120913	AC037459.1;PDLIM2
2537	ATGCTGCAGGAAAATCGCGA	AC037459.1_2|PDLIM2_4	ENSG00000248235;ENSG00000120913	AC037459.1;PDLIM2
2538	GGGCTGAACCTGAAGATGCG	AC037459.1_3	ENSG00000248235	AC037459.1
2539	TACTGCACTTCTCACAAGTG	AC037459.1_4|PDLIM2_7	ENSG00000248235;ENSG00000120913	AC037459.1;PDLIM2
2540	CGAAAGGAGCTGGACTGTCG	AC037459.1_5	ENSG00000248235	AC037459.1
2546	GGGGTCTGGCTCATAGAACG	AC053503.7_1	ENSG00000286143	AC053503.7
2547	TGGTGAAGGTGAGCGTCTGG	AC053503.7_2	ENSG00000286143	AC053503.7
2548	GACGGCAAGGAGCTACGTGA	AC053503.7_3|SPEGNB_2	ENSG00000286143;ENSG00000286095	AC053503.7;SPEGNB
2549	CGTATCCAGGCCTCTTACCG	AC053503.7_4|SPEGNB_1	ENSG00000286143;ENSG00000286095	AC053503.7;SPEGNB
2550	CTCCGCAGTCAGCGTCACGG	AC053503.7_5|SPEGNB_3	ENSG00000286143;ENSG00000286095	AC053503.7;SPEGNB
2553	GGTCCGGGAAAGCCGAAATG	AC053503.7_8|SPEGNB_4	ENSG00000286143;ENSG00000286095	AC053503.7;SPEGNB
2556	CGAATCTGCTCGAGACCCCA	AC055839.2_1	ENSG00000286190	AC055839.2
2557	CAAACAGGCCTTCGGACTCG	AC055839.2_2	ENSG00000286190	AC055839.2
2558	GGGTCTCGAGCAGATTCGCC	AC055839.2_3	ENSG00000286190	AC055839.2
2559	CCTGTTTGACAAGCCTCCCC	AC055839.2_4	ENSG00000286190	AC055839.2
2560	CCGACCAGCCTTCTTGCCCG	AC055839.2_5	ENSG00000286190	AC055839.2
2566	CGCCTAGTGTCGGAGCTGAG	AC058822.1_1|FIP1L1_1	ENSG00000282278;ENSG00000145216	AC058822.1;FIP1L1
2567	CTGCTGATGAAAGCACACGG	AC058822.1_2|PDGFRA_3	ENSG00000282278;ENSG00000134853	AC058822.1;PDGFRA
2568	GATAAACCATGGCGTAAACC	AC058822.1_3|FIP1L1_3	ENSG00000282278;ENSG00000145216	AC058822.1;FIP1L1
2569	TGCGAGCAGCCAGATCACGG	AC058822.1_4|PDGFRA_6	ENSG00000282278;ENSG00000134853	AC058822.1;PDGFRA
2570	AAACGGGAGCACCACAGTAT	AC058822.1_5|FIP1L1_2	ENSG00000282278;ENSG00000145216	AC058822.1;FIP1L1
2571	GTGGCAGGATCGATATGGGA	AC058822.1_6|FIP1L1_4	ENSG00000282278;ENSG00000145216	AC058822.1;FIP1L1
2575	GGATGTGCTTATAGGCCCAT	AC058822.1_10|FIP1L1_5	ENSG00000282278;ENSG00000145216	AC058822.1;FIP1L1
2576	CGGAGCTTACCTTCAGCTAA	AC067752.1_1	ENSG00000285551	AC067752.1
2577	GTGTATTCAGCACAACGTCA	AC067752.1_2	ENSG00000285551	AC067752.1
2578	GAAGGACGTCTTAGGACTCC	AC067752.1_3	ENSG00000285551	AC067752.1
2579	AATTTACCTGGAGACAGTGA	AC067752.1_4	ENSG00000285551	AC067752.1
2580	AATATCAGCCTTCTTACACT	AC067752.1_5	ENSG00000285551	AC067752.1
2586	GCATGGATGCCACTAGTGAG	AC068533.4_1|ASL_4	ENSG00000249319;ENSG00000126522	AC068533.4;ASL
2587	GGATCAGCTCCAAACTGTCG	AC068533.4_2|ASL_8	ENSG00000249319;ENSG00000126522	AC068533.4;ASL
2588	CATGAACACAGCTTTCCCGG	AC068533.4_3	ENSG00000249319	AC068533.4
2589	CTATTACCTGGTCCGCAAAG	AC068533.4_4|ASL_9	ENSG00000249319;ENSG00000126522	AC068533.4;ASL
2590	CCTCATCCTCTACTGCACCA	AC068533.4_5	ENSG00000249319	AC068533.4
2593	CCACAGCAGTCACAGGCCGG	AC068533.4_8|CRCP_2	ENSG00000249319;ENSG00000241258	AC068533.4;CRCP
2596	GCCATAGTGGATGTCAAACG	AC068580.4_1|CTSD_1	ENSG00000250644;ENSG00000117984	AC068580.4;CTSD
2597	AAGACGACTGTGAAGCACTG	AC068580.4_2|CTSD_2	ENSG00000250644;ENSG00000117984	AC068580.4;CTSD
2598	CAACCTCCGACATGGTCCGG	AC068580.4_3|CTSD_3	ENSG00000250644;ENSG00000117984	AC068580.4;CTSD
2599	ACGTTGTTGACGGAGATGCG	AC068580.4_4|CTSD_5	ENSG00000250644;ENSG00000117984	AC068580.4;CTSD
2600	GCTTCACCTGACGAGCGCGG	AC068580.4_5|CTSD_4	ENSG00000250644;ENSG00000117984	AC068580.4;CTSD
2603	CAGGTAATAGTCGTTCACCT	AC068580.4_8|IFITM10_2	ENSG00000250644;ENSG00000244242	AC068580.4;IFITM10
2606	AGTGAATGAAGAACGAACGC	AC068631.2_1|DNAJB11_7	ENSG00000283149;ENSG00000090520	AC068631.2;DNAJB11
2607	CTGACTAGGTGAGCCTCACG	AC068631.2_2|DNAJB11_4	ENSG00000283149;ENSG00000090520	AC068631.2;DNAJB11
2608	TTTCCCGGGATAAGATCACC	AC068631.2_3|DNAJB11_5	ENSG00000283149;ENSG00000090520	AC068631.2;DNAJB11
2609	CACCCAATATTTGAAAGGAG	AC068631.2_4	ENSG00000283149	AC068631.2
2610	ATTCGGAACCGTAAATCTCC	AC068631.2_5	ENSG00000283149	AC068631.2
2616	CCGAATACAAGAACGCAGAA	AC068775.1_1|KLRC2_1	ENSG00000255641;ENSG00000205809	AC068775.1;KLRC2
2617	GGACTTATATCAGACCAGTG	AC068775.1_2|KLRC3_6	ENSG00000255641;ENSG00000205810	AC068775.1;KLRC3
2618	AATCCTTCCCTGAATCATCA	AC068775.1_3|KLRC2_2	ENSG00000255641;ENSG00000205809	AC068775.1;KLRC2
2619	TGTGCAATGCTACATGTACG	AC068775.1_4|KLRC3_10	ENSG00000255641;ENSG00000205810	AC068775.1;KLRC3
2620	AGAAGAGTTCTTTGAAGCAC	AC068775.1_5|KLRC3_2	ENSG00000255641;ENSG00000205810	AC068775.1;KLRC3
2621	ATCCCTTGATGATTCAGGGA	AC068775.1_6|KLRC2_4	ENSG00000255641;ENSG00000205809	AC068775.1;KLRC2
2622	TCCAGAGAAGCTCACTGCCG	AC068775.1_7|KLRC2_5	ENSG00000255641;ENSG00000205809	AC068775.1;KLRC2
2624	CCATGAGGAAGGTAAAATGC	AC068775.1_9|KLRC2_7|KLRC3_5	ENSG00000255641;ENSG00000205809;ENSG00000205810	AC068775.1;KLRC2;KLRC3
2625	TCTTTATTAGCACGTCATTG	AC068775.1_10|KLRC2_8|KLRC3_3	ENSG00000255641;ENSG00000205809;ENSG00000205810	AC068775.1;KLRC2;KLRC3
2626	TCGCCCTACCTTGTTCCCTG	AC069368.1_1|PLEKHO2_2	ENSG00000249240;ENSG00000241839	AC069368.1;PLEKHO2
2627	CTGGATCAAGAAGAGCAGTG	AC069368.1_2	ENSG00000249240	AC069368.1
2628	AACGAGAGTCCACCTGAAGG	AC069368.1_3|PLEKHO2_1	ENSG00000249240;ENSG00000241839	AC069368.1;PLEKHO2
2629	CTCAATGAAGGGATTAACCG	AC069368.1_4|PLEKHO2_4	ENSG00000249240;ENSG00000241839	AC069368.1;PLEKHO2
2630	GCCTTACCTTGCTCTCACAG	AC069368.1_5|ANKDD1A_4	ENSG00000249240;ENSG00000166839	AC069368.1;ANKDD1A
2631	TTCGCTTGAGGAGGGCACGA	AC069368.1_6|PLEKHO2_5	ENSG00000249240;ENSG00000241839	AC069368.1;PLEKHO2
2636	TGAAGCACTTGAATGCCCGG	AC069444.2_1|MAATS1_1	ENSG00000285585;ENSG00000183833	AC069444.2;MAATS1
2637	ATTCCCGACTGATAAATGGT	AC069444.2_2|MAATS1_2	ENSG00000285585;ENSG00000183833	AC069444.2;MAATS1
2638	ACCCCAAGTAAGCGTAGCCA	AC069444.2_3|MAATS1_3	ENSG00000285585;ENSG00000183833	AC069444.2;MAATS1
2639	AAAATCATACGCTCGATTGG	AC069444.2_4|MAATS1_4	ENSG00000285585;ENSG00000183833	AC069444.2;MAATS1
2640	CTTCCCAAGCACGCTTCTCG	AC069444.2_5|MAATS1_5	ENSG00000285585;ENSG00000183833	AC069444.2;MAATS1
2646	ATAATGATCATGAGCAGCGG	AC072022.2_1	ENSG00000285938	AC072022.2
2647	TCTAGGAAAGGCCGGACACC	AC072022.2_2	ENSG00000285938	AC072022.2
2648	ATGATCATGAGCAGCGGCGG	AC072022.2_3	ENSG00000285938	AC072022.2
2649	GGCACCAGCGGCAACAGCGG	AC072022.2_4	ENSG00000285938	AC072022.2
2650	ATGCAAGAAGTTTCTAGGAA	AC072022.2_5	ENSG00000285938	AC072022.2
2656	GAGAAGGTCTGGCCGCACAG	AC073111.4_1	ENSG00000284691	AC073111.4
2657	CGGCACCAGAAGGCGCACGC	AC073111.4_2	ENSG00000284691	AC073111.4
2658	GAGGACGCCAGCTCGGTCAT	AC073111.4_3	ENSG00000284691	AC073111.4
2659	CAGCGTCAAGCACAACCTCG	AC073111.4_4	ENSG00000284691	AC073111.4
2660	ACCGAGCTGGCGTCCTCCGG	AC073111.4_5	ENSG00000284691	AC073111.4
2666	GAGATGCGCATCCTGATGGT	AC073610.2_1|ARF3_1	ENSG00000272822;ENSG00000134287	AC073610.2;ARF3
2667	AGCTTTACAGTGTGGGATGT	AC073610.2_2|ARF3_2	ENSG00000272822;ENSG00000134287	AC073610.2;ARF3
2668	TGATCGGGAGCGAGTAAATG	AC073610.2_3|ARF3_3	ENSG00000272822;ENSG00000134287	AC073610.2;ARF3
2669	TTTCAGCTTGTATAGGATGG	AC073610.2_4|ARF3_4	ENSG00000272822;ENSG00000134287	AC073610.2;ARF3
2670	AGGACAAGATTCGACCCCTC	AC073610.2_5|ARF3_5	ENSG00000272822;ENSG00000134287	AC073610.2;ARF3
2676	GACAGTTACCTCAAGCAGGG	AC073611.1_1	ENSG00000170374	AC073611.1
2677	GGGGACAGTTACCTCAAGCA	AC073611.1_2	ENSG00000170374	AC073611.1
2678	GAGTTGTTGAGTCCCGCAGA	AC073611.1_3	ENSG00000170374	AC073611.1
2679	CTGGGCTACTAGTGCCCAAG	AC073611.1_4	ENSG00000170374	AC073611.1
2680	GCAACACTCCTACTCCATGG	AC073611.1_5	ENSG00000170374	AC073611.1
2686	TCTTTCCGGATCAATCCAGA	AC073896.1_1|CNPY2_1	ENSG00000144785;ENSG00000257727	AC073896.1;CNPY2
2687	TTGTGCCTTTACCTCCACAG	AC073896.1_2|CNPY2_2	ENSG00000144785;ENSG00000257727	AC073896.1;CNPY2
2688	GGTGCCTTATGCCCGCTCAG	AC073896.1_3|CNPY2_3	ENSG00000144785;ENSG00000257727	AC073896.1;CNPY2
2689	GAGCATTGTGGAGGAATACG	AC073896.1_4|CNPY2_4	ENSG00000144785;ENSG00000257727	AC073896.1;CNPY2
2690	CACGTACGTAGTTCTTGCGA	AC073896.1_5|CNPY2_5	ENSG00000144785;ENSG00000257727	AC073896.1;CNPY2
2696	TCGCGGTCGATAGTCTCTGA	AC074143.1_1	ENSG00000140939	AC074143.1
2697	GGTGCAATCCGGGACCCCGG	AC074143.1_2	ENSG00000140939	AC074143.1
2698	ACTGCCTGATGCCGAGCGCA	AC074143.1_3	ENSG00000140939	AC074143.1
2699	GAGGGTCATAGCTGCGGTCC	AC074143.1_4	ENSG00000140939	AC074143.1
2700	CAGAGACTATCGACCGCGAG	AC074143.1_5	ENSG00000140939	AC074143.1
2706	GTCATTCAAGCCGATCCACA	AC080038.1_1	ENSG00000011028	AC080038.1
2707	CGACGACATCCGAGGCTGTG	AC080038.1_2	ENSG00000011028	AC080038.1
2708	ACCACAGGTGACCATCCTCG	AC080038.1_3	ENSG00000011028	AC080038.1
2709	ACACTCATACATGCCCAGGG	AC080038.1_4	ENSG00000011028	AC080038.1
2710	GGAGGGCGAGTACTTCTGGA	AC080038.1_5	ENSG00000011028	AC080038.1
2716	TGGTGAATCTGGCATCAACT	AC083800.1_1	ENSG00000251012	AC083800.1
2717	GCTTGGAATTGAGGTCTACT	AC083800.1_2	ENSG00000251012	AC083800.1
2718	GCATCAACTGGGTTGTAGGG	AC083800.1_3	ENSG00000251012	AC083800.1
2719	TTCCATTTCAACTGAAGGCT	AC083800.1_4	ENSG00000251012	AC083800.1
2720	TTGCGGCATTGCCCTGACTG	AC083800.1_5|UPK1B_1	ENSG00000251012;ENSG00000114638	AC083800.1;UPK1B
2726	AGCAGAAGGAGGACCAGCGG	AC083977.1_1	ENSG00000286131	AC083977.1
2727	ACACCAGCTTCAGATGCTCG	AC083977.1_2	ENSG00000286131	AC083977.1
2728	GAAGAAAACAACTGTCATGC	AC083977.1_3	ENSG00000286131	AC083977.1
2729	AACCAGTAGCCCAAACTGAA	AC083977.1_4	ENSG00000286131	AC083977.1
2730	TCACCTCGAGCATCTGAAGC	AC083977.1_5	ENSG00000286131	AC083977.1
2736	CAGATGATCAGAAGACTCCG	AC084121.11_1|AC084121.12_2|AC084121.5_1|AC084121.6_1|AC084121.7_1|AC084121.8_1	ENSG00000285913;ENSG00000285937;ENSG00000285607;ENSG00000285620;ENSG00000285657;ENSG00000285720	AC084121.11;AC084121.12;AC084121.5;AC084121.6;AC084121.7;AC084121.8
2737	GCTCAAGTGCAAAAACTGCG	AC084121.11_2|AC084121.12_4|AC084121.13_5|AC084121.5_2|AC084121.6_2|AC084121.7_2|AC084121.8_2|AC084121.9_2|AC134684.11_3|AC134684.8_4|AC134684.9_2	ENSG00000285913;ENSG00000285937;ENSG00000285950;ENSG00000285607;ENSG00000285620;ENSG00000285657;ENSG00000285720;ENSG00000285814;ENSG00000285975;ENSG00000285687;ENSG00000285765	AC084121.11;AC084121.12;AC084121.13;AC084121.5;AC084121.6;AC084121.7;AC084121.8;AC084121.9;AC134684.11;AC134684.8;AC134684.9
2738	AGACGAAGATGATGGCACGT	AC084121.11_3|AC084121.12_3|AC084121.13_4|AC084121.5_3|AC084121.6_3|AC084121.7_3|AC084121.8_3|AC084121.9_3|AC134684.11_4|AC134684.8_6|AC134684.9_3	ENSG00000285913;ENSG00000285937;ENSG00000285950;ENSG00000285607;ENSG00000285620;ENSG00000285657;ENSG00000285720;ENSG00000285814;ENSG00000285975;ENSG00000285687;ENSG00000285765	AC084121.11;AC084121.12;AC084121.13;AC084121.5;AC084121.6;AC084121.7;AC084121.8;AC084121.9;AC134684.11;AC134684.8;AC134684.9
2739	GGAGTCTTCTGATCATCTGA	AC084121.11_4|AC084121.12_5|AC084121.5_4|AC084121.6_4|AC084121.7_4|AC084121.8_4	ENSG00000285913;ENSG00000285937;ENSG00000285607;ENSG00000285620;ENSG00000285657;ENSG00000285720	AC084121.11;AC084121.12;AC084121.5;AC084121.6;AC084121.7;AC084121.8
2740	GTGCCCCATGAAGTGCTGGA	AC084121.11_5|AC084121.12_7|AC084121.13_10|AC084121.5_5|AC084121.6_5|AC084121.7_5|AC084121.8_5|AC084121.9_4|AC134684.11_5|AC134684.8_7|AC134684.9_5	ENSG00000285913;ENSG00000285937;ENSG00000285950;ENSG00000285607;ENSG00000285620;ENSG00000285657;ENSG00000285720;ENSG00000285814;ENSG00000285975;ENSG00000285687;ENSG00000285765	AC084121.11;AC084121.12;AC084121.13;AC084121.5;AC084121.6;AC084121.7;AC084121.8;AC084121.9;AC134684.11;AC134684.8;AC134684.9
2746	CTGAAACCATGGAAGCCCCG	AC084121.12_1|AC084121.13_2	ENSG00000285937;ENSG00000285950	AC084121.12;AC084121.13
2749	CGGAATCTTCTGAGCATCTG	AC084121.13_1	ENSG00000285950	AC084121.13
2750	CAGATGCTCAGAAGATTCCG	AC084121.13_3	ENSG00000285950	AC084121.13
2753	CTCGCCCTCAGATAATCAGA	AC084121.9_1	ENSG00000285814	AC084121.9
2754	CAGATAATCAGAAGGTTCCG	AC084121.9_5	ENSG00000285814	AC084121.9
2757	AGACAGAAGTTGTGGCCGCA	AC087289.1_1	ENSG00000132481	AC087289.1
2758	CAGCACCCAGCTCGTCCATG	AC087289.1_2	ENSG00000132481	AC087289.1
2759	AGAGTGCAGCCGTAGCAGAG	AC087289.1_3	ENSG00000132481	AC087289.1
2760	GTGAAGCTGAGCTCCCTCGG	AC087289.1_4	ENSG00000132481	AC087289.1
2761	CCAAGAGGTTCGTACTCTCG	AC087289.1_5	ENSG00000132481	AC087289.1
2767	ACCCAAGAAGTAATACATGG	AC087498.1_1	ENSG00000180042	AC087498.1
2768	TGGTAAAGCAGACGTCCACG	AC087498.1_2	ENSG00000180042	AC087498.1
2769	GCCGAGGAGGAGGAACACGG	AC087498.1_3	ENSG00000180042	AC087498.1
2770	GCAAAAGAAGGGGCGCACGG	AC087498.1_4	ENSG00000180042	AC087498.1
2771	AGCCACGAAGAAGTACATCT	AC087498.1_5	ENSG00000180042	AC087498.1
2777	AGTTCTACGAATCCGTTCAG	AC087498.2_1	ENSG00000221882	AC087498.2
2778	GCCCCCAGTTGTGACCAGAT	AC087498.2_2	ENSG00000221882	AC087498.2
2779	GTAGAACTGCAGCTGCCACG	AC087498.2_3	ENSG00000221882	AC087498.2
2780	ATCCGACATCCAGCACTGAC	AC087498.2_4	ENSG00000221882	AC087498.2
2781	TTGTGACCAGATAGGCAAAG	AC087498.2_5|OR3A3_1	ENSG00000221882;ENSG00000159961	AC087498.2;OR3A3
2783	GCAGGCGTCATAGGAAATTG	AC087498.2_7|OR3A3_3	ENSG00000221882;ENSG00000159961	AC087498.2;OR3A3
2787	GCACCATGCCTACACCAACG	AC087651.1_1	ENSG00000172782	AC087651.1
2788	GTAGTGGCACACACCCAAGA	AC087651.1_2	ENSG00000172782	AC087651.1
2789	CGGAGCCCATGGAACCGGCG	AC087651.1_3	ENSG00000172782	AC087651.1
2790	CATGGCAGCTGATGATCGAG	AC087651.1_4	ENSG00000172782	AC087651.1
2791	AATCAGGGCCAGCGTCCGCA	AC087651.1_5	ENSG00000172782	AC087651.1
2797	AAGGTGCAAGACTGTCCGTG	AC087721.2_1|NUSAP1_1	ENSG00000285920;ENSG00000137804	AC087721.2;NUSAP1
2798	AGTCCAGCTCCTCTAGAGAG	AC087721.2_2|NUSAP1_2	ENSG00000285920;ENSG00000137804	AC087721.2;NUSAP1
2799	ATCAGCCAACGACGCTCGCA	AC087721.2_3|NUSAP1_3	ENSG00000285920;ENSG00000137804	AC087721.2;NUSAP1
2800	CCCATTCAAGTTGACAACTG	AC087721.2_4	ENSG00000285920	AC087721.2
2801	GCTTCTTGGTGCTCGTCTGG	AC087721.2_5|NUSAP1_6	ENSG00000285920;ENSG00000137804	AC087721.2;NUSAP1
2807	GGATTATCACATTACCAAGG	AC090517.4_1|ZNF280D_1	ENSG00000285253;ENSG00000137871	AC090517.4;ZNF280D
2808	GTCCCCTTGAATATGAGCTG	AC090517.4_2|ZNF280D_2	ENSG00000285253;ENSG00000137871	AC090517.4;ZNF280D
2809	CTATCTGAAGATCTAGACTC	AC090517.4_3|ZNF280D_5	ENSG00000285253;ENSG00000137871	AC090517.4;ZNF280D
2810	GAAATGGTGTGGGAAACTGA	AC090517.4_4|ZNF280D_3	ENSG00000285253;ENSG00000137871	AC090517.4;ZNF280D
2811	GCTCCAGAAACACTTTCGCT	AC090517.4_5|ZNF280D_6	ENSG00000285253;ENSG00000137871	AC090517.4;ZNF280D
2812	AAACTACAGTGGACGTACGT	AC090517.4_6|ZNF280D_4	ENSG00000285253;ENSG00000137871	AC090517.4;ZNF280D
2817	GATGGAATCACACTTGCCGT	AC090527.2_1|SQOR_2	ENSG00000260170;ENSG00000137767	AC090527.2;SQOR
2818	TGCGGCCAGGAACCATTATG	AC090527.2_2|SQOR_3	ENSG00000260170;ENSG00000137767	AC090527.2;SQOR
2819	GATGAGCGAAACCTTCAGGT	AC090527.2_3|SQOR_1	ENSG00000260170;ENSG00000137767	AC090527.2;SQOR
2820	CAGCCAATCTGGACACTGGT	AC090527.2_4|SQOR_6	ENSG00000260170;ENSG00000137767	AC090527.2;SQOR
2821	AATCCAGCTGGACTATGAGA	AC090527.2_5|SQOR_8	ENSG00000260170;ENSG00000137767	AC090527.2;SQOR
2827	TGACGGCGGCAACATGTCTG	AC091021.1_1	ENSG00000141380	AC091021.1
2828	AGGCCAGGAAGACTATTACG	AC091021.1_2	ENSG00000141380	AC091021.1
2829	CCTAACCATATGCCTATGCA	AC091021.1_3	ENSG00000141380	AC091021.1
2830	GGCATGTTGTGAGAGCGTGG	AC091021.1_4	ENSG00000141380	AC091021.1
2831	ATCTTACTGAGAACACTCTG	AC091021.1_5	ENSG00000141380	AC091021.1
2837	AGTCCCGCAATATCACAAGG	AC091057.6_1|ARHGAP11A_4|ARHGAP11B_1	ENSG00000285077;ENSG00000198826;ENSG00000284906	AC091057.6;ARHGAP11A;ARHGAP11B
2838	TTAAGGTGAAGGGTGTCCGT	AC091057.6_2|ARHGAP11A_6|ARHGAP11B_2	ENSG00000285077;ENSG00000198826;ENSG00000284906	AC091057.6;ARHGAP11A;ARHGAP11B
2839	GTCTTCTAACGCAGAAAAGA	AC091057.6_3|ARHGAP11B_3	ENSG00000285077;ENSG00000284906	AC091057.6;ARHGAP11B
2840	GATTCGCCTAAAAGCACTAA	AC091057.6_4|ARHGAP11B_4	ENSG00000285077;ENSG00000284906	AC091057.6;ARHGAP11B
2841	CAGAATATGGACACATTCCA	AC091057.6_5|ARHGAP11A_9|ARHGAP11B_5	ENSG00000285077;ENSG00000198826;ENSG00000284906	AC091057.6;ARHGAP11A;ARHGAP11B
2847	TCCGATTCCAGAAAATTCGG	AC091167.6_1|NGRN_4	ENSG00000275674;ENSG00000182768	AC091167.6;NGRN
2848	CTCCATGGCTTCCCACGTCA	AC091167.6_2|NGRN_2	ENSG00000275674;ENSG00000182768	AC091167.6;NGRN
2849	GGGAAGCCATGGAGCAGATA	AC091167.6_3|NGRN_6	ENSG00000275674;ENSG00000182768	AC091167.6;NGRN
2850	TCCCACGTCAGGGTCCTGGG	AC091167.6_4|NGRN_9	ENSG00000275674;ENSG00000182768	AC091167.6;NGRN
2851	GCACATCCTTTGCTCCTCCT	AC091167.6_5	ENSG00000275674	AC091167.6
2857	TGTTGTAGCACTGGTCAAGA	AC091959.3_1|RBM27_1	ENSG00000275740;ENSG00000091009	AC091959.3;RBM27
2858	GTCGAAACCTACCACCAAAG	AC091959.3_2|RBM27_2	ENSG00000275740;ENSG00000091009	AC091959.3;RBM27
2859	GTTCAGAATCTAGTGAACGA	AC091959.3_3|RBM27_3	ENSG00000275740;ENSG00000091009	AC091959.3;RBM27
2860	ACTATGACCGGTACTATGAG	AC091959.3_4|RBM27_4	ENSG00000275740;ENSG00000091009	AC091959.3;RBM27
2861	GCTCCTTCAACAGTGCACGG	AC091959.3_5|RBM27_6	ENSG00000275740;ENSG00000091009	AC091959.3;RBM27
2867	TGCTCCAATTCGAAACGAAC	AC092017.3_1|KCNH1_9	ENSG00000283952;ENSG00000143473	AC092017.3;KCNH1
2868	TCCTTTCAGGGACACCTGTG	AC092017.3_2	ENSG00000283952	AC092017.3
2869	AAGACACGATTGAAAAAGTG	AC092017.3_3	ENSG00000283952	AC092017.3
2870	TCGAAACGAACAGGATAAAG	AC092017.3_4	ENSG00000283952	AC092017.3
2871	ATTGAGGATGATTCATGTAA	AC092017.3_5	ENSG00000283952	AC092017.3
2877	GGCTGTGTACTTCACTACGA	AC092042.3_1|KRBOX1_1	ENSG00000273291;ENSG00000240747	AC092042.3;KRBOX1
2878	CAGCTGTGTCCTTAACAACC	AC092042.3_2|KRBOX1_2	ENSG00000273291;ENSG00000240747	AC092042.3;KRBOX1
2879	TTCCTGCTTAGGACTCCCTG	AC092042.3_3|KRBOX1_3	ENSG00000273291;ENSG00000240747	AC092042.3;KRBOX1
2880	CCATCATGGTGCCTGCCGAG	AC092042.3_4|KRBOX1_4	ENSG00000273291;ENSG00000240747	AC092042.3;KRBOX1
2881	TCCAGATGAGAGACCAAAGC	AC092042.3_5|KRBOX1_5	ENSG00000273291;ENSG00000240747	AC092042.3;KRBOX1
2887	GAAAGTGGAAAGTATCTCGG	AC092072.1_1	ENSG00000178386	AC092072.1
2888	AGTCCTACTTACCTTGGACA	AC092072.1_2	ENSG00000178386	AC092072.1
2889	AGATACTTTCCACTTTCTAA	AC092072.1_3	ENSG00000178386	AC092072.1
2890	CTCTTTAAGTGTGACGTGTG	AC092072.1_4	ENSG00000178386	AC092072.1
2891	TGGAAAGTATCTCGGTGGAA	AC092072.1_5	ENSG00000178386	AC092072.1
2897	CACCAAATCTGGAACCCGTG	AC092073.1_1|GPI_8	ENSG00000266953;ENSG00000105220	AC092073.1;GPI
2898	ACCCAGCACCCCATACGGAA	AC092073.1_2|GPI_10	ENSG00000266953;ENSG00000105220	AC092073.1;GPI
2899	GTGCAGCAGACGGTGAAACG	AC092073.1_3|PDCD2L_1	ENSG00000266953;ENSG00000126249	AC092073.1;PDCD2L
2900	ACCGGGATGAGGAAGTCACA	AC092073.1_4	ENSG00000266953	AC092073.1
2901	GACAGGCCCCATTGTGTGGG	AC092073.1_5	ENSG00000266953	AC092073.1
2907	CAGCATGTGGACGTACAGCA	AC092143.1_1|MC1R_6	ENSG00000198211;ENSG00000258839	AC092143.1;MC1R
2908	AGGTCCACCAGAATGGCTCG	AC092143.1_2|TUBB3_1	ENSG00000198211;ENSG00000258947	AC092143.1;TUBB3
2909	CGGCAACTACGTGGGCGACT	AC092143.1_3|TUBB3_2	ENSG00000198211;ENSG00000258947	AC092143.1;TUBB3
2910	CATCGCCTACTACGACCACG	AC092143.1_4|MC1R_7	ENSG00000198211;ENSG00000258839	AC092143.1;MC1R
2911	CTTCACATCCCAGCTGACGA	AC092143.1_5	ENSG00000198211	AC092143.1
2912	CATGGACAGTGTCCGCTCAG	AC092143.1_6|TUBB3_3	ENSG00000198211;ENSG00000258947	AC092143.1;TUBB3
2913	GCTCACCAGCAGGTCCGACA	AC092143.1_7|MC1R_2	ENSG00000198211;ENSG00000258839	AC092143.1;MC1R
2915	CGCCCACGTAGTTGCCGCTG	AC092143.1_9|TUBB3_4	ENSG00000198211;ENSG00000258947	AC092143.1;TUBB3
2917	GCAGGTAACGGGGCCACAGA	AC092161.1_1	ENSG00000198039	AC092161.1
2918	GCATGTCTCTTCATATTGCA	AC092161.1_2	ENSG00000198039	AC092161.1
2919	AGGTGGACCTCTAGGAGCAG	AC092161.1_3	ENSG00000198039	AC092161.1
2920	CAATATGAAGAGACATGCGA	AC092161.1_4	ENSG00000198039	AC092161.1
2921	TCTGTGGCCCCGTTACCTGC	AC092161.1_5	ENSG00000198039	AC092161.1
2927	GATGAGTACAAGGTGCACAA	AC092329.3_1|ZNF724_1	ENSG00000283201;ENSG00000196081	AC092329.3;ZNF724
2928	GAGATGGTGGCCAAACCCCC	AC092329.3_2|ZNF724_3	ENSG00000283201;ENSG00000196081	AC092329.3;ZNF724
2929	AAGAGTTGAGGACACGTTAA	AC092329.3_3|ZNF724_4	ENSG00000283201;ENSG00000196081	AC092329.3;ZNF724
2930	AGGCAAAGAGCCCTGGAATA	AC092329.3_4|ZNF724_5	ENSG00000283201;ENSG00000196081	AC092329.3;ZNF724
2931	TGTGGCCATAGAATTCTCTG	AC092329.3_5|ZNF724_6	ENSG00000283201;ENSG00000196081	AC092329.3;ZNF724
2937	ACAGTATCTGACGAAGCAAG	AC092338.1_1	ENSG00000140743	AC092338.1
2938	AGGTCCTGGTGGTCGTACCA	AC092338.1_2	ENSG00000140743	AC092338.1
2939	TGATCACCTCCAGAGCCAAG	AC092338.1_3	ENSG00000140743	AC092338.1
2940	GCAGATGTATACAACCAATC	AC092338.1_4	ENSG00000140743	AC092338.1
2941	AACAATTAGACGTCACAGCA	AC092338.1_5	ENSG00000140743	AC092338.1
2947	CACAAAGAGGACATATTCCA	AC092442.1_1	ENSG00000284684	AC092442.1
2948	AGAGAAGTACAGGCACACCA	AC092442.1_2	ENSG00000284684	AC092442.1
2949	GAGATGACCTATAAGCATGA	AC092442.1_3	ENSG00000284684	AC092442.1
2950	CATGCTTATAGGTCATCTCC	AC092442.1_4	ENSG00000284684	AC092442.1
2951	CCTGGCAGCCAGAGAAGTAC	AC092442.1_5	ENSG00000284684	AC092442.1
2957	CAATCACTACACTTATGGCT	AC092587.1_1|MRPL30_3	ENSG00000273155;ENSG00000185414	AC092587.1;MRPL30
2958	CTTACCTGTAGTCTGCCTGG	AC092587.1_2|MRPL30_1	ENSG00000273155;ENSG00000185414	AC092587.1;MRPL30
2959	GTACAAGAAGACGTCCATAT	AC092587.1_3|MRPL30_2	ENSG00000273155;ENSG00000185414	AC092587.1;MRPL30
2960	ATGGCCCCCAGGCAGACTAC	AC092587.1_4|MRPL30_5	ENSG00000273155;ENSG00000185414	AC092587.1;MRPL30
2961	AGATCATGAAAAATACGGTG	AC092587.1_5|MRPL30_6	ENSG00000273155;ENSG00000185414	AC092587.1;MRPL30
2965	GGATATTCTTGTGAACTTGA	AC092587.1_9|MRPL30_4	ENSG00000273155;ENSG00000185414	AC092587.1;MRPL30
2967	AGCGAACTACGGACATTACG	AC092647.5_1	ENSG00000249773	AC092647.5
2968	GGCCGTGGACTTCACCAGAG	AC092647.5_2|ZNF713_1	ENSG00000249773;ENSG00000178665	AC092647.5;ZNF713
2969	GTATCAGCTTTGTAAGCCAG	AC092647.5_3|ZNF713_2	ENSG00000249773;ENSG00000178665	AC092647.5;ZNF713
2970	AATGAATGATGGCTCACAGA	AC092647.5_4|ZNF713_3	ENSG00000249773;ENSG00000178665	AC092647.5;ZNF713
2971	CCAGCATCACGTCTCGATAG	AC092647.5_5|ZNF713_5	ENSG00000249773;ENSG00000178665	AC092647.5;ZNF713
2972	TACCTGGATGAGTATCCAGC	AC092647.5_6|ZNF713_4	ENSG00000249773;ENSG00000178665	AC092647.5;ZNF713
2973	TCCATGCCAGATGGATTGTG	AC092647.5_7|MRPS17_1	ENSG00000249773;ENSG00000239789	AC092647.5;MRPS17
2976	GCTCATCCGTCCATGCCAGA	AC092647.5_10|MRPS17_3	ENSG00000249773;ENSG00000239789	AC092647.5;MRPS17
2977	GCGCTTACCCGAGAGCAGAG	AC092718.3_1|AC092718.8_1|GCSH_1	ENSG00000260643;ENSG00000284512;ENSG00000140905	AC092718.3;AC092718.8;GCSH
2978	ATTCACAGAGAAACACGAAT	AC092718.3_2|AC092718.8_2|GCSH_2	ENSG00000260643;ENSG00000284512;ENSG00000140905	AC092718.3;AC092718.8;GCSH
2979	CTTAGATGAGTTTGGTGCTT	AC092718.3_3|AC092718.8_3|GCSH_3	ENSG00000260643;ENSG00000284512;ENSG00000140905	AC092718.3;AC092718.8;GCSH
2980	TATTGTAGTCTCCCTGAAGT	AC092718.3_4|AC092718.8_4|GCSH_4	ENSG00000260643;ENSG00000284512;ENSG00000140905	AC092718.3;AC092718.8;GCSH
2981	CCTGCTCTGCACCCTGCGCG	AC092718.3_5|AC092718.8_5|GCSH_5	ENSG00000260643;ENSG00000284512;ENSG00000140905	AC092718.3;AC092718.8;GCSH
2989	ACCTACCTTCTCTGACCGGA	AC092724.1_1	ENSG00000140876	AC092724.1
2990	GTCACGACTTGGTCTTCCCG	AC092724.1_2	ENSG00000140876	AC092724.1
2991	TAAGCGTGACCCTACAGACA	AC092724.1_3	ENSG00000140876	AC092724.1
2992	ACCCTTACATCAATAAGACA	AC092724.1_4	ENSG00000140876	AC092724.1
2993	AGCCACCAATGGCAAAAGGA	AC092724.1_5	ENSG00000140876	AC092724.1
2999	TAAACTTACTTGGGACCCAG	AC092835.1_1	ENSG00000233757	AC092835.1
3000	TGGCCGAGGCTCTCACCCAG	AC092835.1_2	ENSG00000233757	AC092835.1
3001	GGAGTCTCCATGGAACCTGA	AC092835.1_3	ENSG00000233757	AC092835.1
3002	AATCTCTCAGTTGGAGCATG	AC092835.1_4	ENSG00000233757	AC092835.1
3003	CCTAGGAATCTGGTCTTGCT	AC092835.1_5	ENSG00000233757	AC092835.1
3009	AAGGACACGACTCTATGGTG	AC092881.1_1	ENSG00000111596	AC092881.1
3010	TTAAATCGCAGCTTATCACA	AC092881.1_2	ENSG00000111596	AC092881.1
3011	CGACAAGGTGAAGATGCCCA	AC092881.1_3	ENSG00000111596	AC092881.1
3012	ATGATGAACCACTCCCAGGT	AC092881.1_4	ENSG00000111596	AC092881.1
3013	ATTAGCAGACCGAAACAGGA	AC092881.1_5	ENSG00000111596	AC092881.1
3019	TCATAAGGGATCCTATTGAG	AC093155.3_1|HS2ST1_2	ENSG00000267561;ENSG00000153936	AC093155.3;HS2ST1
3020	GTAGCACCCCTGAAAAACCG	AC093155.3_2|HS2ST1_3	ENSG00000267561;ENSG00000153936	AC093155.3;HS2ST1
3021	CTAAAGTGGCATCTTGCCGA	AC093155.3_3|HS2ST1_4	ENSG00000267561;ENSG00000153936	AC093155.3;HS2ST1
3022	GTGGCCATAGCTCCGAATGC	AC093155.3_4|HS2ST1_5	ENSG00000267561;ENSG00000153936	AC093155.3;HS2ST1
3023	ACGTGTCCATGATAAAATCC	AC093155.3_5|HS2ST1_6	ENSG00000267561;ENSG00000153936	AC093155.3;HS2ST1
3029	GCTCGACGCCATCAAGAGTG	AC093323.1_1	ENSG00000170846	AC093323.1
3030	CCAGGGAGGCCAGGTTCTCG	AC093323.1_2	ENSG00000170846	AC093323.1
3031	GCTCCTCAGCCTCCGCACGC	AC093323.1_3	ENSG00000170846	AC093323.1
3032	GGCTGTGCGCCGAAGCAGAG	AC093323.1_4	ENSG00000170846	AC093323.1
3033	CGACGCCATCAAGAGTGAGG	AC093323.1_5	ENSG00000170846	AC093323.1
3039	GGTGAACATCGACCGCATGA	AC093503.1_1	ENSG00000167414	AC093503.1
3040	GATTGCCGAGGCCCGCAAGA	AC093503.1_2	ENSG00000167414	AC093503.1
3041	CGCAACCATGTCCAACAACA	AC093503.1_3	ENSG00000167414	AC093503.1
3042	CAACATGGCCAAGATTGCCG	AC093503.1_4	ENSG00000167414	AC093503.1
3043	GCATGCCAAAGATGACCCGC	AC093503.1_5	ENSG00000167414	AC093503.1
3049	CATTGGCACCGAGAACACCG	AC093512.2_1|ALDOA_1	ENSG00000285043;ENSG00000149925	AC093512.2;ALDOA
3050	TGACCCCAACAGGTAGACAA	AC093512.2_2|ALDOA_2	ENSG00000285043;ENSG00000149925	AC093512.2;ALDOA
3051	ACGGAGCTGACTTCGCCAAG	AC093512.2_3|ALDOA_3	ENSG00000285043;ENSG00000149925	AC093512.2;ALDOA
3052	CCTTGCCAGGTGCCACGATG	AC093512.2_4|ALDOA_4	ENSG00000285043;ENSG00000149925	AC093512.2;ALDOA
3053	GAGGATCTCAGGCTCCACGA	AC093512.2_5|ALDOA_5	ENSG00000285043;ENSG00000149925	AC093512.2;ALDOA
3059	CTCACCGCTGAAGACCATGG	AC093525.1_1|ATP6V0C_1	ENSG00000259784;ENSG00000185883	AC093525.1;ATP6V0C
3060	TGACTTCTCTCAAGCCACGG	AC093525.1_2|AMDHD2_1	ENSG00000259784;ENSG00000162066	AC093525.1;AMDHD2
3061	GAAGAGTGGTGGTCCCCATG	AC093525.1_3|AMDHD2_5	ENSG00000259784;ENSG00000162066	AC093525.1;AMDHD2
3062	CTTGTGATAAACCTCCGGTG	AC093525.1_4	ENSG00000259784	AC093525.1
3063	GACATGTCCGAGTCCAAGAG	AC093525.1_5|ATP6V0C_3	ENSG00000259784;ENSG00000185883	AC093525.1;ATP6V0C
3066	TCGGCCGCCATGGTCTTCAG	AC093525.1_8|ATP6V0C_5	ENSG00000259784;ENSG00000185883	AC093525.1;ATP6V0C
3068	ACGATGCGGACATTGTCCAG	AC093525.1_10|AMDHD2_2	ENSG00000259784;ENSG00000162066	AC093525.1;AMDHD2
3069	GCTGCACTACAGCATCGACG	AC093525.2_1|TBC1D24_1	ENSG00000260272;ENSG00000162065	AC093525.2;TBC1D24
3070	CAGCGTGTACAGCGACATCG	AC093525.2_2|TBC1D24_6	ENSG00000260272;ENSG00000162065	AC093525.2;TBC1D24
3071	GGTGAACAAGTACTGCCAGG	AC093525.2_3|TBC1D24_4	ENSG00000260272;ENSG00000162065	AC093525.2;TBC1D24
3072	CGAGTTCGTGGACAACACGC	AC093525.2_4|TBC1D24_10	ENSG00000260272;ENSG00000162065	AC093525.2;TBC1D24
3073	TCAGGCGTGACCGTGCGGCA	AC093525.2_5	ENSG00000260272	AC093525.2
3075	CAAGAGCGGTACCGGCATTG	AC093525.2_7|ATP6V0C_2	ENSG00000260272;ENSG00000185883	AC093525.2;ATP6V0C
3077	CATTCAGGGAGTTGGCGATG	AC093525.2_9|ATP6V0C_4	ENSG00000260272;ENSG00000185883	AC093525.2;ATP6V0C
3079	CCCCACGGAAGACGCCAGGG	AC093668.1_1	ENSG00000270249	AC093668.1
3080	CTACTTCTCCCTCACTACCG	AC093668.1_2	ENSG00000270249	AC093668.1
3081	TATCTTTACCAGTTGCACAG	AC093668.1_3|POLR2J3_3	ENSG00000270249;ENSG00000168255	AC093668.1;POLR2J3
3082	TAAACAGGCATTGGGTACCT	AC093668.1_4|POLR2J_3|POLR2J3_1	ENSG00000270249;ENSG00000005075;ENSG00000285437	AC093668.1;POLR2J;POLR2J3
3083	ACCAGTGGCTGTCTGCGCTG	AC093668.1_5	ENSG00000270249	AC093668.1
3089	GGGTATCATTGCCGACGCGG	AC093668.2_1|POLR2J3_1|UPK3BL1_2	ENSG00000284981;ENSG00000168255;ENSG00000267368	AC093668.2;POLR2J3;UPK3BL1
3090	TCTCAAACGACACCTTGGCG	AC093668.2_2|POLR2J3_2|UPK3BL1_3	ENSG00000284981;ENSG00000168255;ENSG00000267368	AC093668.2;POLR2J3;UPK3BL1
3091	TTCCTGGTGATGAATGACGA	AC093668.2_3	ENSG00000284981	AC093668.2
3092	CAGCCAGGAGGACCGTGAGG	AC093668.2_4|UPK3BL1_4	ENSG00000284981;ENSG00000267368	AC093668.2;UPK3BL1
3093	CCCGGCCATAGGGCTCTCTG	AC093668.2_5|UPK3BL1_7	ENSG00000284981;ENSG00000267368	AC093668.2;UPK3BL1
3094	AGTGGGTATCATTGCCGACG	AC093668.2_6|POLR2J3_5	ENSG00000284981;ENSG00000168255	AC093668.2;POLR2J3
3099	TCTTGGCACTCCATACGCCA	AC093827.5_1|C4orf36_1	ENSG00000285458;ENSG00000163633	AC093827.5;C4orf36
3100	GAGCAGTCCATCTTTAATGG	AC093827.5_2|C4orf36_2	ENSG00000285458;ENSG00000163633	AC093827.5;C4orf36
3101	GCAAGCAATGCAATATCCCA	AC093827.5_3|C4orf36_3	ENSG00000285458;ENSG00000163633	AC093827.5;C4orf36
3102	ATAACAACTGCCCCGCAAAA	AC093827.5_4|C4orf36_4	ENSG00000285458;ENSG00000163633	AC093827.5;C4orf36
3103	AAGGCAACTTGATATTGGCT	AC093827.5_5|C4orf36_5	ENSG00000285458;ENSG00000163633	AC093827.5;C4orf36
3109	TCGACTGTCAGAGCTTCGAG	AC093899.2_1|BBS5_2	ENSG00000251569;ENSG00000163093	AC093899.2;BBS5
3110	GGTGCTGGATGCGCTTTGGG	AC093899.2_2|BBS5_1	ENSG00000251569;ENSG00000163093	AC093899.2;BBS5
3111	CTTCTGTGATGGCAGTACAC	AC093899.2_3|BBS5_3	ENSG00000251569;ENSG00000163093	AC093899.2;BBS5
3112	ATGCCACACAATTCTCACAT	AC093899.2_4|BBS5_5	ENSG00000251569;ENSG00000163093	AC093899.2;BBS5
3113	CAATCAATAAGGACTTCTCC	AC093899.2_5|BBS5_4	ENSG00000251569;ENSG00000163093	AC093899.2;BBS5
3114	GCTACTCCAAACATGGAACG	AC093899.2_6|KLHL41_2	ENSG00000251569;ENSG00000239474	AC093899.2;KLHL41
3115	TCGATAGCATAGCATCTGAA	AC093899.2_7|KLHL41_4	ENSG00000251569;ENSG00000239474	AC093899.2;KLHL41
3117	GGGATGATATATTGTCTAGG	AC093899.2_9|KLHL41_5	ENSG00000251569;ENSG00000239474	AC093899.2;KLHL41
3119	AACCACTTACTAGAGTGCGG	AC097634.4_1|FOXP1_1	ENSG00000285708;ENSG00000114861	AC097634.4;FOXP1
3120	GAGAAAGCTTACCTTCCACG	AC097634.4_2|FOXP1_2	ENSG00000285708;ENSG00000114861	AC097634.4;FOXP1
3121	AATTACCTGTTGAAGCATGA	AC097634.4_3|FOXP1_3	ENSG00000285708;ENSG00000114861	AC097634.4;FOXP1
3122	ATTTGTCTGAGTACCGCCTG	AC097634.4_4|FOXP1_4	ENSG00000285708;ENSG00000114861	AC097634.4;FOXP1
3123	AGAGGAGGAGACACATGTCG	AC097634.4_5|FOXP1_5	ENSG00000285708;ENSG00000114861	AC097634.4;FOXP1
3129	TACACAGCATTTACTGCCCA	AC097636.2_1|IQCF3_1	ENSG00000285749;ENSG00000229972	AC097636.2;IQCF3
3130	AGAAAGACAGAGGCGGCAGA	AC097636.2_2|IQCF3_2	ENSG00000285749;ENSG00000229972	AC097636.2;IQCF3
3131	CTTTCTACTGCATCTTCATC	AC097636.2_3|IQCF3_3	ENSG00000285749;ENSG00000229972	AC097636.2;IQCF3
3132	GATGACGTAGACCCTCAACA	AC097636.2_4|IQCF3_4	ENSG00000285749;ENSG00000229972	AC097636.2;IQCF3
3133	AAGATGCAGTAGAAAGACAG	AC097636.2_5|IQCF3_5	ENSG00000285749;ENSG00000229972	AC097636.2;IQCF3
3139	TGTTCATCTACTCCATGCCG	AC097637.1_1|TWF2_3	ENSG00000173366;ENSG00000247596	AC097637.1;TWF2
3140	CCAGCAGATCCGCATTAACG	AC097637.1_2|TWF2_5	ENSG00000173366;ENSG00000247596	AC097637.1;TWF2
3141	ACTCACCTACAGACTCAAGG	AC097637.1_3	ENSG00000173366	AC097637.1
3142	CCTGCTCCACGGAGTCGAGG	AC097637.1_4	ENSG00000173366	AC097637.1
3143	AATGGTCAACTACATCCAGA	AC097637.1_5|TWF2_9	ENSG00000173366;ENSG00000247596	AC097637.1;TWF2
3149	CATGTGGTTTGAACACCAAG	AC098582.1_1|HERC3_1	ENSG00000287542;ENSG00000138641	AC098582.1;HERC3
3150	ACACACAGCAGTTCTCACAA	AC098582.1_2|HERC3_2	ENSG00000287542;ENSG00000138641	AC098582.1;HERC3
3151	GAAGTGGAGATCGACCACAG	AC098582.1_3|HERC3_3	ENSG00000287542;ENSG00000138641	AC098582.1;HERC3
3152	AGTCTGGCCCTCAGTGACCG	AC098582.1_4|HERC3_4	ENSG00000287542;ENSG00000138641	AC098582.1;HERC3
3153	ACACGACTCCATGAATGATG	AC098582.1_5|HERC3_5	ENSG00000287542;ENSG00000138641	AC098582.1;HERC3
3159	TTCACGTTCAGCACCCAGCG	AC099489.1_1	ENSG00000188897	AC099489.1
3160	GCTGAGCTTTGTGAACTGCG	AC099489.1_2	ENSG00000188897	AC099489.1
3161	TGCACAGGCACTCAACGTAG	AC099489.1_3	ENSG00000188897	AC099489.1
3162	CCAGACCGAGGAGTCCCACG	AC099489.1_4	ENSG00000188897	AC099489.1
3163	CCGCAGCCACATTAGTAAGG	AC099489.1_5	ENSG00000188897	AC099489.1
3169	ACTGTCCCTTGACAAAGCGG	AC099811.2_1|RAB5C_1	ENSG00000267261;ENSG00000108774	AC099811.2;RAB5C
3170	CGAGTGCAATGACGATGTTG	AC099811.2_2|RAB5C_3	ENSG00000267261;ENSG00000108774	AC099811.2;RAB5C
3171	GGTGATGTCATAGACCACGA	AC099811.2_3|RAB5C_2	ENSG00000267261;ENSG00000108774	AC099811.2;RAB5C
3172	CATTCTCCAAGTGGGATACG	AC099811.2_4|KAT2A_1	ENSG00000267261;ENSG00000108773	AC099811.2;KAT2A
3173	CCAAGGGGTGCTCACAACTG	AC099811.2_5|KAT2A_3	ENSG00000267261;ENSG00000108773	AC099811.2;KAT2A
3174	TACCAGGAGAGCACAATTGG	AC099811.2_6|RAB5C_5	ENSG00000267261;ENSG00000108774	AC099811.2;RAB5C
3179	ACTGACTCCAGTGATGACGC	AC099850.2_1|PRR11_5	ENSG00000265303;ENSG00000068489	AC099850.2;PRR11
3180	GAAAAAGTCAGATGGATCTG	AC099850.2_2|PRR11_8	ENSG00000265303;ENSG00000068489	AC099850.2;PRR11
3181	TACCTTTGCAGGAGCCCAGG	AC099850.2_3	ENSG00000265303	AC099850.2
3182	TGGAACCCCTCTTACCAATA	AC099850.2_4	ENSG00000265303	AC099850.2
3183	GGGTAGAATACCGGACATGG	AC099850.2_5	ENSG00000265303	AC099850.2
3189	GACAGCTGACAGACAGACGT	AC100868.1_1|HHLA1_3	ENSG00000258417;ENSG00000132297	AC100868.1;HHLA1
3190	CCCCGCCAAACTTAGCACAG	AC100868.1_2|OC90_1	ENSG00000258417;ENSG00000253117	AC100868.1;OC90
3191	CATAGTCTTCAAAGTCTCGG	AC100868.1_3|OC90_2	ENSG00000258417;ENSG00000253117	AC100868.1;OC90
3192	ACAGACTCCGAGTCCAACCA	AC100868.1_4|HHLA1_7	ENSG00000258417;ENSG00000132297	AC100868.1;HHLA1
3193	TCTGACATCCCGGTGCCCGG	AC100868.1_5|OC90_4	ENSG00000258417;ENSG00000253117	AC100868.1;OC90
3194	GTGCTGATGATCCCCCATGC	AC100868.1_6|OC90_3	ENSG00000258417;ENSG00000253117	AC100868.1;OC90
3199	GGACGAGAAGGTGTTCACCA	AC104109.3_1|PPP2CA_4|hsa-mir-3661_6	ENSG00000272772;ENSG00000113575;ncRNA	AC104109.3;PPP2CA;hsa-mir-3661
3200	AATGAACTTACCTTCCAACA	AC104109.3_2|SKP1_1	ENSG00000272772;ENSG00000113558	AC104109.3;SKP1
3201	TACAGCTCACCTTCTCGCAG	AC104109.3_3|PPP2CA_8|hsa-mir-3661_2	ENSG00000272772;ENSG00000113575;ncRNA	AC104109.3;PPP2CA;hsa-mir-3661
3202	GGGTGGCATCATGGACGAGA	AC104109.3_4	ENSG00000272772	AC104109.3
3203	CGTTCAGCTGCTCGATCCAC	AC104109.3_5|hsa-mir-3661_4	ENSG00000272772;ncRNA	AC104109.3;hsa-mir-3661
3204	TCTCGCAGAGGCTCTTGACC	AC104109.3_6|hsa-mir-3661_3	ENSG00000272772;ncRNA	AC104109.3;hsa-mir-3661
3208	GAAGGTGTTCACCAAGGAGC	AC104109.3_10|hsa-mir-3661_5	ENSG00000272772;ncRNA	AC104109.3;hsa-mir-3661
3209	CGCCATGGGTCATTTCACAG	AC104389.5_1|HBG1_1|HBG2_1	ENSG00000284931;ENSG00000213934;ENSG00000196565	AC104389.5;HBG1;HBG2
3210	GGGAGATGCCATAAAGCACC	AC104389.5_2|HBG2_2	ENSG00000284931;ENSG00000196565	AC104389.5;HBG2
3211	GCTACTATCACAAGCCTGTG	AC104389.5_3|HBG1_2|HBG2_3	ENSG00000284931;ENSG00000213934;ENSG00000196565	AC104389.5;HBG1;HBG2
3212	TTGTCTACCCATGGACCCAG	AC104389.5_4|HBG1_3|HBG2_4	ENSG00000284931;ENSG00000213934;ENSG00000196565	AC104389.5;HBG1;HBG2
3213	GTGCTTTATGGCATCTCCCA	AC104389.5_5|HBG2_5	ENSG00000284931;ENSG00000196565	AC104389.5;HBG2
3214	CACCAGAGCCTACCTTCCCA	AC104389.5_6|HBG1_5|HBG2_6	ENSG00000284931;ENSG00000213934;ENSG00000196565	AC104389.5;HBG1;HBG2
3219	ACTGTCGCTGTTTACCAACG	AC104452.1_1|AMT_1	ENSG00000283189;ENSG00000145020	AC104452.1;AMT
3220	CTGAGGTGTACTGACGGACA	AC104452.1_2|NICN1_1	ENSG00000283189;ENSG00000145029	AC104452.1;NICN1
3221	GGAAGTCCATAGCAGCTCGG	AC104452.1_3|AMT_4	ENSG00000283189;ENSG00000145020	AC104452.1;AMT
3222	GGTGAGGGCTTACCTCACGG	AC104452.1_4|NICN1_4	ENSG00000283189;ENSG00000145029	AC104452.1;NICN1
3223	TGTAGCCACAGCGGGTCACG	AC104452.1_5|AMT_6	ENSG00000283189;ENSG00000145020	AC104452.1;AMT
3224	AGGCTCCGTAGCCCTCCAGG	AC104452.1_6|NICN1_3	ENSG00000283189;ENSG00000145029	AC104452.1;NICN1
3225	CAAGATACTTGGTAGTGACC	AC104452.1_7|AMT_5	ENSG00000283189;ENSG00000145020	AC104452.1;AMT
3228	CGGAGCTACGCCTGATTCTG	AC104452.1_10|NICN1_5	ENSG00000283189;ENSG00000145029	AC104452.1;NICN1
3229	AAAGGGCGTCGCCTACAGGA	AC106774.4_1	ENSG00000268799	AC106774.4
3230	CCAGGCGGTGGCTTTGCGGG	AC106774.4_2|H3.Y_3	ENSG00000268799;ENSG00000269466	AC106774.4;H3.Y
3231	TGTCTTCAAAGAGTTGCACC	AC106774.4_3	ENSG00000268799	AC106774.4
3232	CTCCGGCACCCTCTCCACGG	AC106774.4_4	ENSG00000268799	AC106774.4
3233	AGAAAAAGGGCGTCGCCTAC	AC106774.4_5	ENSG00000268799	AC106774.4
3239	CAGCCATGGAGGCGACGCGG	AC107871.1_1|CLN6_5	ENSG00000260007;ENSG00000128973	AC107871.1;CLN6
3240	CAGCACCTGGGAGCGACGGG	AC107871.1_2	ENSG00000260007	AC107871.1
3241	ACGTCATGGCGTCCGACCTG	AC107871.1_3|CALML4_3	ENSG00000260007;ENSG00000129007	AC107871.1;CALML4
3242	CCTAGACGGAAATGGAGAGC	AC107871.1_4	ENSG00000260007	AC107871.1
3243	CGCGCGCCCACCTGGCCTGC	AC107871.1_5	ENSG00000260007	AC107871.1
3249	ACTGTACATGGGAAGCAAGA	AC107959.5_1|TNFRSF10C_3	ENSG00000284956;ENSG00000173535	AC107959.5;TNFRSF10C
3250	CCTGATTTACAAACTGTACA	AC107959.5_2	ENSG00000284956	AC107959.5
3251	TGTGTCTCTGGTCATGGTGC	AC107959.5_3	ENSG00000284956	AC107959.5
3252	CCATGTACAGTTTGTAAATC	AC107959.5_4	ENSG00000284956	AC107959.5
3253	CTGATTTACAAACTGTACAT	AC107959.5_5	ENSG00000284956	AC107959.5
3254	GGGTATCAACAAGAGCTGGA	AC113348.1_1	ENSG00000285891	AC113348.1
3255	CAGGGATCAGAAAAGCCCTC	AC113348.1_2	ENSG00000285891	AC113348.1
3256	AGGGCCTCACCATAAGGACA	AC113348.1_3	ENSG00000285891	AC113348.1
3257	AGTTAAACCTTGGAGTGACC	AC113348.1_4	ENSG00000285891	AC113348.1
3258	GAGCAGGAAAACACAGCCCA	AC113348.1_5	ENSG00000285891	AC113348.1
3264	GAGGATGAATTGGGTCACTG	AC114267.1_1	ENSG00000186723	AC114267.1
3265	GGAGTGATTGGCTCTCTGCA	AC114267.1_2	ENSG00000186723	AC114267.1
3266	GCACATGGCAAGCAAAATGG	AC114267.1_3	ENSG00000186723	AC114267.1
3267	AACGTGCTCATGAGCCCGCG	AC114267.1_4	ENSG00000186723	AC114267.1
3268	TTGGGTCACTGTGGAGTGAT	AC114267.1_5	ENSG00000186723	AC114267.1
3274	GTGCTGCGTGTACTGCTGGG	AC114490.3_1|TMEM35B_3	ENSG00000284773;ENSG00000243749	AC114490.3;TMEM35B
3275	TCTCGGCTCCAGTTTCGGAG	AC114490.3_2|TMEM35B_1	ENSG00000284773;ENSG00000243749	AC114490.3;TMEM35B
3276	GGGGTTGGCCAAGCTCTCGG	AC114490.3_3|TMEM35B_5	ENSG00000284773;ENSG00000243749	AC114490.3;TMEM35B
3277	GTACACGCAGCACCGAAAGC	AC114490.3_4|TMEM35B_7	ENSG00000284773;ENSG00000243749	AC114490.3;TMEM35B
3278	GCGGCTTCTTCGCGCTCGTG	AC114490.3_5|TMEM35B_10	ENSG00000284773;ENSG00000243749	AC114490.3;TMEM35B
3284	CTGTCTGGAGCAAAATAAAG	AC115220.1_1	ENSG00000241149	AC115220.1
3285	GCTGAAAGACCGGGATCCCC	AC115220.1_2	ENSG00000241149	AC115220.1
3286	CAGATTTATGGCTGAAAGAC	AC115220.1_3	ENSG00000241149	AC115220.1
3287	TGGAGCAAAATAAAGAGGCT	AC115220.1_4	ENSG00000241149	AC115220.1
3288	AATTCTGCTGAGCACAATCC	AC115220.1_5	ENSG00000241149	AC115220.1
3293	GAGATGGTAGCCAAACACCC	AC115220.1_10|ZNF479_4|ZNF716_5	ENSG00000241149;ENSG00000185177;ENSG00000182111	AC115220.1;ZNF479;ZNF716
3294	CGGCAGGTACGTCAGACACA	AC116366.3_1|RAD50_2	ENSG00000283782;ENSG00000113522	AC116366.3;RAD50
3295	GAAAAACTCTCTGACAAACG	AC116366.3_2|RAD50_4	ENSG00000283782;ENSG00000113522	AC116366.3;RAD50
3296	GCGGAATTATAACTACCGAG	AC116366.3_3|RAD50_5	ENSG00000283782;ENSG00000113522	AC116366.3;RAD50
3297	CTCCTGGTCAAGTTTACGCA	AC116366.3_4|RAD50_6	ENSG00000283782;ENSG00000113522	AC116366.3;RAD50
3298	TTGCTTCTTTCGGCTATCCA	AC116366.3_5|RAD50_7	ENSG00000283782;ENSG00000113522	AC116366.3;RAD50
3304	CTGACATTGATATCCAGCCG	AC117378.1_1|PRIM1_5	ENSG00000285625;ENSG00000198056	AC117378.1;PRIM1
3305	TACTTACTGTGCAGGGAACG	AC117378.1_2	ENSG00000285625	AC117378.1
3306	CATTTACTGTTCCGACCATA	AC117378.1_3|PRIM1_8	ENSG00000285625;ENSG00000198056	AC117378.1;PRIM1
3307	AATCTGGATAAATCCCGAAA	AC117378.1_4	ENSG00000285625	AC117378.1
3308	GATGTCAAACATAGAACCAG	AC117378.1_5|PRIM1_10	ENSG00000285625;ENSG00000198056	AC117378.1;PRIM1
3310	AACCTACCTGTCTCAGCCTG	AC117378.1_7|NACA_1	ENSG00000285625;ENSG00000196531	AC117378.1;NACA
3314	TCAGGTTAACGTACACCTGG	AC117457.1_1|KCNMB2_1	ENSG00000275163;ENSG00000197584	AC117457.1;KCNMB2
3315	TCCTGCGCTCATACATGCAG	AC117457.1_2|KCNMB2_2	ENSG00000275163;ENSG00000197584	AC117457.1;KCNMB2
3316	AGATGAAGAGGTCCGGCCAC	AC117457.1_3|KCNMB2_3	ENSG00000275163;ENSG00000197584	AC117457.1;KCNMB2
3317	CGTGATGGACGCATTCAGCA	AC117457.1_4|KCNMB2_4	ENSG00000275163;ENSG00000197584	AC117457.1;KCNMB2
3318	AGAGGACCGAGCTATTCTCC	AC117457.1_5|KCNMB2_5	ENSG00000275163;ENSG00000197584	AC117457.1;KCNMB2
3324	CTGCTGTCCCCTGAACTACG	AC118470.1_1|OR14A2_1	ENSG00000239395;ENSG00000241128	AC118470.1;OR14A2
3325	AAATATCTCTCCTGCTGAGA	AC118470.1_2	ENSG00000239395	AC118470.1
3326	GGTCATAGGACATGGCAGTG	AC118470.1_3|OR14A2_8	ENSG00000239395;ENSG00000241128	AC118470.1;OR14A2
3327	GACAGCAGATGGCTACATAG	AC118470.1_4	ENSG00000239395	AC118470.1
3328	ATGATTACCTCGTAGTTCAG	AC118470.1_5	ENSG00000239395	AC118470.1
3334	GTGTTACAAGATCAACAGTG	AC118549.1_1	ENSG00000036549	AC118549.1
3335	ACAGACGATTGCTGTACTCG	AC118549.1_2	ENSG00000036549	AC118549.1
3336	TGTGGCATAGAACCCATCCA	AC118549.1_3	ENSG00000036549	AC118549.1
3337	AAGAAGTAGAATCTCGACGC	AC118549.1_4	ENSG00000036549	AC118549.1
3338	TCTTCATCCATATACACTGG	AC118549.1_5	ENSG00000036549	AC118549.1
3344	GCTGTAGAAGATAGATAACG	AC118553.2_1|SLC35A3_1	ENSG00000283761;ENSG00000117620	AC118553.2;SLC35A3
3345	CAACTACTATCCAGGTCAGT	AC118553.2_2|SLC35A3_2	ENSG00000283761;ENSG00000117620	AC118553.2;SLC35A3
3346	AAACACCGTTAGCAGCAAGA	AC118553.2_3|MFSD14A_1	ENSG00000283761;ENSG00000156875	AC118553.2;MFSD14A
3347	AAATTACTAGGGACAGCCAC	AC118553.2_4|SLC35A3_3	ENSG00000283761;ENSG00000117620	AC118553.2;SLC35A3
3348	TTATCTTGGACGAGTATATG	AC118553.2_5|MFSD14A_3	ENSG00000283761;ENSG00000156875	AC118553.2;MFSD14A
3349	GTTTCTCTCCTACCTACCGG	AC118553.2_6|MFSD14A_4	ENSG00000283761;ENSG00000156875	AC118553.2;MFSD14A
3352	TGAAGAGTATAGATCCCTGA	AC118553.2_9|SLC35A3_4	ENSG00000283761;ENSG00000117620	AC118553.2;SLC35A3
3353	TTCTCAATTTGTAGGACTCA	AC118553.2_10|SLC35A3_5	ENSG00000283761;ENSG00000117620	AC118553.2;SLC35A3
3354	CTACCTGGACAGGTACACCG	AC118754.1_1	ENSG00000183018	AC118754.1
3355	CTTCATATCTCGGAGCCATG	AC118754.1_2	ENSG00000183018	AC118754.1
3356	GTTCATCTGTAGCTTCATGG	AC118754.1_3	ENSG00000183018	AC118754.1
3357	AGTACGTGGTCATCCCCACG	AC118754.1_4	ENSG00000183018	AC118754.1
3358	GAGGTCGCCAATGATAGTGG	AC118754.1_5	ENSG00000183018	AC118754.1
3364	GGTCCCAAGACCTGTCAAGG	AC119396.1_1	ENSG00000263264	AC119396.1
3365	CATCCACAGCTGAGGCATCG	AC119396.1_2	ENSG00000263264	AC119396.1
3366	CCGGAGAGATTTCCGGAGAG	AC119396.1_3	ENSG00000263264	AC119396.1
3367	AAGAACTTCGACAGTACCAT	AC119396.1_4	ENSG00000263264	AC119396.1
3373	GTAGGAGTGGACATGAATGC	AC119676.1_1	ENSG00000284895	AC119676.1
3374	CCATTTCCTACCTGTGCTGA	AC119676.1_2	ENSG00000284895	AC119676.1
3375	GGAAGTGGTGCCTTCAGCAC	AC119676.1_3	ENSG00000284895	AC119676.1
3376	AGAGAACAGCGTTTCAGTTT	AC119676.1_4	ENSG00000284895	AC119676.1
3377	CAGTTGGCAAGAAAACCCCG	AC124319.1_1	ENSG00000173821	AC124319.1
3378	AAGCTGGTCAAGGTGCACGG	AC124319.1_2	ENSG00000173821	AC124319.1
3379	CAATGCCTTCAACAAGAACG	AC124319.1_3	ENSG00000173821	AC124319.1
3380	ACTTAAGATCATGTGCACCG	AC124319.1_4	ENSG00000173821	AC124319.1
3381	GGTGGAAATCCAATTCCCCG	AC124319.1_5	ENSG00000173821	AC124319.1
3387	TGTCTACATGTGCATTGCCG	AC126283.2_1|CFI_1	ENSG00000285330;ENSG00000205403	AC126283.2;CFI
3388	GCCATGGCAGAGATGCATTG	AC126283.2_2|CFI_2	ENSG00000285330;ENSG00000205403	AC126283.2;CFI
3389	CCAAGCCAGTATCAATGCAA	AC126283.2_3|CFI_3	ENSG00000285330;ENSG00000205403	AC126283.2;CFI
3390	GCGCTCACTGTTGAAACCCA	AC126283.2_4|CFI_4	ENSG00000285330;ENSG00000205403	AC126283.2;CFI
3391	TGTGATGGTATCAATGATTG	AC126283.2_5|CFI_5	ENSG00000285330;ENSG00000205403	AC126283.2;CFI
3397	GGAGGAAGATCACACCTACG	AC127029.3_1|CD79B_3	ENSG00000285947;ENSG00000007312	AC127029.3;CD79B
3398	GACCGGTACCGGAATCCCAA	AC127029.3_2|CD79B_2	ENSG00000285947;ENSG00000007312	AC127029.3;CD79B
3399	ATGAGGACATAGTGACGCTG	AC127029.3_3	ENSG00000285947	AC127029.3
3400	TGTTGGCGAAGACACTCCTG	AC127029.3_4|GH1_2	ENSG00000285947;ENSG00000259384	AC127029.3;GH1
3401	GGCCAGCTGGTGCAGACGAT	AC127029.3_5|GH1_1	ENSG00000285947;ENSG00000259384	AC127029.3;GH1
3403	TCCGACACCCTCCAACAGGG	AC127029.3_7|GH1_3	ENSG00000285947;ENSG00000259384	AC127029.3;GH1
3406	CAACGTCTATGACCTCCTAA	AC127029.3_10|GH1_5	ENSG00000285947;ENSG00000259384	AC127029.3;GH1
3407	TGCAAGCGGGACGTGTTCCG	AC129492.1_1	ENSG00000179094	AC129492.1
3408	AGTCTAGAGGCGCATCTCAG	AC129492.1_2	ENSG00000179094	AC129492.1
3409	CTTACGTGCGTACTTTGTGG	AC129492.1_3	ENSG00000179094	AC129492.1
3410	CGCATCCATTCGGGTTACGA	AC129492.1_4	ENSG00000179094	AC129492.1
3411	GGCCAGTGCGTACTGCAGCG	AC129492.1_5	ENSG00000179094	AC129492.1
3417	GGACATCATGAGGGTGAACG	AC129492.4_1|VAMP2_1	ENSG00000263620;ENSG00000220205	AC129492.4;VAMP2
3418	CAGGTCTGCTACCGCTGCCA	AC129492.4_2|VAMP2_2	ENSG00000263620;ENSG00000220205	AC129492.4;VAMP2
3419	CCGTGCAGATGCACTCCAGG	AC129492.4_3|VAMP2_3	ENSG00000263620;ENSG00000220205	AC129492.4;VAMP2
3420	GTTACTGGTGAGGTTTGGAG	AC129492.4_4|VAMP2_4	ENSG00000263620;ENSG00000220205	AC129492.4;VAMP2
3421	AGCTCAAGCGCAAATACTGG	AC129492.4_5|VAMP2_5	ENSG00000263620;ENSG00000220205	AC129492.4;VAMP2
3427	AACCTCGAAGATCAGACCCA	AC131160.1_1|PARL_1	ENSG00000283765;ENSG00000175193	AC131160.1;PARL
3428	GCGGCTATTACCTGCGTCCG	AC131160.1_2|PARL_2	ENSG00000283765;ENSG00000175193	AC131160.1;PARL
3429	CTGTGAACGTGAACATCGGA	AC131160.1_3|PARL_10	ENSG00000283765;ENSG00000175193	AC131160.1;PARL
3430	ACAAACCTGTCACAGTCCGC	AC131160.1_4|PARL_4	ENSG00000283765;ENSG00000175193	AC131160.1;PARL
3431	GATCATGCGGCACATCTTGG	AC131160.1_5|PARL_5	ENSG00000283765;ENSG00000175193	AC131160.1;PARL
3434	TCACAACCCACACTTCGGGA	AC131160.1_8|MAP6D1_3	ENSG00000283765;ENSG00000180834	AC131160.1;MAP6D1
3436	AGCTGCGAGGACTGTCATGA	AC131160.1_10|PARL_3	ENSG00000283765;ENSG00000175193	AC131160.1;PARL
3437	ACAGTGGATAAAGAGGACCG	AC132217.2_1|INS-IGF2_2	ENSG00000284779;ENSG00000129965	AC132217.2;INS-IGF2
3438	CTCTGGCCAGGTTGACGTGG	AC132217.2_2|INS-IGF2_6	ENSG00000284779;ENSG00000129965	AC132217.2;INS-IGF2
3439	CTGCCTGGACGATGATCCGC	AC132217.2_3|INS-IGF2_4	ENSG00000284779;ENSG00000129965	AC132217.2;INS-IGF2
3440	TAGCAGTCACCACCAAAGCA	AC132217.2_4|INS-IGF2_10	ENSG00000284779;ENSG00000129965	AC132217.2;INS-IGF2
3441	CTGCGCAGGGACTAGAGTAC	AC132217.2_5|INS-IGF2_8	ENSG00000284779;ENSG00000129965	AC132217.2;INS-IGF2
3447	CTCAGACGATCAAAACAAGT	AC134669.1_1|EVI2A_7	ENSG00000265118;ENSG00000126860	AC134669.1;EVI2A
3448	GGACTGTTGCTGACGACAGA	AC134669.1_2|EVI2A_8	ENSG00000265118;ENSG00000126860	AC134669.1;EVI2A
3449	AAGCGTCAGCCTAGAAGCAA	AC134669.1_3	ENSG00000265118	AC134669.1
3450	CTCCAGTAGATTGCATCACT	AC134669.1_4	ENSG00000265118	AC134669.1
3451	TGGAGTGCTCACAGCTACAA	AC134669.1_5	ENSG00000265118	AC134669.1
3457	GACACTCACCCTCAGATGCT	AC134684.11_1	ENSG00000285975	AC134684.11
3458	CAGATGCTCGGAAGATTCCG	AC134684.11_2	ENSG00000285975	AC134684.11
3463	GTCGGCTTCACCTCGAGAAG	AC134684.8_1	ENSG00000285687	AC134684.8
3464	CCTGCCAGACATTTCAGTTG	AC134684.8_2	ENSG00000285687	AC134684.8
3465	CCAGAGAAGCCGCTGCCAAA	AC134684.8_3	ENSG00000285687	AC134684.8
3466	TCACCTCGAGAAGAGGCTCG	AC134684.8_5	ENSG00000285687	AC134684.8
3470	CCTGCCAGACATTTCGGTTG	AC134684.9_1	ENSG00000285765	AC134684.9
3471	GGAATCTTCTGATTATCTGA	AC134684.9_4	ENSG00000285765	AC134684.9
3474	ATGACAGTTGAACAGTGCAG	AC134980.3_1|AC135068.3_2|LINC02203_2|OR4N4_1	ENSG00000285472;ENSG00000279408;ENSG00000280709;ENSG00000183706	AC134980.3;AC135068.3;LINC02203;OR4N4
3475	TTCGTAGGGCAGCTTCTGAA	AC134980.3_2|AC135068.3_4|LINC02203_4|OR4N4_2	ENSG00000285472;ENSG00000279408;ENSG00000280709;ENSG00000183706	AC134980.3;AC135068.3;LINC02203;OR4N4
3476	GAGACTGAGTCAGACCAAGG	AC134980.3_3|AC135068.3_3|LINC02203_3|OR4N4_3	ENSG00000285472;ENSG00000279408;ENSG00000280709;ENSG00000183706	AC134980.3;AC135068.3;LINC02203;OR4N4
3477	CTGCCCTACGAACATGGCAG	AC134980.3_4|AC135068.3_6|LINC02203_6|OR4N4_4	ENSG00000285472;ENSG00000279408;ENSG00000280709;ENSG00000183706	AC134980.3;AC135068.3;LINC02203;OR4N4
3478	CACATGTAGATGAAGATAGC	AC134980.3_5|OR4N4_5	ENSG00000285472;ENSG00000183706	AC134980.3;OR4N4
3484	CTACGCGCTGCACGTGAAGG	AC135050.2_1|VKORC1_1	ENSG00000255439;ENSG00000167397	AC135050.2;VKORC1
3485	GGTCTTCAAGCCGCTCAGCG	AC135050.2_2	ENSG00000255439	AC135050.2
3486	GACGCGCGAACAGCTGATGG	AC135050.2_3|VKORC1_3	ENSG00000255439;ENSG00000167397	AC135050.2;VKORC1
3487	GATGCAACCGAATATGCTGT	AC135050.2_4|VKORC1_2	ENSG00000255439;ENSG00000167397	AC135050.2;VKORC1
3488	CAAGGAGCCCACATCTGCAG	AC135050.2_5	ENSG00000255439	AC135050.2
3489	AGATAATGGGCAGCACCTGG	AC135050.2_6|VKORC1_4	ENSG00000255439;ENSG00000167397	AC135050.2;VKORC1
3491	ATATGCTGTTGGATTGATTG	AC135050.2_8|VKORC1_5	ENSG00000255439;ENSG00000167397	AC135050.2;VKORC1
3494	TGGCCTATCCCAGACTCCAG	AC135068.1_1|OR4M2_1	ENSG00000182974;ENSG00000274102	AC135068.1;OR4M2
3495	GAAGTCTATGAGCATTTCAG	AC135068.1_2|OR4M2_2	ENSG00000182974;ENSG00000274102	AC135068.1;OR4M2
3496	CAACAGGAAATACATAGGAG	AC135068.1_3|OR4M2_3	ENSG00000182974;ENSG00000274102	AC135068.1;OR4M2
3497	GGAAACTGCAAATTACACCA	AC135068.1_4|OR4M2_4	ENSG00000182974;ENSG00000274102	AC135068.1;OR4M2
3498	GCAGAGACGTTGATTCATGA	AC135068.1_5|OR4M2_5	ENSG00000182974;ENSG00000274102	AC135068.1;OR4M2
3504	AATGACACGAGTGGTGCATG	AC135068.3_1	ENSG00000279408	AC135068.3
3505	ACGAGTGGTGCATGTGGACA	AC135068.3_5|LINC02203_5	ENSG00000279408;ENSG00000280709	AC135068.3;LINC02203
3508	GGTGAATCCAGAGTCTGGAC	AC136428.1_1	ENSG00000259680	AC136428.1
3509	CATGGAGTTTGGGCTGAACT	AC136428.1_2	ENSG00000259680	AC136428.1
3510	CTGAAGGTGAATCCAGAGTC	AC136428.1_3	ENSG00000259680	AC136428.1
3511	GAGTGGATTTCATACATTAG	AC136428.1_4	ENSG00000259680	AC136428.1
3512	CCAGTTCAGCCCAAACTCCA	AC136428.1_5	ENSG00000259680	AC136428.1
3518	ACCAAGTGTCTCGCCTGGAG	AC138647.1_1	ENSG00000226490	AC138647.1
3519	GCCACTCCAGGCGAGACACT	AC138647.1_2	ENSG00000226490	AC138647.1
3520	TCGCCTGGAGTGGCTACAGA	AC138647.1_3	ENSG00000226490	AC138647.1
3521	CTTCCCGGACATCTACGGCG	AC138647.1_4	ENSG00000226490	AC138647.1
3522	AAGGAGGGGGCAGACCTGCT	AC138647.1_5	ENSG00000226490	AC138647.1
3528	GAAGACGCCGACCCCAAGGG	AC138696.1_1|ZFP41_1	ENSG00000264668;ENSG00000181638	AC138696.1;ZFP41
3529	CAGAGAGGAGAAGGTGTCCG	AC138696.1_2|ZFP41_2	ENSG00000264668;ENSG00000181638	AC138696.1;ZFP41
3530	GCTCTTCGTCTTCAGGACTC	AC138696.1_3|ZFP41_3	ENSG00000264668;ENSG00000181638	AC138696.1;ZFP41
3531	ACATCAGAAGACGCACACCG	AC138696.1_4|ZFP41_4	ENSG00000264668;ENSG00000181638	AC138696.1;ZFP41
3532	GACGTCAGAGCTGTGCCGGA	AC138696.1_5|ZFP41_5	ENSG00000264668;ENSG00000181638	AC138696.1;ZFP41
3538	GGCTGATAAAGTCCTCCGAT	AC138811.2_1|ARL6IP1_1	ENSG00000260342;ENSG00000170540	AC138811.2;ARL6IP1
3539	ATCCCCGAGACGATGGCGGA	AC138811.2_2|ARL6IP1_2	ENSG00000260342;ENSG00000170540	AC138811.2;ARL6IP1
3540	GAAACGCCGGACAGAACAGA	AC138811.2_3|ARL6IP1_3	ENSG00000260342;ENSG00000170540	AC138811.2;ARL6IP1
3541	CCACCCAAGCAACCGCAGCA	AC138811.2_4|ARL6IP1_4	ENSG00000260342;ENSG00000170540	AC138811.2;ARL6IP1
3542	AGTCTGGAAGAACAGCTGCA	AC138811.2_5|ARL6IP1_5	ENSG00000260342;ENSG00000170540	AC138811.2;ARL6IP1
3548	GTATTGCTGAGCGTGACTCA	AC138894.1_1|CLN3_7	ENSG00000261832;ENSG00000188603	AC138894.1;CLN3
3549	GCAAAGTAAACTACGACCAA	AC138894.1_2|CLN3_8	ENSG00000261832;ENSG00000188603	AC138894.1;CLN3
3550	TGAAACGGATGCGACAGCAG	AC138894.1_3	ENSG00000261832	AC138894.1
3551	GCCGAGTATTTCATTAACCA	AC138894.1_4	ENSG00000261832	AC138894.1
3552	GTCACGCTCAGCAATACCGC	AC138894.1_5	ENSG00000261832	AC138894.1
3558	ACCTTCCTGTCTACGGCAGT	AC138969.1_1|NPIPA9_1	ENSG00000183889;ENSG00000233024	AC138969.1;NPIPA9
3559	AGCATGAAAGAACGTGAGCA	AC138969.1_2|NPIPA1_1|NPIPA2_2|NPIPA3_2|NPIPA5_1|NPIPA9_2	ENSG00000183889;ENSG00000183426;ENSG00000254852;ENSG00000224712;ENSG00000183793;ENSG00000233024	AC138969.1;NPIPA1;NPIPA2;NPIPA3;NPIPA5;NPIPA9
3560	TTAGGATATGAATGGCTGAG	AC138969.1_3|NPIPA1_3|NPIPA9_3|NPIPB2_8	ENSG00000183889;ENSG00000183426;ENSG00000233024;ENSG00000234719	AC138969.1;NPIPA1;NPIPA9;NPIPB2
3561	ACAAAGGTAACTTGTGCAGA	AC138969.1_4|NPIPA1_4|NPIPA2_4|NPIPA3_4|NPIPA5_3|NPIPA7_5|NPIPA8_4|NPIPA9_4	ENSG00000183889;ENSG00000183426;ENSG00000254852;ENSG00000224712;ENSG00000183793;ENSG00000214967;ENSG00000214940;ENSG00000233024	AC138969.1;NPIPA1;NPIPA2;NPIPA3;NPIPA5;NPIPA7;NPIPA8;NPIPA9
3562	CTTTACTTTATGGAGACAGG	AC138969.1_5|NPIPA1_5|NPIPA2_5|NPIPA3_5|NPIPA5_4|NPIPA7_4|NPIPA8_5|NPIPA9_5	ENSG00000183889;ENSG00000183426;ENSG00000254852;ENSG00000224712;ENSG00000183793;ENSG00000214967;ENSG00000214940;ENSG00000233024	AC138969.1;NPIPA1;NPIPA2;NPIPA3;NPIPA5;NPIPA7;NPIPA8;NPIPA9
3566	ATGTACAGCAGAGAGCCAGG	AC138969.1_9|NPIPA1_2|NPIPA2_3|NPIPA3_3|NPIPA5_2|NPIPA7_3|NPIPA8_3|NPIPA9_9	ENSG00000183889;ENSG00000183426;ENSG00000254852;ENSG00000224712;ENSG00000183793;ENSG00000214967;ENSG00000214940;ENSG00000233024	AC138969.1;NPIPA1;NPIPA2;NPIPA3;NPIPA5;NPIPA7;NPIPA8;NPIPA9
3568	GTTCCGGTCAGCCACCAGGG	AC139530.1_1	ENSG00000185527	AC139530.1
3569	AGGTTTGGGGACGACATCCC	AC139530.1_2	ENSG00000185527	AC139530.1
3570	TGTCGCTGCTTAAATTTAGG	AC139530.1_3	ENSG00000185527	AC139530.1
3571	GACCGGAACTCAGCCTTGGG	AC139530.1_4	ENSG00000185527	AC139530.1
3572	CAGCCGTCATACCTGTTCCC	AC139530.1_5	ENSG00000185527	AC139530.1
3578	TTTCACCGTCCGCCTGACCG	AC139530.3_1|MRPL12_3	ENSG00000262660;ENSG00000262814	AC139530.3;MRPL12
3579	ATCCCGCGTACCTGGCAAGG	AC139530.3_2|MRPL12_1	ENSG00000262660;ENSG00000262814	AC139530.3;MRPL12
3580	TCCTTGGGGGCGTTATCCAG	AC139530.3_3|MRPL12_2	ENSG00000262660;ENSG00000262814	AC139530.3;MRPL12
3581	GTAGATGGCGAACCGAGTCA	AC139530.3_4	ENSG00000262660	AC139530.3
3582	CCTCACCTTCACGAGCTACG	AC139530.3_5|SLC25A10_3	ENSG00000262660;ENSG00000183048	AC139530.3;SLC25A10
3583	CGAGTCTTCAGCACATCCAG	AC139530.3_6|SLC25A10_5	ENSG00000262660;ENSG00000183048	AC139530.3;SLC25A10
3585	GATGTCGGGCTTGTGCCGAT	AC139530.3_8|MRPL12_4	ENSG00000262660;ENSG00000262814	AC139530.3;MRPL12
3586	ACGCACCTGTCTGCACAGCG	AC139530.3_9|SLC25A10_2	ENSG00000262660;ENSG00000183048	AC139530.3;SLC25A10
3588	GTGAAGTGAAGTCACCCCCG	AC139768.1_1	ENSG00000184271	AC139768.1
3589	TTACCTTGGAGACCGGCTAA	AC139768.1_2	ENSG00000184271	AC139768.1
3590	ACCATCCGAGTGCTGGAAGT	AC139768.1_3	ENSG00000184271	AC139768.1
3591	CCAAGAACTTTAAGATCCGG	AC139768.1_4	ENSG00000184271	AC139768.1
3592	GATCTGGGTCTGTCCCCCGA	AC139768.1_5	ENSG00000184271	AC139768.1
3598	CGAGCCGTAAAGCAGCACGT	AC140504.1_1|MPV17L_1	ENSG00000261130;ENSG00000156968	AC140504.1;MPV17L
3599	TCTGGCGCCAGTTGGCCTCG	AC140504.1_2|MPV17L_3	ENSG00000261130;ENSG00000156968	AC140504.1;MPV17L
3600	GCTTTACGGCTCGCTCGTCT	AC140504.1_3|MPV17L_5	ENSG00000261130;ENSG00000156968	AC140504.1;MPV17L
3601	CGGCCCCTCACCGACATAGA	AC140504.1_4|MPV17L_7	ENSG00000261130;ENSG00000156968	AC140504.1;MPV17L
3602	GCTGGACATCATCTCCATGG	AC140504.1_5|BMERB1_4	ENSG00000261130;ENSG00000166780	AC140504.1;BMERB1
3608	TGATGCTCTTCGTCTACGCG	AC144573.1_1|ADRB3_3	ENSG00000285880;ENSG00000188778	AC144573.1;ADRB3
3609	GAGGAGGACAGCAGCACGTA	AC144573.1_2|ADRB3_10	ENSG00000285880;ENSG00000188778	AC144573.1;ADRB3
3610	GGTGCCCATGATGAGACCCA	AC144573.1_3|ADRB3_8	ENSG00000285880;ENSG00000188778	AC144573.1;ADRB3
3611	CGCCACCACTGGCTCATGAT	AC144573.1_4	ENSG00000285880	AC144573.1
3612	GAAGGCACAGCAGCGCGGGT	AC144573.1_5	ENSG00000285880	AC144573.1
3613	GGTCACATCACCGAGCAGAG	AC144573.1_6|GOT1L1_3	ENSG00000285880;ENSG00000169154	AC144573.1;GOT1L1
3618	GAAGTCGTAGATGCCGGACA	AC187653.1_1	ENSG00000248767	AC187653.1
3619	GCAGCTCCGACGAAGACAAG	AC187653.1_2	ENSG00000248767	AC187653.1
3620	CCCCGCAGTCACCTGTACGC	AC187653.1_3	ENSG00000248767	AC187653.1
3621	ACAGGGTCACCCTCCCCGCG	AC187653.1_4	ENSG00000248767	AC187653.1
3622	CTTGACGAAGCAGCTGTTGA	AC187653.1_5	ENSG00000248767	AC187653.1
3628	CTCCTGGAGGGGGTACCCTG	AC211486.6_1|AC211486.8_1|SPDYE17_8|SPDYE9P_8	ENSG00000286014;ENSG00000286137;ENSG00000286228;ENSG00000262461	AC211486.6;AC211486.8;SPDYE17;SPDYE9P
3629	CGTGCTCCCTGAGTACTACG	AC211486.6_2|AC211486.7_5|AC211486.8_2|SPDYE17_2|SPDYE8P_2|SPDYE9P_2	ENSG00000286014;ENSG00000286038;ENSG00000286137;ENSG00000286228;ENSG00000273520;ENSG00000262461	AC211486.6;AC211486.7;AC211486.8;SPDYE17;SPDYE8P;SPDYE9P
3630	CATCTTCTACTTCCTGTACG	AC211486.6_3|AC211486.7_3|AC211486.8_3|SPDYE17_3|SPDYE8P_3|SPDYE9P_3	ENSG00000286014;ENSG00000286038;ENSG00000286137;ENSG00000286228;ENSG00000273520;ENSG00000262461	AC211486.6;AC211486.7;AC211486.8;SPDYE17;SPDYE8P;SPDYE9P
3631	AATGCGTTGGTATTGCCAGG	AC211486.6_4|AC211486.7_4|AC211486.8_4|SPDYE16_7|SPDYE17_4|SPDYE8P_4|SPDYE9P_4	ENSG00000286014;ENSG00000286038;ENSG00000286137;ENSG00000185040;ENSG00000286228;ENSG00000273520;ENSG00000262461	AC211486.6;AC211486.7;AC211486.8;SPDYE16;SPDYE17;SPDYE8P;SPDYE9P
3632	TTCCAGCCAAGGGACCTACG	AC211486.6_5|AC211486.7_1|AC211486.8_5|SPDYE17_5|SPDYE8P_5|SPDYE9P_5	ENSG00000286014;ENSG00000286038;ENSG00000286137;ENSG00000286228;ENSG00000273520;ENSG00000262461	AC211486.6;AC211486.7;AC211486.8;SPDYE17;SPDYE8P;SPDYE9P
3638	AGGAAGAGCGGAGCCCCCAG	AC211486.7_2|SPDYE17_1|SPDYE8P_1|SPDYE9P_1	ENSG00000286038;ENSG00000286228;ENSG00000273520;ENSG00000262461	AC211486.7;SPDYE17;SPDYE8P;SPDYE9P
3640	GAAGAAATCCTGTCAACCCA	AC231656.1_1	ENSG00000287585	AC231656.1
3641	GAAGGGATCTAGCAAAGTTA	AC231656.1_2	ENSG00000287585	AC231656.1
3642	CAACCCAGGGCCAGAAAAGG	AC231656.1_3	ENSG00000287585	AC231656.1
3643	CAATTAATCTCAAGCACAAA	AC231656.1_4	ENSG00000287585	AC231656.1
3644	GCCACTAGCAAAGATTGAGT	AC231656.1_5	ENSG00000287585	AC231656.1
3650	GCGCTCAGGAGCGTATGAAG	AC231657.3_1|PRAF2_2	ENSG00000288053;ENSG00000243279	AC231657.3;PRAF2
3651	GATCGTGAATGGAGCAGACG	AC231657.3_2|WDR45_10	ENSG00000288053;ENSG00000196998	AC231657.3;WDR45
3652	AGGTGTGCGCATCTACAACG	AC231657.3_3|WDR45_3	ENSG00000288053;ENSG00000196998	AC231657.3;WDR45
3653	ATGGACAGTACCCTTATCAC	AC231657.3_4|WDR45_5	ENSG00000288053;ENSG00000196998	AC231657.3;WDR45
3654	AGGCTGGTCACTCCTCGAAG	AC231657.3_5|WDR45_6	ENSG00000288053;ENSG00000196998	AC231657.3;WDR45
3656	CTCACCAGTAGAGGGTGGCA	AC231657.3_7|WDR45_4	ENSG00000288053;ENSG00000196998	AC231657.3;WDR45
3657	CCCGGCGATGCTGAACAGGA	AC231657.3_8|PRAF2_4	ENSG00000288053;ENSG00000243279	AC231657.3;PRAF2
3660	TGTTGAGATGGGTCTGAAGG	AC233723.1_1	ENSG00000262165	AC233723.1
3661	TCCCATGGTGCGGGTGCCGG	AC233723.1_2	ENSG00000262165	AC233723.1
3662	GCATGGTGTTTCCCATGGTG	AC233723.1_3	ENSG00000262165	AC233723.1
3663	AGGCAGCGGGGGACTGAAAG	AC233723.1_4	ENSG00000262165	AC233723.1
3664	TCGGGCTTTCCTGCTGAAGT	AC233723.1_5	ENSG00000262165	AC233723.1
3670	CCTACGCCAAGCGCCCTGCG	AC236972.4_1	ENSG00000278803	AC236972.4
3671	ATCTCCAGTCATCTTCACGA	AC236972.4_2	ENSG00000278803	AC236972.4
3672	TTACTCTCTGAAGGGACCGT	AC236972.4_3	ENSG00000278803	AC236972.4
3673	TTACAGGTCATGGACGCGCA	AC236972.4_4	ENSG00000278803	AC236972.4
3674	CAGAGAGTAAGCGTGCCCTG	AC236972.4_5	ENSG00000278803	AC236972.4
3680	ATGGATGAGATGTCGAGTAT	AC239811.1_1	ENSG00000286019	AC239811.1
3681	CCTCCATTGACACAAGGCGA	AC239811.1_2|AC242843.1_1	ENSG00000286019;ENSG00000286219	AC239811.1;AC242843.1
3682	ATGTGTGTTACCTACCACAA	AC239811.1_3|AC242843.1_2|NOTCH2NLA_1	ENSG00000286019;ENSG00000286219;ENSG00000264343	AC239811.1;AC242843.1;NOTCH2NLA
3683	CTGTAAACCCTGAGGCACAT	AC239811.1_4|AC242843.1_3	ENSG00000286019;ENSG00000286219	AC239811.1;AC242843.1
3684	CAGGTACTTCCATTTGCACA	AC239811.1_5|AC242843.1_5	ENSG00000286019;ENSG00000286219	AC239811.1;AC242843.1
3686	TCTCGACCTTGCCTGAATGG	AC239811.1_7|AC242843.1_4	ENSG00000286019;ENSG00000286219	AC239811.1;AC242843.1
3687	TGGAAGTACCTGTACCACTG	AC239811.1_8|AC242843.1_8|NOTCH2NLA_3	ENSG00000286019;ENSG00000286219;ENSG00000264343	AC239811.1;AC242843.1;NOTCH2NLA
3688	GGCAGCGGTTCTTCTCACAG	AC239811.1_9|NOTCH2NLA_2	ENSG00000286019;ENSG00000264343	AC239811.1;NOTCH2NLA
3690	GTGGGAATATGACTAACATC	AC242842.3_1|NBPF19_1	ENSG00000286185;ENSG00000271383	AC242842.3;NBPF19
3691	TTTATTTGCAGGACATCGCT	AC242842.3_2|NBPF19_2	ENSG00000286185;ENSG00000271383	AC242842.3;NBPF19
3692	CGGCCCTTGGTCCAGTGAGA	AC242842.3_3|NBPF14_4|NBPF19_3	ENSG00000286185;ENSG00000270629;ENSG00000271383	AC242842.3;NBPF14;NBPF19
3693	GTTAGTCATATTCCCACAAT	AC242842.3_4|NBPF19_4	ENSG00000286185;ENSG00000271383	AC242842.3;NBPF19
3694	GCTGCTGTAAGACTGGTACG	AC242842.3_5|NBPF10_7|NBPF14_6|NBPF15_1|NBPF19_5	ENSG00000286185;ENSG00000271425;ENSG00000270629;ENSG00000266338;ENSG00000271383	AC242842.3;NBPF10;NBPF14;NBPF15;NBPF19
3704	GGGAGCTAAAGATCCGAGTG	AC243547.3_1|POLR3GL_3	ENSG00000280778;ENSG00000121851	AC243547.3;POLR3GL
3705	CCTACCAGGGTTCCAATCGA	AC243547.3_2|POLR3GL_4	ENSG00000280778;ENSG00000121851	AC243547.3;POLR3GL
3706	ACTCGGATCTTTAGCTCCCG	AC243547.3_3|POLR3GL_7	ENSG00000280778;ENSG00000121851	AC243547.3;POLR3GL
3707	CAATCGATGGCATTGTCAAT	AC243547.3_4	ENSG00000280778	AC243547.3
3708	CCGAGTGCGGAAGCTACAGA	AC243547.3_5	ENSG00000280778	AC243547.3
3714	CAGGGGATGCACCATCTGTG	AC243967.1_1|CEACAM5_4	ENSG00000267881;ENSG00000105388	AC243967.1;CEACAM5
3715	AGAGACCATGGAGTCTCCCT	AC243967.1_2	ENSG00000267881	AC243967.1
3716	CCCACAGATGGTGCATCCCC	AC243967.1_3	ENSG00000267881	AC243967.1
3717	CTGTAACCAATACGATTCTG	AC243967.1_4|CEACAM6_1	ENSG00000267881;ENSG00000086548	AC243967.1;CEACAM6
3718	AGGGGCCGAGGGAGACTCCA	AC243967.1_5	ENSG00000267881	AC243967.1
3719	AGAATCGTATTGGTTACAGC	AC243967.1_6|CEACAM6_5	ENSG00000267881;ENSG00000086548	AC243967.1;CEACAM6
3724	GTGTGGCTTATGATACCCAA	AC244197.3_1|IDS_7	ENSG00000241489;ENSG00000010404	AC244197.3;IDS
3725	TTAAACATCAGTGTGCCGTA	AC244197.3_2|IDS_2	ENSG00000241489;ENSG00000010404	AC244197.3;IDS
3726	GATCGTCCAAAGCACTCAAG	AC244197.3_3|IDS_4	ENSG00000241489;ENSG00000010404	AC244197.3;IDS
3727	AAGGACGGCTTCACTTCCGG	AC244197.3_4|IDS_5	ENSG00000241489;ENSG00000010404	AC244197.3;IDS
3728	CATCCCCTTCAGATACCCCA	AC244197.3_5	ENSG00000241489	AC244197.3
3734	AGGAACCATGGAGATCAGAG	AC244517.10_1|PCDHB14_2	ENSG00000279983;ENSG00000120327	AC244517.10;PCDHB14
3735	GGGCACTCGATCTGCGAAAA	AC244517.10_2	ENSG00000279983	AC244517.10
3736	GAGTGCCCCTCTGATCTCCA	AC244517.10_3	ENSG00000279983	AC244517.10
3737	GAGCTACTTCAGGGAGCGAT	AC244517.10_4	ENSG00000279983	AC244517.10
3738	ACACGCCCCTTTCAAGGAAC	AC244517.10_5	ENSG00000279983	AC244517.10
3744	TCTGCGCAAGAATCTTCCCG	AC245033.1_1|CPEB1_1	ENSG00000260836;ENSG00000214575	AC245033.1;CPEB1
3745	TACTGTCGGCTAATACCCAG	AC245033.1_2|CPEB1_2	ENSG00000260836;ENSG00000214575	AC245033.1;CPEB1
3746	AGCATGCTCCATAACCCACT	AC245033.1_3|CPEB1_3	ENSG00000260836;ENSG00000214575	AC245033.1;CPEB1
3747	TTACCTTTGGGAGGACACCG	AC245033.1_4|CPEB1_4	ENSG00000260836;ENSG00000214575	AC245033.1;CPEB1
3748	GTGTGACTTTCAATAACCAA	AC245033.1_5|CPEB1_6	ENSG00000260836;ENSG00000214575	AC245033.1;CPEB1
3749	GGGTTCTTATAGTTCCGGGG	AC245033.1_6|CPEB1_5	ENSG00000260836;ENSG00000214575	AC245033.1;CPEB1
3752	AGCTCCGCAACAAGATAGCA	AC245033.1_9|RPS17_1	ENSG00000260836;ENSG00000182774	AC245033.1;RPS17
3754	TATCCTCACCTACTAAGAGC	AC245748.1_1|ZNF112_1	ENSG00000267173;ENSG00000062370	AC245748.1;ZNF112
3755	TCCAGCTGGGATATTAGGTC	AC245748.1_2|ZNF112_2	ENSG00000267173;ENSG00000062370	AC245748.1;ZNF112
3756	GCCAGACCTAATATCCCAGC	AC245748.1_3|ZNF112_3	ENSG00000267173;ENSG00000062370	AC245748.1;ZNF112
3757	GACATTCAAGGATGTTGCTG	AC245748.1_4|ZNF112_5	ENSG00000267173;ENSG00000062370	AC245748.1;ZNF112
3758	GATATTAGGTCTGGCTTGAA	AC245748.1_5|ZNF112_4	ENSG00000267173;ENSG00000062370	AC245748.1;ZNF112
3764	GAGTCGTTTCTCCAGCCCCG	AC253536.7_1|DDT_1|DDTL_2	ENSG00000285762;ENSG00000099977;ENSG00000099974	AC253536.7;DDT;DDTL
3765	GGTGCCCACTACGCCGATGG	AC253536.7_2|DDT_2|DDTL_3	ENSG00000285762;ENSG00000099977;ENSG00000099974	AC253536.7;DDT;DDTL
3766	CCCTCAGCGCGTGAACGTGA	AC253536.7_3|DDT_4|DDTL_1	ENSG00000285762;ENSG00000099977;ENSG00000099974	AC253536.7;DDT;DDTL
3767	GTCCAGCTCCAGGAACGGCA	AC253536.7_4|DDT_3|DDTL_4	ENSG00000285762;ENSG00000099977;ENSG00000099974	AC253536.7;DDT;DDTL
3768	TTACGTCCGCAGGTTTGCCC	AC253536.7_5|DDT_5|DDTL_5	ENSG00000285762;ENSG00000099977;ENSG00000099974	AC253536.7;DDT;DDTL
[truncated: 96,078 more rows]

## Sheet: Counts
Raw sgRNA read counts from genome-wide screens								Passaging
								Both screens were passaged every 72 hr and re-seeded to a density of 100,000 cells/mL in 125 mL total volume (x 7 flasks)
sgRNA	Target	Initial	Final_DMSO	Final_BVDU				Screen	Total passages	Total population doublings
A1BG_1	A1BG	560	586	497				DMSO	6	14.99
A1BG_2	A1BG	605	499	423				BVDU	7	15.57
A1BG_3	A1BG	819	1640	1289
A1BG_4	A1BG	225	114	106
A1BG_5	A1BG	629	596	349
A1CF_1	A1CF	166	138	45
A1CF_2	A1CF	210	188	253
A1CF_3	A1CF	421	208	693
A1CF_4	A1CF	388	574	631
A1CF_5	A1CF	251	392	335
A2M_1	A2M	285	430	205
A2M_2	A2M	206	306	66
A2M_3	A2M	272	429	155
A2M_4	A2M	314	420	356
A2M_5	A2M	558	709	630
A2ML1_1	A2ML1	328	683	318
A2ML1_2	A2ML1	383	383	233
A2ML1_3	A2ML1	86	13	154
A2ML1_4	A2ML1	229	431	137
A2ML1_5	A2ML1	467	344	895
A3GALT2_1	A3GALT2	521	596	701
A3GALT2_2	A3GALT2	386	475	461
A3GALT2_3	A3GALT2	462	647	417
A3GALT2_4	A3GALT2	320	540	559
A3GALT2_5	A3GALT2	435	410	415
A4GALT_1	A4GALT	325	580	265
A4GALT_2	A4GALT	389	500	449
A4GALT_3	A4GALT	466	510	460
A4GALT_4	A4GALT	419	295	112
A4GALT_5	A4GALT	866	783	1131
A4GNT_1	A4GNT	374	334	270
A4GNT_2	A4GNT	507	292	354
A4GNT_3	A4GNT	706	846	476
A4GNT_4	A4GNT	232	362	395
A4GNT_5	A4GNT	499	665	455
AAAS_1	AAAS	187	208	257
AAAS_2	AAAS	808	764	523
AAAS_3	AAAS	363	817	604
AAAS_4	AAAS	604	713	826
AAAS_5	AAAS	514	429	583
AACS_1	AACS	528	571	680
AACS_2	AACS	534	855	670
AACS_3	AACS	434	945	540
AACS_4	AACS	414	613	435
AACS_5	AACS	217	375	563
AADAC_1	AADAC	313	167	242
AADAC_2	AADAC	303	389	583
AADAC_3	AADAC	362	435	470
AADAC_4	AADAC	467	876	514
AADAC_5	AADAC	679	845	780
AADACL2_1	AADACL2	320	525	336
AADACL2_2	AADACL2	684	1275	1408
AADACL2_3	AADACL2	150	276	216
AADACL2_4	AADACL2	565	625	332
AADACL2_5	AADACL2	243	679	408
AADACL3_1	AADACL3	310	363	281
AADACL3_2	AADACL3	952	1582	1227
AADACL3_3	AADACL3	308	560	613
AADACL3_4	AADACL3	560	1079	786
AADACL3_5	AADACL3	280	671	699
AADACL4_1	AADACL4	489	775	484
AADACL4_2	AADACL4	369	652	503
AADACL4_3	AADACL4	315	428	254
AADACL4_4	AADACL4	627	517	743
AADACL4_5	AADACL4	548	803	719
AADAT_1	AADAT	202	473	761
AADAT_2	AADAT	312	584	611
AADAT_3	AADAT	512	747	608
AADAT_4	AADAT	508	519	425
AADAT_5	AADAT	311	514	851
AAGAB_1	AAGAB	714	703	597
AAGAB_2	AAGAB	499	619	374
AAGAB_3	AAGAB	186	124	186
AAGAB_4	AAGAB	390	608	349
AAGAB_5	AAGAB	589	659	475
AAK1_1	AAK1	412	270	122
AAK1_2	AAK1	307	681	670
AAK1_3	AAK1	618	827	895
AAK1_4	AAK1	339	1003	790
AAK1_5	AAK1	247	194	191
AAMDC_1	AAMDC	360	499	550
AAMDC_2	AAMDC	430	446	210
AAMDC_3	AAMDC	343	165	173
AAMDC_4	AAMDC	334	495	423
AAMDC_5	AAMDC	135	107	227
AAMP_1	AAMP	340	7	51
AAMP_2	AAMP	316	397	513
AAMP_3	AAMP	478	960	620
AAMP_4	AAMP	201	127	234
AAMP_5	AAMP	387	99	35
AANAT_1	AANAT	840	473	412
AANAT_2	AANAT	461	697	596
AANAT_3	AANAT	332	295	121
AANAT_4	AANAT	815	779	1220
AANAT_5	AANAT	510	555	343
AAR2_1	AAR2	260	365	128
AAR2_2	AAR2	92	130	64
AAR2_3	AAR2	338	167	249
AAR2_4	AAR2	370	244	62
AAR2_5	AAR2	297	438	310
AARD_1	AARD	339	597	452
AARD_2	AARD	389	622	518
AARD_3	AARD	681	696	608
AARD_4	AARD	345	125	94
AARD_5	AARD	331	312	350
AARS_1	AARS	423	8	0
AARS_2	AARS	339	0	26
AARS_3	AARS	257	18	1
AARS_4	AARS	604	6	15
AARS_5	AARS	542	346	570
AARS2_1	AARS2	466	0	0
AARS2_2	AARS2	424	6	11
AARS2_3	AARS2	267	14	15
AARS2_4	AARS2	216	3	0
AARS2_5	AARS2	313	11	6
AARSD1_1|PTGES3L-AARSD1_2	AARSD1	779	800	700
AARSD1_2	AARSD1	474	482	539
AARSD1_3|PTGES3L-AARSD1_5	AARSD1	440	354	462
AARSD1_4|PTGES3L-AARSD1_4	AARSD1	279	304	248
AARSD1_5|PTGES3L-AARSD1_8	AARSD1	697	809	658
AASDH_1	AASDH	484	595	297
AASDH_2	AASDH	81	80	0
AASDH_3	AASDH	540	622	319
AASDH_4	AASDH	310	476	262
AASDH_5	AASDH	349	368	224
AASDHPPT_1	AASDHPPT	454	151	58
AASDHPPT_2	AASDHPPT	134	17	30
AASDHPPT_3	AASDHPPT	230	66	91
AASDHPPT_4	AASDHPPT	727	525	927
AASDHPPT_5	AASDHPPT	352	47	7
AASS_1	AASS	208	448	205
AASS_2	AASS	285	288	160
AASS_3	AASS	610	375	594
AASS_4	AASS	228	141	74
AASS_5	AASS	137	229	125
AATF_1	AATF	551	116	89
AATF_2	AATF	356	0	14
AATF_3	AATF	265	41	97
AATF_4	AATF	195	74	154
AATF_5	AATF	143	11	17
AATK_1	AATK	357	387	259
AATK_2	AATK	521	862	544
AATK_3	AATK	551	423	551
AATK_4	AATK	428	648	373
AATK_5	AATK	644	1191	971
ABAT_1	ABAT	498	881	522
ABAT_2	ABAT	441	520	465
ABAT_3	ABAT	184	317	283
ABAT_4	ABAT	468	807	892
ABAT_5	ABAT	618	1287	1020
ABCA1_1	ABCA1	629	898	465
ABCA1_2	ABCA1	371	278	256
ABCA1_3	ABCA1	372	602	572
ABCA1_4	ABCA1	322	780	493
ABCA1_5	ABCA1	254	213	397
ABCA10_1	ABCA10	554	537	588
ABCA10_2	ABCA10	407	425	419
ABCA10_3	ABCA10	100	132	96
ABCA10_4	ABCA10	469	412	639
ABCA10_5	ABCA10	354	329	243
ABCA12_1	ABCA12	409	649	815
ABCA12_2	ABCA12	421	867	576
ABCA12_3	ABCA12	173	301	315
ABCA12_4	ABCA12	198	288	254
ABCA12_5	ABCA12	548	568	740
ABCA13_1	ABCA13	552	646	544
ABCA13_2	ABCA13	231	201	146
ABCA13_3	ABCA13	269	454	396
ABCA13_4	ABCA13	350	580	391
ABCA13_5	ABCA13	579	1245	883
ABCA2_1	ABCA2	456	668	384
ABCA2_2	ABCA2	367	429	342
ABCA2_3	ABCA2	377	309	191
ABCA2_4	ABCA2	506	331	417
ABCA2_5	ABCA2	189	296	76
ABCA3_1	ABCA3	469	686	623
ABCA3_2	ABCA3	313	428	523
ABCA3_3	ABCA3	508	617	543
ABCA3_4	ABCA3	532	545	577
ABCA3_5	ABCA3	568	846	607
ABCA4_1	ABCA4	356	726	316
ABCA4_2	ABCA4	407	903	723
ABCA4_3	ABCA4	612	937	894
ABCA4_4	ABCA4	401	490	468
ABCA4_5	ABCA4	403	308	536
ABCA5_1	ABCA5	134	246	244
ABCA5_2	ABCA5	337	481	416
ABCA5_3	ABCA5	187	219	168
ABCA5_4	ABCA5	321	422	367
ABCA5_5	ABCA5	600	679	409
ABCA6_1	ABCA6	353	543	191
ABCA6_2	ABCA6	393	608	553
ABCA6_3	ABCA6	437	544	284
ABCA6_4	ABCA6	277	178	154
ABCA6_5	ABCA6	417	526	482
ABCA7_1	ABCA7	358	931	807
ABCA7_2	ABCA7	216	495	173
ABCA7_3	ABCA7	302	212	265
ABCA7_4	ABCA7	547	425	402
ABCA7_5	ABCA7	324	506	389
ABCA8_1	ABCA8	266	262	190
ABCA8_2	ABCA8	182	216	245
ABCA8_3	ABCA8	504	734	268
ABCA8_4	ABCA8	424	354	298
ABCA8_5	ABCA8	250	160	67
ABCA9_1	ABCA9	78	126	186
ABCA9_2	ABCA9	458	578	395
ABCA9_3	ABCA9	371	428	349
ABCA9_4	ABCA9	182	156	52
ABCA9_5	ABCA9	370	352	305
ABCB1_1	ABCB1	269	247	388
ABCB1_2	ABCB1	225	297	130
ABCB1_3	ABCB1	234	458	486
ABCB1_4	ABCB1	543	545	276
ABCB1_5	ABCB1	163	127	87
ABCB10_1	ABCB10	609	440	505
ABCB10_2	ABCB10	229	65	150
ABCB10_3	ABCB10	463	440	518
ABCB10_4	ABCB10	677	1040	848
ABCB10_5	ABCB10	285	246	250
ABCB11_1	ABCB11	352	549	351
ABCB11_2	ABCB11	583	666	535
ABCB11_3	ABCB11	312	156	111
ABCB11_4	ABCB11	236	576	650
ABCB11_5	ABCB11	252	648	418
ABCB4_1	ABCB4	383	390	132
ABCB4_2	ABCB4	399	681	580
ABCB4_3	ABCB4	306	459	372
ABCB4_4	ABCB4	221	164	106
ABCB4_5	ABCB4	649	1100	726
ABCB5_1	ABCB5	491	722	541
ABCB5_2	ABCB5	883	981	1021
ABCB5_3	ABCB5	196	582	435
ABCB5_4	ABCB5	464	918	660
ABCB5_5	ABCB5	146	169	315
ABCB6_1	ABCB6	357	519	409
ABCB6_2	ABCB6	277	466	436
ABCB6_3	ABCB6	83	394	110
ABCB6_4	ABCB6	397	620	602
ABCB6_5	ABCB6	711	585	467
ABCB7_1	ABCB7	229	0	8
ABCB7_2	ABCB7	488	62	9
ABCB7_3	ABCB7	595	49	1
ABCB7_4	ABCB7	278	37	29
ABCB7_5	ABCB7	566	110	75
ABCB8_1	ABCB8	154	168	217
ABCB8_2	ABCB8	471	438	446
ABCB8_3	ABCB8	263	299	333
ABCB8_4	ABCB8	535	595	581
ABCB8_5	ABCB8	774	1342	1240
ABCB9_1	ABCB9	334	546	267
ABCB9_2	ABCB9	465	405	343
ABCB9_3	ABCB9	465	626	428
ABCB9_4	ABCB9	435	325	503
ABCB9_5	ABCB9	212	303	585
ABCC1_1	ABCC1	622	801	645
ABCC1_2	ABCC1	422	329	1010
ABCC1_3	ABCC1	282	540	1148
ABCC1_4	ABCC1	279	500	768
ABCC1_5	ABCC1	367	670	509
ABCC10_1	ABCC10	250	233	176
ABCC10_2	ABCC10	482	318	518
ABCC10_3	ABCC10	251	354	130
ABCC10_4	ABCC10	515	1469	950
ABCC10_5	ABCC10	444	608	422
ABCC11_1	ABCC11	312	392	278
ABCC11_2	ABCC11	227	410	326
ABCC11_3	ABCC11	436	861	483
ABCC11_4	ABCC11	207	386	289
ABCC11_5	ABCC11	279	282	152
ABCC12_1	ABCC12	525	890	827
ABCC12_2	ABCC12	405	657	601
ABCC12_3	ABCC12	496	760	329
ABCC12_4	ABCC12	136	205	261
ABCC12_5	ABCC12	319	673	763
ABCC2_1	ABCC2	195	204	128
ABCC2_2	ABCC2	481	820	631
ABCC2_3	ABCC2	112	195	228
ABCC2_4	ABCC2	578	709	727
ABCC2_5	ABCC2	369	439	528
ABCC3_1	ABCC3	354	579	374
ABCC3_2	ABCC3	390	163	339
ABCC3_3	ABCC3	527	461	302
ABCC3_4	ABCC3	317	505	376
ABCC3_5	ABCC3	240	220	23
ABCC4_1	ABCC4	339	548	2453
ABCC4_2	ABCC4	625	1234	4193
ABCC4_3	ABCC4	784	1254	6313
ABCC4_4	ABCC4	192	419	1172
ABCC4_5	ABCC4	379	548	3170
ABCC5_1	ABCC5	296	486	551
ABCC5_2	ABCC5	462	727	634
ABCC5_3	ABCC5	526	710	739
ABCC5_4	ABCC5	405	365	533
ABCC5_5	ABCC5	126	54	264
ABCC6_1	ABCC6	335	364	523
ABCC6_2	ABCC6	468	566	462
ABCC6_3	ABCC6	426	552	540
ABCC6_4	ABCC6	456	357	539
ABCC6_5	ABCC6	586	946	1301
ABCC8_1	ABCC8	240	481	426
ABCC8_2	ABCC8	180	332	358
ABCC8_3	ABCC8	354	818	492
ABCC8_4	ABCC8	694	1170	895
ABCC8_5	ABCC8	526	706	477
ABCC9_1	ABCC9	254	175	271
ABCC9_2	ABCC9	453	509	436
ABCC9_3	ABCC9	598	543	492
ABCC9_4	ABCC9	238	170	110
ABCC9_5	ABCC9	258	374	243
ABCD1_1	ABCD1	216	189	276
ABCD1_2	ABCD1	475	665	953
ABCD1_3	ABCD1	185	338	220
ABCD1_4	ABCD1	391	509	484
ABCD1_5	ABCD1	338	592	436
ABCD2_1	ABCD2	479	373	496
ABCD2_2	ABCD2	446	925	584
ABCD2_3	ABCD2	88	110	14
ABCD2_4	ABCD2	297	798	427
ABCD2_5	ABCD2	455	724	1326
ABCD3_1	ABCD3	557	1196	1695
ABCD3_2	ABCD3	162	138	279
ABCD3_3	ABCD3	199	318	202
ABCD3_4	ABCD3	1019	1635	1314
ABCD3_5	ABCD3	345	673	542
ABCD4_1	ABCD4	458	94	72
ABCD4_2	ABCD4	498	166	40
ABCD4_3	ABCD4	321	53	50
ABCD4_4	ABCD4	507	143	40
ABCD4_5	ABCD4	161	51	54
ABCE1_1	ABCE1	309	10	0
ABCE1_2	ABCE1	166	5	20
ABCE1_3	ABCE1	109	34	0
ABCE1_4	ABCE1	240	41	0
ABCE1_5	ABCE1	163	20	0
ABCF1_1	ABCF1	119	90	110
ABCF1_2	ABCF1	325	108	81
ABCF1_3	ABCF1	268	36	12
ABCF1_4	ABCF1	427	43	3
ABCF1_5	ABCF1	444	0	10
ABCF2_1|ABCF2_1	ABCF2	388	330	648
ABCF2_2|ABCF2_2	ABCF2	357	542	306
ABCF2_3|ABCF2_3	ABCF2	367	453	226
ABCF2_4|ABCF2_4	ABCF2	443	677	251
ABCF2_5|ABCF2_5	ABCF2	359	354	503
ABCF3_1	ABCF3	494	717	471
ABCF3_2	ABCF3	466	879	1025
ABCF3_3	ABCF3	549	833	665
ABCF3_4	ABCF3	310	610	541
ABCF3_5	ABCF3	339	588	289
ABCG1_1	ABCG1	613	882	463
ABCG1_2	ABCG1	419	599	486
ABCG1_3	ABCG1	523	1043	851
ABCG1_4	ABCG1	286	658	417
ABCG1_5	ABCG1	711	979	654
ABCG2_1	ABCG2	163	353	251
ABCG2_2	ABCG2	652	744	617
ABCG2_3	ABCG2	271	441	501
ABCG2_4	ABCG2	622	1207	780
ABCG2_5	ABCG2	487	923	510
ABCG4_1	ABCG4	455	289	346
ABCG4_2	ABCG4	629	1033	1027
ABCG4_3	ABCG4	649	632	537
ABCG4_4	ABCG4	668	462	389
ABCG4_5	ABCG4	405	377	142
ABCG5_1	ABCG5	483	584	990
ABCG5_2	ABCG5	324	372	169
ABCG5_3	ABCG5	412	805	476
ABCG5_4	ABCG5	323	689	318
ABCG5_5	ABCG5	728	1149	921
ABCG8_1	ABCG8	349	288	318
ABCG8_2	ABCG8	560	907	608
ABCG8_3	ABCG8	525	522	489
ABCG8_4	ABCG8	547	473	592
ABCG8_5	ABCG8	257	282	191
ABHD1_1	ABHD1	467	777	637
ABHD1_2	ABHD1	390	752	553
ABHD1_3	ABHD1	401	958	727
ABHD1_4	ABHD1	396	455	509
ABHD1_5	ABHD1	230	165	347
ABHD10_1	ABHD10	616	1126	612
ABHD10_2	ABHD10	388	353	498
ABHD10_3	ABHD10	635	1161	722
ABHD10_4	ABHD10	271	322	318
ABHD10_5	ABHD10	509	872	431
ABHD11_1	ABHD11	568	505	380
ABHD11_2	ABHD11	4	6	8
ABHD11_3	ABHD11	340	370	508
ABHD11_4	ABHD11	170	90	162
ABHD11_5	ABHD11	369	355	371
ABHD12_1	ABHD12	109	144	184
ABHD12_2	ABHD12	167	558	269
ABHD12_3	ABHD12	493	669	512
ABHD12_4	ABHD12	348	334	204
ABHD12_5	ABHD12	629	881	1134
ABHD12B_1	ABHD12B	586	892	334
ABHD12B_2	ABHD12B	90	181	241
ABHD12B_3	ABHD12B	316	296	321
ABHD12B_4	ABHD12B	340	532	469
ABHD12B_5	ABHD12B	294	733	380
ABHD13_1	ABHD13	182	261	243
ABHD13_2	ABHD13	280	444	236
ABHD13_3	ABHD13	475	577	615
ABHD13_4	ABHD13	563	582	783
ABHD13_5	ABHD13	529	1201	736
ABHD14A_1|ABHD14A-ACY1_1	ABHD14A	531	701	429
ABHD14A_2|ABHD14A-ACY1_2	ABHD14A	445	952	908
ABHD14A_3|ABHD14A-ACY1_4	ABHD14A	349	608	566
ABHD14A_4	ABHD14A	473	498	472
ABHD14A_5	ABHD14A	300	487	407
ABHD14A-ACY1_3|ACY1_1	ABHD14A-ACY1	378	660	460
ABHD14A-ACY1_5|ACY1_2	ABHD14A-ACY1	759	1021	703
ABHD14A-ACY1_6|ACY1_3	ABHD14A-ACY1	361	599	575
ABHD14A-ACY1_7|ACY1_4	ABHD14A-ACY1	428	496	443
ABHD14A-ACY1_8|ACY1_5	ABHD14A-ACY1	628	857	851
ABHD14B_1	ABHD14B	346	519	335
ABHD14B_2	ABHD14B	682	1050	904
ABHD14B_3	ABHD14B	588	616	533
ABHD14B_4	ABHD14B	705	957	948
ABHD14B_5	ABHD14B	375	503	379
ABHD15_1	ABHD15	335	519	508
ABHD15_2	ABHD15	312	135	70
ABHD15_3	ABHD15	906	685	589
ABHD15_4	ABHD15	440	311	102
ABHD15_5	ABHD15	761	677	641
ABHD16A_1	ABHD16A	541	841	732
ABHD16A_2	ABHD16A	123	192	236
ABHD16A_3	ABHD16A	138	269	227
ABHD16A_4	ABHD16A	463	607	581
ABHD16A_5	ABHD16A	254	340	60
ABHD16B_1	ABHD16B	320	470	705
ABHD16B_2	ABHD16B	433	587	512
ABHD16B_3	ABHD16B	241	247	270
ABHD16B_4	ABHD16B	339	376	447
ABHD16B_5	ABHD16B	597	840	686
ABHD17A_1	ABHD17A	803	1009	839
ABHD17A_2	ABHD17A	681	302	326
ABHD17A_3	ABHD17A	491	225	439
ABHD17A_4	ABHD17A	410	63	90
ABHD17A_5	ABHD17A	417	125	261
ABHD17B_1	ABHD17B	380	604	392
ABHD17B_2	ABHD17B	718	733	902
ABHD17B_3	ABHD17B	330	259	377
ABHD17B_4	ABHD17B	445	733	249
ABHD17B_5	ABHD17B	464	659	523
ABHD17C_1	ABHD17C	476	861	592
ABHD17C_2	ABHD17C	434	715	424
ABHD17C_3	ABHD17C	652	949	1350
ABHD17C_4	ABHD17C	776	1154	948
ABHD17C_5	ABHD17C	223	262	409
ABHD18_1	ABHD18	689	681	636
ABHD18_2	ABHD18	275	309	338
ABHD18_3	ABHD18	315	335	564
ABHD18_4	ABHD18	177	128	137
ABHD18_5	ABHD18	669	747	610
ABHD2_1	ABHD2	449	388	375
ABHD2_2	ABHD2	413	525	563
ABHD2_3	ABHD2	192	108	142
ABHD2_4	ABHD2	686	811	1052
ABHD2_5	ABHD2	210	310	556
ABHD3_1	ABHD3	680	555	597
ABHD3_2	ABHD3	737	1580	2261
ABHD3_3	ABHD3	362	210	223
ABHD3_4	ABHD3	243	382	493
ABHD3_5	ABHD3	157	309	350
ABHD4_1	ABHD4	300	229	354
ABHD4_2	ABHD4	460	398	232
ABHD4_3	ABHD4	160	354	123
ABHD4_4	ABHD4	310	610	591
ABHD4_5	ABHD4	265	905	524
ABHD5_1	ABHD5	569	784	658
ABHD5_2	ABHD5	141	174	94
ABHD5_3	ABHD5	631	703	698
ABHD5_4	ABHD5	422	501	166
ABHD5_5	ABHD5	325	177	473
ABHD6_1	ABHD6	594	1108	1345
ABHD6_2	ABHD6	412	297	439
ABHD6_3	ABHD6	419	506	733
ABHD6_4	ABHD6	562	797	1055
ABHD6_5	ABHD6	512	704	854
ABHD8_1	ABHD8	546	490	551
ABHD8_2	ABHD8	255	252	82
ABHD8_3	ABHD8	157	210	83
ABHD8_4	ABHD8	441	627	247
ABHD8_5	ABHD8	357	723	265
ABI1_1	ABI1	467	505	275
ABI1_2	ABI1	223	264	165
ABI1_3	ABI1	142	26	23
ABI1_4	ABI1	431	567	352
ABI1_5	ABI1	570	230	246
ABI2_1	ABI2	491	846	994
ABI2_2	ABI2	299	554	1192
ABI2_3	ABI2	446	519	677
ABI2_4	ABI2	725	562	722
ABI2_5	ABI2	386	481	414
ABI3_1	ABI3	740	779	618
ABI3_2	ABI3	402	394	347
ABI3_3	ABI3	822	921	684
ABI3_4	ABI3	242	205	196
ABI3_5	ABI3	360	466	615
ABI3BP_1	ABI3BP	703	1077	987
ABI3BP_2	ABI3BP	208	304	119
ABI3BP_3	ABI3BP	466	868	986
ABI3BP_4	ABI3BP	371	525	388
ABI3BP_5	ABI3BP	211	279	234
ABITRAM_1	ABITRAM	290	278	385
ABITRAM_2	ABITRAM	318	252	450
ABITRAM_3	ABITRAM	446	1045	668
ABITRAM_4	ABITRAM	433	400	278
ABITRAM_5	ABITRAM	383	607	526
ABL1_1	ABL1	199	17	1
ABL1_2	ABL1	68	79	26
ABL1_3	ABL1	355	588	255
ABL1_4	ABL1	114	25	28
ABL1_5	ABL1	167	36	55
ABL2_1	ABL2	203	645	193
ABL2_2	ABL2	224	492	375
ABL2_3	ABL2	206	202	160
ABL2_4	ABL2	380	424	254
ABL2_5	ABL2	587	574	501
ABLIM1_1	ABLIM1	598	589	678
ABLIM1_2	ABLIM1	969	1541	2058
ABLIM1_3	ABLIM1	689	918	959
ABLIM1_4	ABLIM1	394	439	419
ABLIM1_5	ABLIM1	768	1209	830
ABLIM2_1	ABLIM2	328	269	494
ABLIM2_2	ABLIM2	447	701	538
ABLIM2_3	ABLIM2	360	423	425
ABLIM2_4	ABLIM2	544	338	505
ABLIM2_5	ABLIM2	274	233	167
ABLIM3_1	ABLIM3	367	356	169
ABLIM3_2	ABLIM3	184	280	224
ABLIM3_3	ABLIM3	594	583	632
ABLIM3_4	ABLIM3	387	677	527
ABLIM3_5	ABLIM3	229	336	352
ABO_1	ABO	219	307	186
ABO_2	ABO	685	921	788
ABO_3	ABO	464	570	757
ABO_4	ABO	357	287	193
ABO_5	ABO	347	422	215
ABR_1	ABR	204	330	405
ABR_2	ABR	286	626	673
ABR_3	ABR	111	164	30
ABR_4	ABR	382	507	269
ABR_5	ABR	339	449	140
ABRA_1	ABRA	688	1077	842
ABRA_2	ABRA	517	750	408
ABRA_3	ABRA	388	469	220
ABRA_4	ABRA	146	164	120
ABRA_5	ABRA	911	1330	815
ABRACL_1	ABRACL	337	466	324
ABRACL_2	ABRACL	652	617	820
ABRACL_3	ABRACL	223	646	413
ABRACL_4	ABRACL	304	393	515
ABRACL_5	ABRACL	114	366	321
ABRAXAS1_1	ABRAXAS1	338	399	189
ABRAXAS1_2	ABRAXAS1	79	63	124
ABRAXAS1_3	ABRAXAS1	299	435	264
ABRAXAS1_4	ABRAXAS1	185	162	556
ABRAXAS1_5	ABRAXAS1	554	789	640
ABRAXAS2_1	ABRAXAS2	303	552	331
ABRAXAS2_2	ABRAXAS2	324	711	341
ABRAXAS2_3	ABRAXAS2	427	553	501
ABRAXAS2_4	ABRAXAS2	398	338	408
ABRAXAS2_5	ABRAXAS2	341	319	489
ABT1_1	ABT1	287	278	188
ABT1_2	ABT1	446	51	24
ABT1_3	ABT1	1272	81	56
ABT1_4	ABT1	424	242	278
ABT1_5	ABT1	783	571	444
ABTB1_1	ABTB1	284	479	191
ABTB1_2	ABTB1	298	462	241
ABTB1_3	ABTB1	327	285	177
ABTB1_4	ABTB1	288	250	269
ABTB1_5	ABTB1	617	480	749
ABTB2_1	ABTB2	876	1146	1189
ABTB2_2	ABTB2	454	560	641
ABTB2_3	ABTB2	804	676	870
ABTB2_4	ABTB2	455	865	817
ABTB2_5	ABTB2	420	450	738
AC000120.2_1	AC000120.2	404	363	231
AC000120.2_2|CYP51A1_4	AC000120.2	498	521	215
AC000120.2_3	AC000120.2	485	488	384
AC000120.2_4|CYP51A1_10	AC000120.2	367	538	214
AC000120.2_5	AC000120.2	218	354	228
AC000120.3_1|KRIT1_1	AC000120.3	200	293	228
AC000120.3_2|KRIT1_3	AC000120.3	458	741	785
AC000120.3_3|KRIT1_2	AC000120.3	313	556	388
AC000120.3_4|KRIT1_4	AC000120.3	137	221	322
AC000120.3_5|KRIT1_5	AC000120.3	141	293	296
AC001226.2_1|CLN5_2	AC001226.2	266	705	458
AC001226.2_2|CLN5_1	AC001226.2	278	490	379
AC001226.2_3|CLN5_3	AC001226.2	1192	1454	1573
AC001226.2_4|CLN5_4	AC001226.2	408	471	395
AC001226.2_5|CLN5_7	AC001226.2	743	1028	705
AC002094.3_1|VTN_7	AC002094.3	514	573	503
AC002094.3_2	AC002094.3	434	566	324
AC002094.3_3	AC002094.3	195	168	82
AC002094.3_4	AC002094.3	358	778	483
AC002094.3_5	AC002094.3	583	899	486
AC002094.3_9|SEBOX_3	AC002094.3	657	492	451
AC002996.1_1|ALDH2_1	AC002996.1	748	853	1037
AC002996.1_2	AC002996.1	490	468	199
AC002996.1_3|ALDH2_4	AC002996.1	583	665	960
AC002996.1_4|ALDH2_3	AC002996.1	325	366	741
AC002996.1_5|ALDH2_6	AC002996.1	285	202	217
AC003002.1_1|ZNF547_1	AC003002.1	532	441	512
AC003002.1_2|ZNF547_2	AC003002.1	767	1115	492
AC003002.1_3|ZNF547_3|ZNF548_6	AC003002.1	581	546	396
AC003002.1_4|ZNF548_4	AC003002.1	308	699	526
AC003002.1_5|ZNF547_6	AC003002.1	738	1166	1141
AC003002.2_1|AC003002.3_2	AC003002.2	396	420	178
AC003002.2_2|AC003002.3_6	AC003002.2	435	348	520
AC003002.2_3|AC003002.3_8	AC003002.2	329	645	295
AC003002.2_4	AC003002.2	419	536	524
AC003002.2_5	AC003002.2	449	301	414
AC003002.3_1|ZNF548_1	AC003002.3	444	923	647
AC003002.3_3|ZNF17_2	AC003002.3	769	1233	1048
AC003002.3_4|ZNF17_3	AC003002.3	881	1162	1243
AC003002.3_5|ZNF17_5	AC003002.3	262	332	516
AC003006.1_1|ZNF551_7	AC003006.1	1063	1377	1018
AC003006.1_2|ZNF776_2	AC003006.1	449	299	270
AC003006.1_3|ZNF776_3	AC003006.1	282	371	388
AC003006.1_4|ZNF776_4	AC003006.1	145	265	97
AC003006.1_5	AC003006.1	1040	1057	798
AC003112.1_1	AC003112.1	391	346	326
AC003112.1_2	AC003112.1	399	528	525
AC003112.1_3	AC003112.1	270	139	139
AC003112.1_4	AC003112.1	576	338	394
AC003112.1_5	AC003112.1	625	818	791
AC003665.1_1	AC003665.1	204	224	139
AC003665.1_2	AC003665.1	272	314	247
AC003665.1_3	AC003665.1	449	292	227
AC003665.1_4	AC003665.1	51	14	23
AC003665.1_5	AC003665.1	353	397	569
AC004076.1_1|ZNF772_1	AC004076.1	601	885	769
AC004076.1_2|ZNF772_3	AC004076.1	476	546	402
AC004076.1_3	AC004076.1	238	299	166
AC004076.1_4|ZNF772_4	AC004076.1	346	189	287
AC004076.1_5|VN1R1_8	AC004076.1	322	475	527
AC004080.3_1|HOXA9_10	AC004080.3	179	159	247
AC004080.3_2	AC004080.3	431	537	623
AC004080.3_3	AC004080.3	529	1142	834
AC004080.3_4	AC004080.3	666	451	531
AC004080.3_5|HOXA9_6	AC004080.3	431	698	813
AC004086.1_1	AC004086.1	136	115	22
AC004086.1_2	AC004086.1	143	6	0
AC004086.1_3	AC004086.1	131	26	0
AC004086.1_4	AC004086.1	198	28	72
AC004086.1_5	AC004086.1	235	6	23
AC004151.1_1	AC004151.1	163	258	287
AC004151.1_2	AC004151.1	200	214	370
AC004151.1_3	AC004151.1	321	201	109
AC004151.1_4	AC004151.1	646	830	794
AC004151.1_5	AC004151.1	493	639	241
AC004156.1_1	AC004156.1	553	631	695
AC004156.1_2	AC004156.1	878	1272	973
AC004156.1_3	AC004156.1	311	351	178
AC004156.1_4	AC004156.1	572	503	455
AC004156.1_5	AC004156.1	754	836	990
AC004223.3_1|RAD51D_4	AC004223.3	283	29	32
AC004223.3_2|RAD51D_3	AC004223.3	519	63	23
AC004223.3_3|RAD51D_10	AC004223.3	291	123	59
AC004223.3_4|RAD51D_8	AC004223.3	479	23	25
AC004223.3_5|RFFL_3	AC004223.3	261	372	212
AC004475.1_1	AC004475.1	680	298	510
AC004475.1_2	AC004475.1	473	136	209
AC004475.1_3	AC004475.1	374	81	22
AC004475.1_4	AC004475.1	211	227	190
AC004475.1_5	AC004475.1	595	186	280
AC004551.1_1	AC004551.1	274	508	638
AC004551.1_2	AC004551.1	578	529	329
AC004551.1_3	AC004551.1	261	200	195
AC004551.1_4	AC004551.1	112	209	230
AC004551.1_5	AC004551.1	525	474	412
AC004593.3_1|CHN2_1	AC004593.3	254	250	223
AC004593.3_2|CHN2_2	AC004593.3	256	257	249
AC004593.3_3	AC004593.3	211	608	459
AC004593.3_4|CHN2_4	AC004593.3	641	946	1149
AC004593.3_5|CHN2_3	AC004593.3	891	1390	1056
AC004593.3_6|CHN2_5	AC004593.3	345	684	555
AC004691.2_1|MINDY4_5	AC004691.2	332	743	585
AC004691.2_2	AC004691.2	708	1833	1270
AC004691.2_3|MINDY4_10	AC004691.2	195	241	157
AC004691.2_4|AQP1_2	AC004691.2	430	375	316
AC004691.2_5|AQP1_3	AC004691.2	278	159	308
AC004691.2_7|AQP1_1	AC004691.2	383	526	603
AC004706.3_1	AC004706.3	169	97	233
AC004706.3_2	AC004706.3	739	1156	1499
AC004706.3_3	AC004706.3	733	870	759
AC004706.3_4	AC004706.3	450	803	1127
AC004706.3_5	AC004706.3	316	616	487
AC004832.3_1|SEC14L2_5	AC004832.3	351	159	197
AC004832.3_2|SEC14L2_6	AC004832.3	487	562	574
AC004832.3_3|MTFP1_2	AC004832.3	579	747	771
AC004832.3_4|SEC14L2_8	AC004832.3	730	1015	645
AC004832.3_5	AC004832.3	412	477	316
AC004832.3_7|MTFP1_3	AC004832.3	567	476	337
AC004832.3_10|MTFP1_5	AC004832.3	508	475	450
AC004922.1_1|ARPC1B_1	AC004922.1	557	450	360
AC004922.1_2|ARPC1A_1	AC004922.1	447	198	405
AC004922.1_3|ARPC1A_2	AC004922.1	393	596	412
AC004922.1_4|ARPC1B_3	AC004922.1	451	486	556
AC004922.1_5|ARPC1A_3	AC004922.1	328	408	290
AC004922.1_6|ARPC1B_2	AC004922.1	157	313	161
AC004922.1_7|ARPC1B_5	AC004922.1	729	685	701
AC004922.1_9|ARPC1B_4	AC004922.1	569	407	466
AC004997.1_1|TBC1D10A_2	AC004997.1	494	710	450
AC004997.1_2	AC004997.1	298	41	16
AC004997.1_3|CASTOR1_1	AC004997.1	524	972	661
AC004997.1_4|CASTOR1_2	AC004997.1	374	482	586
AC004997.1_5|TBC1D10A_6	AC004997.1	267	145	374
AC004997.1_6|TBC1D10A_5	AC004997.1	511	860	370
AC004997.1_9|CASTOR1_5	AC004997.1	382	523	674
AC005154.5_1|GGCT_4	AC005154.5	203	387	483
AC005154.5_2|GGCT_7	AC005154.5	373	887	511
AC005154.5_3	AC005154.5	344	750	457
AC005154.5_4	AC005154.5	220	192	145
AC005154.5_5	AC005154.5	174	93	111
AC005255.1_1	AC005255.1	400	295	258
AC005255.1_2	AC005255.1	281	619	427
AC005255.1_3	AC005255.1	647	689	839
AC005255.1_4	AC005255.1	207	65	224
AC005255.1_5	AC005255.1	240	266	359
AC005261.1_1	AC005261.1	158	131	72
AC005261.1_2	AC005261.1	475	663	382
AC005261.1_3	AC005261.1	517	669	532
AC005261.1_4	AC005261.1	365	551	343
AC005261.1_5	AC005261.1	542	607	566
AC005324.3_1|TRIM16_1	AC005324.3	867	1141	1008
AC005324.3_2	AC005324.3	131	214	271
AC005324.3_3|TRIM16_2	AC005324.3	256	287	128
AC005324.3_4|TRIM16_3	AC005324.3	261	364	346
AC005324.3_5|TRIM16_4	AC005324.3	443	383	500
AC005324.3_6|CDRT1_1	AC005324.3	287	530	314
AC005324.3_7|CDRT1_2	AC005324.3	445	572	315
AC005324.3_8|CDRT1_4	AC005324.3	420	599	366
AC005551.1_1	AC005551.1	173	106	317
AC005551.1_2	AC005551.1	517	545	286
AC005551.1_3	AC005551.1	495	607	257
AC005551.1_4	AC005551.1	821	795	801
AC005551.1_5	AC005551.1	764	788	659
AC005666.1_1	AC005666.1	193	56	181
AC005666.1_2	AC005666.1	405	455	238
AC005666.1_3	AC005666.1	307	320	284
AC005666.1_4	AC005666.1	439	272	345
AC005666.1_5	AC005666.1	667	699	793
AC005697.1_1|LYRM9_1	AC005697.1	599	923	437
AC005697.1_2|LYRM9_6	AC005697.1	243	367	365
AC005697.1_3|LYRM9_2	AC005697.1	861	1460	1031
AC005697.1_4	AC005697.1	224	203	147
AC005697.1_5|LYRM9_8	AC005697.1	226	222	242
AC005697.1_6|LYRM9_3	AC005697.1	401	329	598
AC005697.1_9|LYRM9_4	AC005697.1	572	726	874
AC005702.1_1|RPS6KB1_10	AC005702.1	171	508	279
AC005702.1_2	AC005702.1	339	332	395
AC005702.1_3	AC005702.1	307	216	245
AC005702.1_4	AC005702.1	155	170	154
AC005702.1_5	AC005702.1	609	359	659
AC005726.1_1|RSKR_4	AC005726.1	242	354	349
AC005726.1_2	AC005726.1	869	930	944
AC005726.1_3	AC005726.1	287	456	356
AC005726.1_4	AC005726.1	371	116	44
AC005726.1_5	AC005726.1	421	384	228
AC005747.1_1	AC005747.1	572	945	494
AC005747.1_2	AC005747.1	678	991	769
AC005747.1_3	AC005747.1	467	715	564
AC005747.1_4	AC005747.1	621	1071	602
AC005747.1_5	AC005747.1	340	675	628
AC005759.1_1|AC008397.2_1	AC005759.1	227	290	268
AC005759.1_2|AC008397.2_2	AC005759.1	400	366	465
AC005759.1_3|AC008397.2_3	AC005759.1	325	297	305
AC005759.1_4|AC008397.2_4	AC005759.1	379	298	267
AC005759.1_5|AC008397.2_5	AC005759.1	403	255	488
AC005833.1_1|NDUFA9_1	AC005833.1	522	159	65
AC005833.1_2|NDUFA9_3	AC005833.1	277	17	4
AC005833.1_3|NDUFA9_2	AC005833.1	288	12	26
AC005833.1_4|NDUFA9_4	AC005833.1	352	7	17
AC005833.1_5|NDUFA9_6	AC005833.1	256	0	9
AC005833.1_6|NDUFA9_5	AC005833.1	535	622	340
AC005837.2_1|METTL23_1	AC005837.2	383	123	188
AC005837.2_2|METTL23_4	AC005837.2	715	504	623
AC005837.2_3|METTL23_9	AC005837.2	468	461	604
AC005837.2_4|METTL23_7	AC005837.2	501	188	119
AC005837.2_5	AC005837.2	322	402	451
AC005840.1_1	AC005840.1	619	969	583
AC005840.1_2	AC005840.1	506	569	443
AC005840.1_3	AC005840.1	205	547	374
AC005840.1_4	AC005840.1	497	398	252
AC005840.1_5	AC005840.1	517	521	548
AC005954.1_1	AC005954.1	728	616	389
AC005954.1_2	AC005954.1	553	790	593
AC005954.1_3	AC005954.1	609	856	506
AC005954.1_4	AC005954.1	420	222	331
AC005954.1_5	AC005954.1	543	452	489
AC006059.2_1|HIGD1A_1	AC006059.2	157	262	42
AC006059.2_2|CCDC13_1	AC006059.2	464	195	267
AC006059.2_3|CCDC13_2	AC006059.2	366	534	429
AC006059.2_4|CCDC13_3	AC006059.2	449	718	669
AC006059.2_5|CCDC13_4	AC006059.2	522	479	506
AC006059.2_6|CCDC13_5	AC006059.2	569	773	672
AC006486.1_1|GSK3A_2	AC006486.1	207	309	167
AC006486.1_2|GSK3A_1	AC006486.1	413	521	531
AC006486.1_3|ERF_2	AC006486.1	352	593	507
AC006486.1_4|GSK3A_3	AC006486.1	479	664	663
AC006486.1_5|GSK3A_10	AC006486.1	538	1009	1027
AC006518.7_1|PRH1_1	AC006518.7	211	240	272
AC006518.7_2|PRH1_2	AC006518.7	279	1035	503
AC006518.7_3|PRH1_6	AC006518.7	427	902	476
AC006518.7_4|PRH1_3	AC006518.7	275	526	595
AC006518.7_5|PRH1_8	AC006518.7	734	685	658
AC006518.7_6|PRH1_4	AC006518.7	506	981	672
AC006518.7_8|PRH1_5	AC006518.7	362	633	502
AC006538.1_1	AC006538.1	550	516	615
AC006538.1_2	AC006538.1	685	843	604
AC006538.1_3	AC006538.1	240	135	103
AC006538.1_4	AC006538.1	415	526	442
AC006538.1_5	AC006538.1	333	334	147
AC006538.3_1|SLC39A3_1	AC006538.3	377	218	130
AC006538.3_2|SLC39A3_3	AC006538.3	351	722	371
AC006538.3_3|SLC39A3_2	AC006538.3	549	873	853
AC006538.3_4|SLC39A3_4	AC006538.3	208	215	169
AC006538.3_5|DIRAS1_1	AC006538.3	369	235	406
AC007040.2_1|TEX261_1	AC007040.2	154	333	266
AC007040.2_2|TEX261_2	AC007040.2	634	519	468
AC007040.2_3|TEX261_3	AC007040.2	662	857	913
AC007040.2_4|TEX261_4	AC007040.2	176	227	509
AC007040.2_5|TEX261_5	AC007040.2	192	122	327
AC007244.1_1	AC007244.1	244	382	188
AC007244.1_2	AC007244.1	649	1156	1015
AC007244.1_3	AC007244.1	572	922	881
AC007244.1_4	AC007244.1	449	696	1001
AC007244.1_5	AC007244.1	1208	1325	1613
AC007326.4_1|DGCR6_1	AC007326.4	364	177	170
AC007326.4_2|DGCR6_3	AC007326.4	587	827	605
AC007326.4_3|DGCR6_2	AC007326.4	253	112	30
AC007326.4_4|DGCR6_4	AC007326.4	463	242	356
AC007326.4_5|DGCR6_5	AC007326.4	794	856	702
AC007846.2_1|WSCD1_8	AC007846.2	645	774	468
AC007846.2_2|WSCD1_1	AC007846.2	452	393	380
AC007846.2_3	AC007846.2	618	924	1413
AC007846.2_4	AC007846.2	779	1238	989
AC007846.2_5	AC007846.2	534	703	524
AC007906.2_1	AC007906.2	487	698	499
AC007906.2_2	AC007906.2	262	169	106
AC007906.2_3	AC007906.2	319	498	505
AC007906.2_4	AC007906.2	481	544	847
AC007906.2_5	AC007906.2	472	792	781
AC007998.2_1|INO80C_1	AC007998.2	375	505	536
AC007998.2_2	AC007998.2	207	188	182
AC007998.2_3|INO80C_5	AC007998.2	559	784	677
AC007998.2_4|INO80C_9	AC007998.2	411	526	1283
AC007998.2_5	AC007998.2	344	437	224
AC008162.2_1|CT47A1_7|CT47A10_7|CT47A11_7|CT47A12_7|CT47A2_7|CT47A3_7|CT47A4_7|CT47A5_7|CT47A6_9|CT47A7_7|CT47A8_7|CT47A9_7	AC008162.2	356	351	287
AC008162.2_2	AC008162.2	315	246	253
AC008162.2_3|CT47A1_10|CT47A6_7	AC008162.2	227	549	347
AC008162.2_4	AC008162.2	680	755	649
AC008162.2_5	AC008162.2	212	247	157
AC008397.1_1	AC008397.1	302	203	277
AC008397.1_2	AC008397.1	337	362	301
AC008397.1_3	AC008397.1	723	1082	941
AC008397.1_4	AC008397.1	485	698	507
AC008397.1_5	AC008397.1	607	682	710
AC008403.1_1|CYTH2_2	AC008403.1	478	837	379
AC008403.1_2|CYTH2_4	AC008403.1	200	252	299
AC008403.1_3	AC008403.1	314	357	305
AC008403.1_4	AC008403.1	219	267	138
AC008403.1_5	AC008403.1	510	672	518
AC008403.1_8|CYTH2_1	AC008403.1	460	584	450
AC008554.1_1	AC008554.1	674	1084	1071
AC008554.1_2	AC008554.1	78	216	116
AC008554.1_3	AC008554.1	489	1112	840
AC008554.1_4	AC008554.1	378	459	326
AC008554.1_5	AC008554.1	435	478	318
AC008676.3_1|FNDC9_1	AC008676.3	244	404	424
AC008676.3_2|FNDC9_2	AC008676.3	264	143	159
AC008676.3_3|FNDC9_3	AC008676.3	696	1007	790
AC008676.3_4|FNDC9_4	AC008676.3	714	954	678
AC008676.3_5|FNDC9_5	AC008676.3	371	854	1884
AC008687.1_1|CGB1_3|CGB2_2|CGB3_1|CGB5_1|CGB7_3|CGB8_1	AC008687.1	259	52	243
AC008687.1_2|CGB1_4|CGB3_2|CGB5_2|CGB8_2	AC008687.1	500	280	280
AC008687.1_3|CGB1_5|CGB2_4|CGB3_4|CGB5_4|CGB7_5|CGB8_4	AC008687.1	554	209	443
AC008687.1_4|CGB1_7|CGB3_5|CGB7_7|CGB8_5	AC008687.1	340	311	294
AC008687.1_5|CGB2_9|CGB3_9|CGB5_8|CGB7_6|CGB8_10	AC008687.1	220	356	510
AC008687.4_1	AC008687.4	580	841	490
AC008687.4_2	AC008687.4	224	122	178
AC008687.4_3	AC008687.4	559	933	966
AC008687.4_4	AC008687.4	350	530	486
AC008687.4_5	AC008687.4	650	1241	798
AC008695.1_1|RAPGEF6_1	AC008695.1	288	298	469
AC008695.1_2|RAPGEF6_3	AC008695.1	304	350	228
AC008695.1_3|FNIP1_3	AC008695.1	401	410	229
AC008695.1_4|RAPGEF6_4	AC008695.1	235	309	199
AC008695.1_5|RAPGEF6_5	AC008695.1	240	590	626
AC008736.1_1	AC008736.1	344	598	302
AC008736.1_2	AC008736.1	220	338	367
AC008736.1_3	AC008736.1	389	1043	540
AC008736.1_4	AC008736.1	694	974	958
AC008736.1_5	AC008736.1	112	208	224
AC008755.1_1	AC008755.1	415	98	117
AC008755.1_2	AC008755.1	373	55	13
AC008755.1_3	AC008755.1	204	182	66
AC008755.1_4	AC008755.1	563	28	59
AC008755.1_5	AC008755.1	43	40	34
AC008758.1_1|ZNF709_1	AC008758.1	217	136	188
AC008758.1_2|ZNF709_2	AC008758.1	204	416	237
AC008758.1_3|ZNF709_3	AC008758.1	247	221	147
AC008758.1_4|ZNF709_4	AC008758.1	487	331	565
AC008758.1_5|ZNF709_5	AC008758.1	247	228	190
AC008758.5_1|ZNF443_1|ZNF799_1	AC008758.5	329	285	461
AC008758.5_2|ZNF443_2|ZNF799_2	AC008758.5	114	22	114
AC008758.5_3|ZNF443_3|ZNF799_3	AC008758.5	454	279	274
AC008758.5_4|ZNF799_4	AC008758.5	365	498	342
AC008758.5_5|ZNF443_5|ZNF799_5	AC008758.5	416	499	301
AC008763.3_1|MCEMP1_4	AC008763.3	203	258	438
AC008763.3_2|MCEMP1_9	AC008763.3	159	400	244
AC008763.3_3|MCEMP1_10	AC008763.3	154	180	114
AC008763.3_4	AC008763.3	751	1094	1054
AC008763.3_5	AC008763.3	366	895	706
AC008763.3_7|TRAPPC5_1	AC008763.3	315	52	50
AC008764.4_1|SMIM7_1	AC008764.4	330	442	204
AC008764.4_2|SMIM7_3	AC008764.4	288	248	292
AC008764.4_3|SMIM7_4	AC008764.4	279	279	94
AC008764.4_4|SMIM7_6	AC008764.4	530	977	517
AC008764.4_5|SMIM7_7	AC008764.4	456	606	505
AC008764.4_7|MED26_1	AC008764.4	135	43	56
AC008764.4_9|MED26_3	AC008764.4	152	0	14
AC008770.2_1|ZNF763_1	AC008770.2	212	604	305
AC008770.2_2|ZNF700_2	AC008770.2	299	342	319
AC008770.2_3|ZNF763_2	AC008770.2	443	467	347
AC008770.2_4|ZNF763_3	AC008770.2	792	1147	901
AC008770.2_5|ZNF700_5	AC008770.2	515	541	356
AC008770.2_6|ZNF763_4	AC008770.2	219	294	290
AC008770.2_7|ZNF763_5	AC008770.2	542	533	262
AC008770.2_9|ZNF439_5|ZNF763_6	AC008770.2	474	390	236
AC008770.4_1|ZNF844_1	AC008770.4	559	485	432
AC008770.4_2|ZNF844_3	AC008770.4	203	386	319
AC008770.4_3|ZNF844_6	AC008770.4	375	518	311
AC008770.4_4|ZNF844_5	AC008770.4	212	192	261
AC008770.4_5|ZNF844_7	AC008770.4	125	196	224
AC008878.1_1|TEX45_6	AC008878.1	321	266	125
AC008878.1_2	AC008878.1	283	215	339
AC008878.1_3	AC008878.1	666	906	604
AC008878.1_4	AC008878.1	734	1227	640
AC008878.1_5	AC008878.1	895	1184	719
AC008878.3_1|ARHGEF18_1	AC008878.3	655	422	486
AC008878.3_2|ARHGEF18_2	AC008878.3	516	619	474
AC008878.3_3|ARHGEF18_4	AC008878.3	249	206	79
AC008878.3_4|AC119396.1_5	AC008878.3	928	1080	503
AC008878.3_5|ARHGEF18_3	AC008878.3	300	219	178
AC008878.3_6|ARHGEF18_5	AC008878.3	309	348	197
AC008977.1_1	AC008977.1	431	192	180
AC008977.1_2|OR4F4_3	AC008977.1	661	208	141
AC008977.1_3|OR4F4_2	AC008977.1	525	106	151
AC008977.1_4|OR4F4_5|OR4F5_3	AC008977.1	119	22	100
AC008977.1_5	AC008977.1	377	101	159
AC008977.1_7|OR4F4_8|OR4F5_4	AC008977.1	108	64	205
AC008982.1_1|HNRNPL_7	AC008982.1	451	26	0
AC008982.1_2|ECH1_5	AC008982.1	665	527	572
AC008982.1_3|HNRNPL_8	AC008982.1	394	35	15
AC008982.1_4|ECH1_3	AC008982.1	266	737	260
AC008982.1_5	AC008982.1	288	0	0
AC009070.1_1|CMC2_1	AC009070.1	463	276	265
AC009070.1_2|CMC2_3	AC009070.1	500	717	428
AC009070.1_3|CMC2_6	AC009070.1	566	413	417
AC009119.2_2|MLYCD_5	AC009119.2	386	394	237
AC009119.2_3	AC009119.2	450	767	457
AC009119.2_4	AC009119.2	770	882	658
AC009119.2_5|MLYCD_9	AC009119.2	490	544	695
AC009119.2_7|MLYCD_4	AC009119.2	194	342	339
AC009163.4_1|AC009163.5_1|TMEM170A_2	AC009163.4	746	971	913
AC009163.4_2|TMEM170A_6	AC009163.4	490	568	782
AC009163.4_3|CFDP1_9	AC009163.4	81	0	9
AC009163.4_4|TMEM170A_8	AC009163.4	485	541	613
AC009163.4_5	AC009163.4	295	78	273
AC009412.1_1|FAM220A_1	AC009412.1	140	150	108
AC009412.1_2|FAM220A_2	AC009412.1	557	862	498
AC009412.1_3|FAM220A_3	AC009412.1	449	439	303
AC009412.1_4|FAM220A_4	AC009412.1	278	808	294
AC009412.1_5|FAM220A_5	AC009412.1	330	170	345
AC009779.3_1|BLOC1S1_1	AC009779.3	328	434	766
AC009779.3_2|BLOC1S1_2	AC009779.3	441	501	438
AC009779.3_3|BLOC1S1_3	AC009779.3	595	451	559
AC009779.3_4|BLOC1S1_4	AC009779.3	422	893	631
AC009779.3_5|BLOC1S1_5	AC009779.3	803	712	615
AC009879.2_1|ADHFE1_4	AC009879.2	81	217	309
AC009879.2_2	AC009879.2	257	216	227
AC009879.2_3	AC009879.2	237	381	215
AC009879.2_4	AC009879.2	142	208	383
AC009879.2_5	AC009879.2	471	616	901
AC010255.3_1	AC010255.3	199	220	268
AC010255.3_2	AC010255.3	376	718	527
AC010255.3_3	AC010255.3	574	403	801
AC010255.3_4	AC010255.3	373	503	509
AC010255.3_5	AC010255.3	295	427	244
AC010319.2_1|NXNL1_7	AC010319.2	231	84	72
AC010319.2_2|NXNL1_9	AC010319.2	389	271	390
AC010319.2_3|TMEM221_2	AC010319.2	323	373	341
AC010319.2_4	AC010319.2	945	711	727
AC010319.2_5	AC010319.2	185	279	146
AC010319.2_7|TMEM221_5	AC010319.2	373	465	581
AC010325.1_1	AC010325.1	419	428	179
AC010325.1_2	AC010325.1	869	991	1354
AC010325.1_3	AC010325.1	453	855	821
AC010325.1_4	AC010325.1	672	860	467
AC010325.1_5	AC010325.1	301	622	335
AC010327.1_1	AC010327.1	219	264	329
AC010327.1_2	AC010327.1	351	333	198
AC010327.1_3	AC010327.1	207	364	135
AC010327.1_4	AC010327.1	354	405	368
AC010327.1_5	AC010327.1	582	997	772
AC010330.1_1	AC010330.1	448	959	549
AC010330.1_2	AC010330.1	309	298	268
AC010330.1_3	AC010330.1	281	374	230
AC010330.1_4	AC010330.1	311	428	211
AC010330.1_5	AC010330.1	414	734	739
AC010422.5_1|WDR83OS_1	AC010422.5	550	284	220
AC010422.5_2|MAN2B1_1	AC010422.5	358	210	244
AC010422.5_3|WDR83OS_2	AC010422.5	506	414	168
AC010422.5_4|MAN2B1_3	AC010422.5	131	122	28
AC010422.5_5|WDR83OS_4	AC010422.5	612	1063	850
AC010422.5_8|WDR83OS_5	AC010422.5	397	316	188
AC010522.1_1	AC010522.1	743	1264	683
AC010522.1_2	AC010522.1	248	458	414
AC010522.1_3	AC010522.1	525	793	631
AC010522.1_4	AC010522.1	466	491	702
AC010522.1_5	AC010522.1	485	605	947
AC010531.1_1|FBXO31_5	AC010531.1	629	1118	752
AC010531.1_2|C16orf95_2	AC010531.1	142	249	181
AC010531.1_3	AC010531.1	1033	1318	747
AC010531.1_4|C16orf95_3	AC010531.1	430	597	957
AC010531.1_5	AC010531.1	699	1649	1873
AC010605.1_1	AC010605.1	581	949	572
AC010605.1_2	AC010605.1	452	637	592
AC010605.1_3	AC010605.1	526	400	452
AC010605.1_4	AC010605.1	259	380	268
AC010605.1_5	AC010605.1	269	508	273
AC010616.1_1	AC010616.1	322	399	226
AC010616.1_2	AC010616.1	168	99	25
AC010616.1_3	AC010616.1	647	934	856
AC010616.1_4	AC010616.1	135	93	252
AC010616.1_5	AC010616.1	951	839	924
AC010618.1_1	AC010618.1	284	38	71
AC010618.1_2	AC010618.1	808	284	154
AC010618.1_3	AC010618.1	693	80	17
AC010618.1_4	AC010618.1	286	18	22
AC010618.1_5	AC010618.1	334	62	3
AC010646.1_1	AC010646.1	471	318	298
AC010646.1_2	AC010646.1	628	450	449
AC010646.1_3	AC010646.1	997	570	513
AC010646.1_4	AC010646.1	260	359	317
AC010646.1_5	AC010646.1	619	710	525
AC010761.1_1	AC010761.1	485	654	709
AC010761.1_2	AC010761.1	194	405	191
AC010761.1_3	AC010761.1	282	264	243
AC010761.1_4	AC010761.1	365	260	325
AC010761.1_5	AC010761.1	449	567	574
AC011005.1_1	AC011005.1	471	122	167
AC011005.1_2	AC011005.1	272	261	289
AC011005.1_3	AC011005.1	564	540	625
AC011005.1_4	AC011005.1	460	1010	801
AC011005.1_5	AC011005.1	124	97	57
AC011195.2_1	AC011195.2	356	326	313
AC011195.2_2	AC011195.2	161	99	110
AC011195.2_3	AC011195.2	664	772	558
AC011195.2_4	AC011195.2	273	306	43
AC011195.2_5	AC011195.2	657	718	623
AC011448.1_1|NDUFA13_1	AC011448.1	313	64	130
AC011448.1_2|NDUFA13_2	AC011448.1	216	8	0
AC011448.1_3|NDUFA13_3	AC011448.1	360	0	69
AC011448.1_4|YJEFN3_2	AC011448.1	568	657	477
AC011448.1_5|YJEFN3_4	AC011448.1	529	241	427
AC011448.1_6|NDUFA13_4	AC011448.1	810	455	464
AC011448.1_7|NDUFA13_5	AC011448.1	425	0	13
AC011455.2_1|FBXO17_2	AC011455.2	419	430	338
AC011455.2_2	AC011455.2	174	124	180
AC011455.2_3|FBXO17_4	AC011455.2	498	421	736
AC011455.2_4|SARS2_2	AC011455.2	144	10	17
AC011455.2_5|FBXO17_3	AC011455.2	454	658	565
AC011455.2_6|SARS2_3	AC011455.2	740	48	131
AC011455.2_7|SARS2_4	AC011455.2	294	10	85
AC011455.2_8|SARS2_5	AC011455.2	277	0	0
AC011462.1_1|BCKDHA_1	AC011462.1	347	448	427
AC011462.1_2|BCKDHA_3	AC011462.1	209	247	332
AC011462.1_3|BCKDHA_2	AC011462.1	527	431	435
AC011462.1_4|BCKDHA_4	AC011462.1	262	351	211
AC011462.1_5|BCKDHA_5	AC011462.1	594	790	485
AC011462.1_7|TMEM91_1	AC011462.1	493	676	409
AC011479.1_1|SPINT2_1	AC011479.1	431	481	337
AC011479.1_2|C19orf33_2	AC011479.1	332	187	107
AC011479.1_3|SPINT2_7	AC011479.1	437	336	543
AC011479.1_4	AC011479.1	200	235	270
AC011479.1_5	AC011479.1	233	124	152
AC011479.1_6|C19orf33_4	AC011479.1	615	645	441
AC011499.1_1|DUS3L_10	AC011499.1	390	420	294
AC011499.1_2	AC011499.1	373	313	436
AC011499.1_3	AC011499.1	849	824	919
AC011499.1_4	AC011499.1	344	653	490
AC011499.1_5	AC011499.1	771	1073	1053
AC011499.1_7|PRR22_2	AC011499.1	476	438	429
AC011499.1_10|PRR22_5	AC011499.1	269	250	150
AC011530.1_1	AC011530.1	200	160	239
AC011530.1_2|DMPK_1	AC011530.1	536	741	770
AC011530.1_3|DMPK_5	AC011530.1	690	804	464
AC011530.1_4	AC011530.1	200	209	505
AC011530.1_5	AC011530.1	570	420	558
AC011604.2_1|SLCO1B3_1	AC011604.2	225	784	249
AC011604.2_2|SLCO1B3_2	AC011604.2	343	148	194
AC011604.2_3|SLCO1B3_3	AC011604.2	236	364	233
AC011604.2_4|SLCO1B3_4	AC011604.2	417	786	558
AC011604.2_5|SLCO1B3_5	AC011604.2	248	370	283
AC012184.2_1|DDX19A_1	AC012184.2	279	250	297
AC012184.2_2|DDX19A_3	AC012184.2	429	324	349
AC012184.2_3|DDX19A_4	AC012184.2	429	418	283
AC012184.2_4|DDX19A_5	AC012184.2	374	661	265
AC012184.2_5|DDX19A_6	AC012184.2	383	503	726
AC012184.2_6|DDX19B_4	AC012184.2	677	1189	1320
AC012213.5_1|SLC25A32_2	AC012213.5	268	42	134
AC012213.5_2|SLC25A32_3	AC012213.5	152	0	0
AC012213.5_3|SLC25A32_5	AC012213.5	318	12	7
AC012213.5_4|SLC25A32_6	AC012213.5	562	714	461
AC012213.5_5|SLC25A32_7	AC012213.5	340	49	33
AC012309.1_1|ZNF585A_4	AC012309.1	494	438	351
AC012309.1_2|ZNF585A_3|ZNF585B_5	AC012309.1	230	309	167
AC012309.1_3|ZNF585A_2	AC012309.1	514	492	424
AC012309.1_4|ZNF585B_9	AC012309.1	406	196	205
AC012309.1_5|ZNF585A_6	AC012309.1	372	279	161
AC012488.2_1|ASDURF_1	AC012488.2	373	62	82
AC012488.2_2|ASNSD1_3	AC012488.2	315	188	345
AC012488.2_3|ASDURF_2	AC012488.2	628	319	96
AC012488.2_4	AC012488.2	110	94	130
AC012488.2_5|ASDURF_3	AC012488.2	307	203	134
AC012488.2_7|ASDURF_4	AC012488.2	145	92	76
AC012488.2_9|ASDURF_5	AC012488.2	281	297	78
AC012531.3_1	AC012531.3	298	188	299
AC012531.3_2	AC012531.3	515	425	487
AC012531.3_3	AC012531.3	426	769	668
AC012531.3_4	AC012531.3	668	1068	619
AC012531.3_5|HOXC5_6	AC012531.3	485	1302	803
AC013394.1_1|CHD2_1	AC013394.1	359	494	802
AC013394.1_2|CHD2_10	AC013394.1	498	682	760
AC013394.1_3	AC013394.1	357	616	465
AC013394.1_4	AC013394.1	93	229	149
AC013394.1_5	AC013394.1	506	528	620
AC013470.2_1	AC013470.2	233	572	676
AC013470.2_2	AC013470.2	569	411	444
AC013470.2_3	AC013470.2	336	809	516
AC013470.2_4	AC013470.2	277	482	373
AC013470.2_5	AC013470.2	554	1210	1243
AC013489.1_1|DET1_1	AC013489.1	432	611	284
AC013489.1_2|DET1_2	AC013489.1	312	200	73
AC013489.1_3|DET1_3	AC013489.1	250	113	88
AC013489.1_4|DET1_4	AC013489.1	508	491	492
AC013489.1_5|DET1_5	AC013489.1	392	328	150
AC015802.6_1	AC015802.6	660	457	521
AC015802.6_2	AC015802.6	322	547	456
AC015802.6_3	AC015802.6	341	314	229
AC015802.6_4	AC015802.6	360	366	309
AC015802.6_5	AC015802.6	326	208	306
AC016586.1_1	AC016586.1	208	431	129
AC016586.1_2	AC016586.1	458	648	306
AC016586.1_3	AC016586.1	656	489	601
AC016586.1_4	AC016586.1	464	438	266
AC016586.1_5	AC016586.1	672	792	437
AC018630.2_1	AC018630.2	472	735	866
AC018630.2_2|PRR4_1	AC018630.2	384	557	592
AC018630.2_3	AC018630.2	388	515	395
AC018630.2_4	AC018630.2	437	705	566
AC018630.2_5	AC018630.2	190	298	197
AC018630.2_6|PRR4_5	AC018630.2	329	171	107
AC018709.1_1|MTNR1A_1	AC018709.1	204	195	262
AC018709.1_2|MTNR1A_2	AC018709.1	256	557	598
AC018709.1_3|MTNR1A_3	AC018709.1	596	610	455
AC018709.1_4|MTNR1A_4	AC018709.1	416	834	841
AC018709.1_5|MTNR1A_7	AC018709.1	572	795	671
AC018755.2_1|SIGLEC5_1	AC018755.2	495	458	721
AC018755.2_2|SIGLEC5_2	AC018755.2	420	259	409
AC018755.2_3|SIGLEC5_3	AC018755.2	409	730	414
AC018755.2_4|SIGLEC5_5	AC018755.2	272	240	277
AC018755.2_5|SIGLEC5_6	AC018755.2	536	950	712
AC019117.3_1|AHR_1	AC019117.3	147	290	241
AC019117.3_2|AHR_2	AC019117.3	277	374	465
AC019117.3_3|AHR_3	AC019117.3	330	418	315
AC019117.3_4|AHR_4	AC019117.3	535	854	1267
AC019117.3_5|AHR_5	AC019117.3	424	621	549
AC020613.1_1	AC020613.1	281	344	197
AC020613.1_2	AC020613.1	90	168	173
AC020613.1_3	AC020613.1	476	402	397
AC020613.1_4	AC020613.1	310	404	256
AC020613.1_5	AC020613.1	321	270	209
AC020907.6_1	AC020907.6	414	391	243
AC020907.6_2|FXYD3_1	AC020907.6	393	339	250
AC020907.6_3|FXYD3_3	AC020907.6	367	602	542
AC020907.6_4|FXYD3_2	AC020907.6	870	1327	1242
AC020907.6_5	AC020907.6	338	244	154
AC020907.6_6|FXYD3_5	AC020907.6	222	347	183
AC020909.1_1	AC020909.1	398	1064	480
AC020909.1_2	AC020909.1	428	752	564
AC020909.1_3	AC020909.1	370	621	481
AC020909.1_4	AC020909.1	755	982	907
AC020909.1_5	AC020909.1	369	214	227
AC020909.2_1	AC020909.2	588	64	157
AC020909.2_2	AC020909.2	351	0	32
AC020909.2_3	AC020909.2	197	0	9
AC020909.2_4	AC020909.2	187	0	29
AC020909.2_5	AC020909.2	749	875	624
AC020909.2_8|SPIB_1	AC020909.2	435	596	782
AC021072.1_1	AC021072.1	503	990	1171
AC021072.1_2	AC021072.1	252	18	4
AC021072.1_3	AC021072.1	580	622	434
AC021072.1_4	AC021072.1	401	88	87
AC021072.1_5	AC021072.1	536	577	772
AC021097.2_1	AC021097.2	324	552	375
AC021097.2_2	AC021097.2	357	459	385
AC021097.2_3	AC021097.2	433	572	733
AC021097.2_4	AC021097.2	1122	1636	1692
AC021097.2_5	AC021097.2	225	309	123
AC022137.3_1|ZNF525_4|ZNF761_4|ZNF765_3|ZNF813_4	AC022137.3	368	183	103
AC022137.3_2|ZNF525_10|ZNF761_9|ZNF765_9|ZNF813_9	AC022137.3	406	61	81
AC022137.3_3|ZNF320_6|ZNF468_6|ZNF525_7|ZNF701_5|ZNF761_7|ZNF765_6|ZNF813_6|ZNF888_5	AC022137.3	500	327	180
AC022137.3_4	AC022137.3	122	0	4
AC022137.3_5	AC022137.3	221	76	30
AC022414.1_1|PDE8B_2	AC022414.1	524	744	653
AC022414.1_2|PDE8B_3	AC022414.1	351	619	448
AC022414.1_3|PDE8B_6	AC022414.1	456	637	579
AC022414.1_4	AC022414.1	214	162	153
AC022414.1_5|PDE8B_5	AC022414.1	480	474	457
AC022506.1_1	AC022506.1	277	199	358
AC022506.1_2	AC022506.1	444	695	579
AC022506.1_3	AC022506.1	533	416	274
AC022506.1_4	AC022506.1	241	219	257
AC022506.1_5	AC022506.1	671	806	834
AC022966.1_2	AC022966.1	393	25	0
AC022966.1_3	AC022966.1	418	157	247
AC022966.1_4	AC022966.1	554	342	506
AC022966.1_5	AC022966.1	358	4	0
AC023055.1_1|AC023055.1_1|DNAJC14_2	AC023055.1	257	309	176
AC023055.1_2	AC023055.1	321	431	366
AC023055.1_3|DNAJC14_3	AC023055.1	423	425	367
AC023055.1_4|DNAJC14_5	AC023055.1	887	714	855
AC023055.1_5	AC023055.1	415	512	627
AC023055.1_6|SARNP_2	AC023055.1	596	158	39
AC023490.4_1|AP000552.3_1	AC023490.4	308	20	34
AC023490.4_2|AP000552.3_2	AC023490.4	590	130	131
AC023490.4_3	AC023490.4	625	1390	869
AC023490.4_4|AP000552.3_4	AC023490.4	308	53	106
AC023490.4_5|AP000552.3_3	AC023490.4	308	69	75
AC024592.3_1|NDUFA11_1	AC024592.3	590	638	528
AC024592.3_2|NDUFA11_2	AC024592.3	354	31	30
AC024592.3_3|NDUFA11_3	AC024592.3	196	12	0
AC024592.3_4|NDUFA11_4	AC024592.3	479	209	148
AC024592.3_5|NDUFA11_5	AC024592.3	280	0	11
AC025165.3_1|EEF1AKMT3_2	AC025165.3	473	573	556
AC025165.3_2|TSFM_1	AC025165.3	464	143	53
AC025165.3_3|EEF1AKMT3_6	AC025165.3	217	223	216
AC025165.3_4|EEF1AKMT3_4	AC025165.3	507	685	711
AC025165.3_5|TSFM_9	AC025165.3	681	497	576
AC025283.2_1	AC025283.2	392	387	580
AC025283.2_2	AC025283.2	246	349	130
AC025283.2_3	AC025283.2	180	269	136
AC025283.2_4	AC025283.2	322	334	205
AC025283.2_5	AC025283.2	435	572	776
AC025287.4_1	AC025287.4	191	347	417
AC025287.4_2	AC025287.4	150	127	132
AC025287.4_3	AC025287.4	314	601	483
AC025287.4_4	AC025287.4	230	340	384
AC025287.4_5	AC025287.4	504	704	681
AC026316.4_1|CLDN11_1	AC026316.4	350	680	1017
AC026316.4_2|CLDN11_2	AC026316.4	466	702	342
AC026316.4_3|CLDN11_3	AC026316.4	650	818	1015
AC026316.4_4|CLDN11_4	AC026316.4	455	479	530
AC026316.4_5|CLDN11_5	AC026316.4	516	768	629
AC026464.3_1|COG8_7	AC026464.3	504	524	192
AC026464.3_2|COG8_3	AC026464.3	434	139	118
AC026464.3_3	AC026464.3	299	68	74
AC026464.3_4	AC026464.3	514	650	283
AC026464.3_5|COG8_5	AC026464.3	529	259	144
AC026464.3_7|COG8_2	AC026464.3	309	54	86
AC026464.4_1|VPS4A_1	AC026464.4	113	78	171
AC026464.4_2|VPS4A_2	AC026464.4	531	266	533
AC026464.4_3|VPS4A_3	AC026464.4	655	656	1284
AC026464.4_4|VPS4A_4	AC026464.4	288	178	315
AC026464.4_5|SNTB2_7	AC026464.4	589	908	452
AC026464.4_6|VPS4A_5	AC026464.4	697	890	1399
AC026464.6_1|COG8_8	AC026464.6	600	53	4
AC026464.6_2	AC026464.6	385	340	255
AC026464.6_3	AC026464.6	722	354	237
AC026464.6_4	AC026464.6	387	155	69
AC026464.6_5	AC026464.6	498	105	49
AC026470.1_1	AC026470.1	1035	1191	750
AC026470.1_2	AC026470.1	92	328	339
AC026470.1_3	AC026470.1	591	564	759
AC026470.1_4	AC026470.1	844	1091	647
AC026470.1_5	AC026470.1	373	1063	414
AC026740.3_1|ZDHHC11B_1	AC026740.3	809	1039	1574
AC026740.3_2|ZDHHC11B_2	AC026740.3	154	230	147
AC026740.3_3|ZDHHC11B_3	AC026740.3	386	273	487
AC026740.3_4|ZDHHC11B_4	AC026740.3	342	359	355
AC026740.3_5|ZDHHC11_8|ZDHHC11B_5	AC026740.3	469	746	739
AC026786.1_1|ZNF10_1	AC026786.1	414	477	570
AC026786.1_2|ZNF10_2	AC026786.1	530	451	663
AC026786.1_3	AC026786.1	724	729	682
AC026786.1_4|ZNF268_2	AC026786.1	303	459	421
AC026786.1_5|ZNF10_3	AC026786.1	597	1038	1531
AC026786.1_8|ZNF10_4	AC026786.1	232	286	232
AC026786.1_10|ZNF268_1	AC026786.1	647	491	527
AC027237.1_1	AC027237.1	112	0	3
AC027237.1_2	AC027237.1	191	39	8
AC027237.1_3	AC027237.1	138	206	40
AC027237.1_4	AC027237.1	113	55	0
AC027237.1_5	AC027237.1	229	55	18
AC034102.1_1	AC034102.1	146	192	195
AC034102.1_2	AC034102.1	426	605	286
AC034102.1_3	AC034102.1	334	349	711
AC034102.1_4	AC034102.1	621	687	1018
AC034102.1_5	AC034102.1	470	878	642
AC034102.3_1	AC034102.3	316	513	559
AC034102.3_2|PA2G4_1	AC034102.3	487	297	360
AC034102.3_3|PA2G4_4	AC034102.3	489	77	66
AC034102.3_4|PA2G4_7	AC034102.3	110	16	35
AC034102.3_5|PA2G4_9	AC034102.3	712	506	394
AC037459.1_1|PDLIM2_10	AC037459.1	362	808	792
AC037459.1_2|PDLIM2_4	AC037459.1	168	135	281
AC037459.1_3	AC037459.1	456	1107	431
AC037459.1_4|PDLIM2_7	AC037459.1	704	732	946
AC037459.1_5	AC037459.1	719	781	772
AC053503.7_1	AC053503.7	431	552	453
AC053503.7_2	AC053503.7	410	460	444
AC053503.7_3|SPEGNB_2	AC053503.7	434	580	556
AC053503.7_4|SPEGNB_1	AC053503.7	540	639	744
AC053503.7_5|SPEGNB_3	AC053503.7	613	850	387
AC053503.7_8|SPEGNB_4	AC053503.7	484	900	593
AC055839.2_1	AC055839.2	185	589	237
AC055839.2_2	AC055839.2	853	1474	808
AC055839.2_3	AC055839.2	585	968	680
AC055839.2_4	AC055839.2	368	584	273
AC055839.2_5	AC055839.2	930	1142	839
AC058822.1_1|FIP1L1_1	AC058822.1	528	39	90
AC058822.1_2|PDGFRA_3	AC058822.1	65	48	133
AC058822.1_3|FIP1L1_3	AC058822.1	547	0	0
AC058822.1_4|PDGFRA_6	AC058822.1	407	586	465
AC058822.1_5|FIP1L1_2	AC058822.1	351	58	71
AC058822.1_6|FIP1L1_4	AC058822.1	269	488	345
AC058822.1_10|FIP1L1_5	AC058822.1	266	483	405
AC067752.1_1	AC067752.1	353	596	319
AC067752.1_2	AC067752.1	131	294	292
AC067752.1_3	AC067752.1	387	533	486
AC067752.1_4	AC067752.1	241	205	188
AC067752.1_5	AC067752.1	323	680	293
AC068533.4_1|ASL_4	AC068533.4	408	431	536
AC068533.4_2|ASL_8	AC068533.4	605	341	184
AC068533.4_3	AC068533.4	315	618	294
AC068533.4_4|ASL_9	AC068533.4	191	196	170
AC068533.4_5	AC068533.4	217	218	231
AC068533.4_8|CRCP_2	AC068533.4	816	69	43
AC068580.4_1|CTSD_1	AC068580.4	339	545	373
AC068580.4_2|CTSD_2	AC068580.4	25	47	32
AC068580.4_3|CTSD_3	AC068580.4	753	1281	1224
AC068580.4_4|CTSD_5	AC068580.4	598	794	778
AC068580.4_5|CTSD_4	AC068580.4	344	427	747
AC068580.4_8|IFITM10_2	AC068580.4	379	326	463
AC068631.2_1|DNAJB11_7	AC068631.2	243	438	480
AC068631.2_2|DNAJB11_4	AC068631.2	849	690	716
AC068631.2_3|DNAJB11_5	AC068631.2	513	282	275
AC068631.2_4	AC068631.2	236	347	267
AC068631.2_5	AC068631.2	256	145	345
AC068775.1_1|KLRC2_1	AC068775.1	182	339	201
AC068775.1_2|KLRC3_6	AC068775.1	397	523	590
AC068775.1_3|KLRC2_2	AC068775.1	65	278	125
AC068775.1_4|KLRC3_10	AC068775.1	539	905	423
AC068775.1_5|KLRC3_2	AC068775.1	287	425	546
AC068775.1_6|KLRC2_4	AC068775.1	499	583	449
AC068775.1_7|KLRC2_5	AC068775.1	585	874	614
AC068775.1_9|KLRC2_7|KLRC3_5	AC068775.1	479	520	521
AC068775.1_10|KLRC2_8|KLRC3_3	AC068775.1	671	1165	599
AC069368.1_1|PLEKHO2_2	AC069368.1	497	581	839
AC069368.1_2	AC069368.1	311	481	692
AC069368.1_3|PLEKHO2_1	AC069368.1	571	525	508
AC069368.1_4|PLEKHO2_4	AC069368.1	265	310	371
AC069368.1_5|ANKDD1A_4	AC069368.1	159	227	140
AC069368.1_6|PLEKHO2_5	AC069368.1	314	674	434
AC069444.2_1|MAATS1_1	AC069444.2	447	454	663
AC069444.2_2|MAATS1_2	AC069444.2	537	512	462
AC069444.2_3|MAATS1_3	AC069444.2	554	744	726
AC069444.2_4|MAATS1_4	AC069444.2	294	159	578
AC069444.2_5|MAATS1_5	AC069444.2	327	348	284
AC072022.2_1	AC072022.2	511	1014	644
AC072022.2_2	AC072022.2	575	749	938
AC072022.2_3	AC072022.2	371	646	732
AC072022.2_4	AC072022.2	826	901	729
AC072022.2_5	AC072022.2	481	945	738
AC073111.4_1	AC073111.4	917	1403	1552
AC073111.4_2	AC073111.4	675	884	670
AC073111.4_3	AC073111.4	590	714	697
AC073111.4_4	AC073111.4	480	671	475
AC073111.4_5	AC073111.4	1097	1075	935
AC073610.2_1|ARF3_1	AC073610.2	336	275	683
AC073610.2_2|ARF3_2	AC073610.2	467	916	656
AC073610.2_3|ARF3_3	AC073610.2	364	257	463
AC073610.2_4|ARF3_4	AC073610.2	759	1502	1455
AC073610.2_5|ARF3_5	AC073610.2	363	353	401
AC073611.1_1	AC073611.1	288	407	450
AC073611.1_2	AC073611.1	445	921	674
AC073611.1_3	AC073611.1	612	437	593
AC073611.1_4	AC073611.1	629	740	807
AC073611.1_5	AC073611.1	206	218	271
AC073896.1_1|CNPY2_1	AC073896.1	150	106	376
AC073896.1_2|CNPY2_2	AC073896.1	301	433	244
AC073896.1_3|CNPY2_3	AC073896.1	607	670	340
AC073896.1_4|CNPY2_4	AC073896.1	229	321	270
AC073896.1_5|CNPY2_5	AC073896.1	341	472	236
AC074143.1_1	AC074143.1	374	509	429
AC074143.1_2	AC074143.1	321	245	159
AC074143.1_3	AC074143.1	715	1492	1105
AC074143.1_4	AC074143.1	446	714	285
AC074143.1_5	AC074143.1	665	909	706
AC080038.1_1	AC080038.1	313	277	221
AC080038.1_2	AC080038.1	481	579	550
AC080038.1_3	AC080038.1	557	282	512
AC080038.1_4	AC080038.1	208	78	229
AC080038.1_5	AC080038.1	353	189	75
AC083800.1_1	AC083800.1	310	269	459
AC083800.1_2	AC083800.1	360	423	576
AC083800.1_3	AC083800.1	459	697	841
AC083800.1_4	AC083800.1	303	573	516
AC083800.1_5|UPK1B_1	AC083800.1	789	1337	845
AC083977.1_1	AC083977.1	608	1248	766
AC083977.1_2	AC083977.1	501	665	653
AC083977.1_3	AC083977.1	420	550	902
AC083977.1_4	AC083977.1	253	209	403
AC083977.1_5	AC083977.1	561	478	835
AC084121.11_1|AC084121.12_2|AC084121.5_1|AC084121.6_1|AC084121.7_1|AC084121.8_1	AC084121.11	110	102	143
AC084121.11_2|AC084121.12_4|AC084121.13_5|AC084121.5_2|AC084121.6_2|AC084121.7_2|AC084121.8_2|AC084121.9_2|AC134684.11_3|AC134684.8_4|AC134684.9_2	AC084121.11	257	317	133
AC084121.11_3|AC084121.12_3|AC084121.13_4|AC084121.5_3|AC084121.6_3|AC084121.7_3|AC084121.8_3|AC084121.9_3|AC134684.11_4|AC134684.8_6|AC134684.9_3	AC084121.11	379	301	255
AC084121.11_4|AC084121.12_5|AC084121.5_4|AC084121.6_4|AC084121.7_4|AC084121.8_4	AC084121.11	287	313	631
AC084121.11_5|AC084121.12_7|AC084121.13_10|AC084121.5_5|AC084121.6_5|AC084121.7_5|AC084121.8_5|AC084121.9_4|AC134684.11_5|AC134684.8_7|AC134684.9_5	AC084121.11	386	285	147
AC084121.12_1|AC084121.13_2	AC084121.12	118	188	190
AC084121.13_1	AC084121.13	281	546	884
AC084121.13_3	AC084121.13	378	499	679
AC084121.9_1	AC084121.9	152	348	110
AC084121.9_5	AC084121.9	566	302	158
AC087289.1_1	AC087289.1	819	1075	874
AC087289.1_2	AC087289.1	1097	1884	1412
AC087289.1_3	AC087289.1	495	515	655
AC087289.1_4	AC087289.1	413	224	202
AC087289.1_5	AC087289.1	414	269	302
AC087498.1_1	AC087498.1	236	201	109
AC087498.1_2	AC087498.1	324	385	494
AC087498.1_3	AC087498.1	344	342	135
AC087498.1_4	AC087498.1	438	462	540
AC087498.1_5	AC087498.1	311	768	284
AC087498.2_1	AC087498.2	313	418	390
AC087498.2_2	AC087498.2	262	283	294
AC087498.2_3	AC087498.2	606	503	663
AC087498.2_4	AC087498.2	319	660	500
AC087498.2_5|OR3A3_1	AC087498.2	245	352	324
AC087498.2_7|OR3A3_3	AC087498.2	356	582	764
AC087651.1_1	AC087651.1	288	627	381
AC087651.1_2	AC087651.1	360	387	231
AC087651.1_3	AC087651.1	727	679	726
AC087651.1_4	AC087651.1	472	449	150
AC087651.1_5	AC087651.1	841	595	890
AC087721.2_1|NUSAP1_1	AC087721.2	388	900	637
AC087721.2_2|NUSAP1_2	AC087721.2	672	888	902
AC087721.2_3|NUSAP1_3	AC087721.2	381	746	1006
AC087721.2_4	AC087721.2	579	438	492
AC087721.2_5|NUSAP1_6	AC087721.2	614	1142	949
AC090517.4_1|ZNF280D_1	AC090517.4	165	349	709
AC090517.4_2|ZNF280D_2	AC090517.4	375	614	483
AC090517.4_3|ZNF280D_5	AC090517.4	421	514	359
AC090517.4_4|ZNF280D_3	AC090517.4	387	407	636
AC090517.4_5|ZNF280D_6	AC090517.4	276	485	499
AC090517.4_6|ZNF280D_4	AC090517.4	549	790	263
AC090527.2_1|SQOR_2	AC090527.2	463	604	274
AC090527.2_2|SQOR_3	AC090527.2	423	602	331
AC090527.2_3|SQOR_1	AC090527.2	282	465	218
AC090527.2_4|SQOR_6	AC090527.2	486	654	595
AC090527.2_5|SQOR_8	AC090527.2	235	332	267
AC091021.1_1	AC091021.1	730	850	1135
AC091021.1_2	AC091021.1	244	178	305
AC091021.1_3	AC091021.1	293	207	146
AC091021.1_4	AC091021.1	422	260	265
AC091021.1_5	AC091021.1	79	134	50
AC091057.6_1|ARHGAP11A_4|ARHGAP11B_1	AC091057.6	136	165	353
AC091057.6_2|ARHGAP11A_6|ARHGAP11B_2	AC091057.6	462	470	500
AC091057.6_3|ARHGAP11B_3	AC091057.6	114	210	152
AC091057.6_4|ARHGAP11B_4	AC091057.6	228	207	161
AC091057.6_5|ARHGAP11A_9|ARHGAP11B_5	AC091057.6	86	116	89
AC091167.6_1|NGRN_4	AC091167.6	259	28	78
AC091167.6_2|NGRN_2	AC091167.6	465	63	64
AC091167.6_3|NGRN_6	AC091167.6	427	15	20
AC091167.6_4|NGRN_9	AC091167.6	242	3	5
AC091167.6_5	AC091167.6	436	160	223
AC091959.3_1|RBM27_1	AC091959.3	343	157	51
AC091959.3_2|RBM27_2	AC091959.3	93	61	23
AC091959.3_3|RBM27_3	AC091959.3	241	108	121
AC091959.3_4|RBM27_4	AC091959.3	367	375	127
AC091959.3_5|RBM27_6	AC091959.3	220	131	46
AC092017.3_1|KCNH1_9	AC092017.3	195	177	321
AC092017.3_2	AC092017.3	286	403	576
AC092017.3_3	AC092017.3	295	553	467
AC092017.3_4	AC092017.3	222	390	325
AC092017.3_5	AC092017.3	581	724	709
AC092042.3_1|KRBOX1_1	AC092042.3	273	349	425
AC092042.3_2|KRBOX1_2	AC092042.3	385	369	165
AC092042.3_3|KRBOX1_3	AC092042.3	370	490	251
AC092042.3_4|KRBOX1_4	AC092042.3	583	1090	833
AC092042.3_5|KRBOX1_5	AC092042.3	309	155	253
AC092072.1_1	AC092072.1	321	232	190
AC092072.1_2	AC092072.1	459	582	810
AC092072.1_3	AC092072.1	214	262	328
AC092072.1_4	AC092072.1	521	736	795
AC092072.1_5	AC092072.1	651	973	526
AC092073.1_1|GPI_8	AC092073.1	613	35	57
AC092073.1_2|GPI_10	AC092073.1	300	32	95
AC092073.1_3|PDCD2L_1	AC092073.1	506	807	1233
AC092073.1_4	AC092073.1	314	62	11
AC092073.1_5	AC092073.1	595	142	132
AC092143.1_1|MC1R_6	AC092143.1	466	715	734
AC092143.1_2|TUBB3_1	AC092143.1	475	423	346
AC092143.1_3|TUBB3_2	AC092143.1	563	898	479
AC092143.1_4|MC1R_7	AC092143.1	262	588	332
AC092143.1_5	AC092143.1	162	103	121
AC092143.1_6|TUBB3_3	AC092143.1	600	833	1117
AC092143.1_7|MC1R_2	AC092143.1	250	338	296
AC092143.1_9|TUBB3_4	AC092143.1	713	404	571
AC092161.1_1	AC092161.1	560	646	1155
AC092161.1_2	AC092161.1	136	228	413
AC092161.1_3	AC092161.1	462	409	522
AC092161.1_4	AC092161.1	178	191	101
AC092161.1_5	AC092161.1	455	301	301
AC092329.3_1|ZNF724_1	AC092329.3	158	301	199
AC092329.3_2|ZNF724_3	AC092329.3	5	2	0
AC092329.3_3|ZNF724_4	AC092329.3	450	633	834
AC092329.3_4|ZNF724_5	AC092329.3	502	421	493
AC092329.3_5|ZNF724_6	AC092329.3	233	90	140
AC092338.1_1	AC092338.1	210	390	380
AC092338.1_2	AC092338.1	377	877	551
AC092338.1_3	AC092338.1	228	230	153
AC092338.1_4	AC092338.1	151	436	253
AC092338.1_5	AC092338.1	317	307	399
AC092442.1_1	AC092442.1	239	377	173
AC092442.1_2	AC092442.1	90	221	188
AC092442.1_3	AC092442.1	192	167	174
AC092442.1_4	AC092442.1	374	512	638
AC092442.1_5	AC092442.1	129	225	549
AC092587.1_1|MRPL30_3	AC092587.1	204	0	0
AC092587.1_2|MRPL30_1	AC092587.1	534	72	106
AC092587.1_3|MRPL30_2	AC092587.1	182	11	22
AC092587.1_4|MRPL30_5	AC092587.1	449	109	52
AC092587.1_5|MRPL30_6	AC092587.1	204	70	81
AC092587.1_9|MRPL30_4	AC092587.1	114	22	19
AC092647.5_1	AC092647.5	283	293	523
AC092647.5_2|ZNF713_1	AC092647.5	508	860	771
AC092647.5_3|ZNF713_2	AC092647.5	556	544	735
AC092647.5_4|ZNF713_3	AC092647.5	271	573	481
AC092647.5_5|ZNF713_5	AC092647.5	399	571	462
AC092647.5_6|ZNF713_4	AC092647.5	207	208	370
AC092647.5_7|MRPS17_1	AC092647.5	680	50	21
AC092647.5_10|MRPS17_3	AC092647.5	204	49	38
AC092718.3_1|AC092718.8_1|GCSH_1	AC092718.3	317	67	32
AC092718.3_2|AC092718.8_2|GCSH_2	AC092718.3	143	80	17
AC092718.3_3|AC092718.8_3|GCSH_3	AC092718.3	401	157	207
AC092718.3_4|AC092718.8_4|GCSH_4	AC092718.3	496	94	299
AC092718.3_5|AC092718.8_5|GCSH_5	AC092718.3	911	337	480
AC092724.1_1	AC092724.1	487	1035	1164
AC092724.1_2	AC092724.1	385	738	688
AC092724.1_3	AC092724.1	335	422	199
AC092724.1_4	AC092724.1	103	299	109
AC092724.1_5	AC092724.1	354	358	311
AC092835.1_1	AC092835.1	148	131	285
AC092835.1_2	AC092835.1	434	438	170
AC092835.1_3	AC092835.1	177	271	111
AC092835.1_4	AC092835.1	406	619	612
AC092835.1_5	AC092835.1	393	405	239
AC092881.1_1	AC092881.1	0	0	0
AC092881.1_2	AC092881.1	180	136	59
AC092881.1_3	AC092881.1	639	334	206
AC092881.1_4	AC092881.1	329	381	220
AC092881.1_5	AC092881.1	94	133	1
AC093155.3_1|HS2ST1_2	AC093155.3	368	539	387
AC093155.3_2|HS2ST1_3	AC093155.3	113	210	204
AC093155.3_3|HS2ST1_4	AC093155.3	518	801	590
AC093155.3_4|HS2ST1_5	AC093155.3	294	849	486
AC093155.3_5|HS2ST1_6	AC093155.3	146	399	327
AC093323.1_1	AC093323.1	686	807	736
AC093323.1_2	AC093323.1	779	828	970
AC093323.1_3	AC093323.1	312	712	687
AC093323.1_4	AC093323.1	766	1042	1207
AC093323.1_5	AC093323.1	365	588	478
AC093503.1_1	AC093503.1	171	399	209
AC093503.1_2	AC093503.1	724	1165	869
AC093503.1_3	AC093503.1	202	100	173
AC093503.1_4	AC093503.1	331	590	436
AC093503.1_5	AC093503.1	211	340	480
AC093512.2_1|ALDOA_1	AC093512.2	177	3	0
AC093512.2_2|ALDOA_2	AC093512.2	176	2	0
AC093512.2_3|ALDOA_3	AC093512.2	764	117	127
AC093512.2_4|ALDOA_4	AC093512.2	697	32	38
AC093512.2_5|ALDOA_5	AC093512.2	182	66	2
AC093525.1_1|ATP6V0C_1	AC093525.1	254	0	0
AC093525.1_2|AMDHD2_1	AC093525.1	407	670	661
AC093525.1_3|AMDHD2_5	AC093525.1	464	534	410
AC093525.1_4	AC093525.1	357	365	365
AC093525.1_5|ATP6V0C_3	AC093525.1	582	167	157
AC093525.1_8|ATP6V0C_5	AC093525.1	568	7	7
AC093525.1_10|AMDHD2_2	AC093525.1	603	671	247
AC093525.2_1|TBC1D24_1	AC093525.2	204	135	163
AC093525.2_2|TBC1D24_6	AC093525.2	524	841	897
AC093525.2_3|TBC1D24_4	AC093525.2	364	287	370
AC093525.2_4|TBC1D24_10	AC093525.2	199	292	351
AC093525.2_5	AC093525.2	859	906	752
AC093525.2_7|ATP6V0C_2	AC093525.2	486	25	0
AC093525.2_9|ATP6V0C_4	AC093525.2	642	7	64
AC093668.1_1	AC093668.1	248	231	171
AC093668.1_2	AC093668.1	272	223	322
AC093668.1_3|POLR2J3_3	AC093668.1	160	124	119
AC093668.1_4|POLR2J_3|POLR2J3_1	AC093668.1	120	28	0
AC093668.1_5	AC093668.1	1017	946	1426
AC093668.2_1|POLR2J3_1|UPK3BL1_2	AC093668.2	252	296	89
AC093668.2_2|POLR2J3_2|UPK3BL1_3	AC093668.2	389	385	403
AC093668.2_3	AC093668.2	357	380	378
AC093668.2_4|UPK3BL1_4	AC093668.2	484	387	485
AC093668.2_5|UPK3BL1_7	AC093668.2	686	886	840
AC093668.2_6|POLR2J3_5	AC093668.2	400	259	315
AC093827.5_1|C4orf36_1	AC093827.5	350	280	363
AC093827.5_2|C4orf36_2	AC093827.5	504	861	585
AC093827.5_3|C4orf36_3	AC093827.5	284	376	427
AC093827.5_4|C4orf36_4	AC093827.5	476	402	337
AC093827.5_5|C4orf36_5	AC093827.5	506	455	933
AC093899.2_1|BBS5_2	AC093899.2	277	368	337
AC093899.2_2|BBS5_1	AC093899.2	504	511	265
AC093899.2_3|BBS5_3	AC093899.2	263	233	127
AC093899.2_4|BBS5_5	AC093899.2	256	228	129
AC093899.2_5|BBS5_4	AC093899.2	109	257	211
AC093899.2_6|KLHL41_2	AC093899.2	330	576	686
AC093899.2_7|KLHL41_4	AC093899.2	212	193	191
AC093899.2_9|KLHL41_5	AC093899.2	475	429	380
AC097634.4_1|FOXP1_1	AC097634.4	512	893	485
AC097634.4_2|FOXP1_2	AC097634.4	437	235	322
AC097634.4_3|FOXP1_3	AC097634.4	239	169	110
AC097634.4_4|FOXP1_4	AC097634.4	550	888	864
AC097634.4_5|FOXP1_5	AC097634.4	599	729	679
AC097636.2_1|IQCF3_1	AC097636.2	341	510	417
AC097636.2_2|IQCF3_2	AC097636.2	576	549	737
AC097636.2_3|IQCF3_3	AC097636.2	321	376	319
AC097636.2_4|IQCF3_4	AC097636.2	301	338	193
AC097636.2_5|IQCF3_5	AC097636.2	411	388	684
AC097637.1_1|TWF2_3	AC097637.1	649	689	845
AC097637.1_2|TWF2_5	AC097637.1	217	389	232
AC097637.1_3	AC097637.1	228	146	62
AC097637.1_4	AC097637.1	497	801	1146
AC097637.1_5|TWF2_9	AC097637.1	173	189	136
AC098582.1_1|HERC3_1	AC098582.1	191	357	343
AC098582.1_2|HERC3_2	AC098582.1	250	426	253
AC098582.1_3|HERC3_3	AC098582.1	218	184	188
AC098582.1_4|HERC3_4	AC098582.1	630	676	738
AC098582.1_5|HERC3_5	AC098582.1	42	87	80
AC099489.1_1	AC099489.1	700	1186	707
AC099489.1_2	AC099489.1	511	906	625
AC099489.1_3	AC099489.1	238	448	395
AC099489.1_4	AC099489.1	778	1170	998
AC099489.1_5	AC099489.1	577	781	716
AC099811.2_1|RAB5C_1	AC099811.2	585	556	400
AC099811.2_2|RAB5C_3	AC099811.2	514	481	225
AC099811.2_3|RAB5C_2	AC099811.2	193	170	95
AC099811.2_4|KAT2A_1	AC099811.2	317	260	415
AC099811.2_5|KAT2A_3	AC099811.2	737	506	433
AC099811.2_6|RAB5C_5	AC099811.2	397	742	258
AC099850.2_1|PRR11_5	AC099850.2	513	346	487
AC099850.2_2|PRR11_8	AC099850.2	294	311	326
AC099850.2_3	AC099850.2	684	758	688
AC099850.2_4	AC099850.2	249	161	178
AC099850.2_5	AC099850.2	309	348	398
AC100868.1_1|HHLA1_3	AC100868.1	539	578	410
AC100868.1_2|OC90_1	AC100868.1	199	278	221
AC100868.1_3|OC90_2	AC100868.1	194	290	244
AC100868.1_4|HHLA1_7	AC100868.1	659	603	419
AC100868.1_5|OC90_4	AC100868.1	352	586	301
AC100868.1_6|OC90_3	AC100868.1	295	144	228
AC104109.3_1|PPP2CA_4|hsa-mir-3661_6	AC104109.3	343	145	105
AC104109.3_2|SKP1_1	AC104109.3	190	144	95
AC104109.3_3|PPP2CA_8|hsa-mir-3661_2	AC104109.3	145	45	184
AC104109.3_4	AC104109.3	200	79	69
AC104109.3_5|hsa-mir-3661_4	AC104109.3	554	355	152
AC104109.3_6|hsa-mir-3661_3	AC104109.3	632	136	93
AC104109.3_10|hsa-mir-3661_5	AC104109.3	207	16	15
AC104389.5_1|HBG1_1|HBG2_1	AC104389.5	378	714	426
AC104389.5_2|HBG2_2	AC104389.5	435	643	647
AC104389.5_3|HBG1_2|HBG2_3	AC104389.5	432	675	579
AC104389.5_4|HBG1_3|HBG2_4	AC104389.5	386	454	571
AC104389.5_5|HBG2_5	AC104389.5	414	1055	824
AC104389.5_6|HBG1_5|HBG2_6	AC104389.5	234	424	299
AC104452.1_1|AMT_1	AC104452.1	491	927	556
AC104452.1_2|NICN1_1	AC104452.1	453	433	432
AC104452.1_3|AMT_4	AC104452.1	403	595	364
AC104452.1_4|NICN1_4	AC104452.1	234	221	197
AC104452.1_5|AMT_6	AC104452.1	362	763	992
AC104452.1_6|NICN1_3	AC104452.1	386	476	455
AC104452.1_7|AMT_5	AC104452.1	380	445	331
AC104452.1_10|NICN1_5	AC104452.1	925	1098	896
AC106774.4_1	AC106774.4	442	563	211
AC106774.4_2|H3.Y_3	AC106774.4	951	1476	1002
AC106774.4_3	AC106774.4	189	499	398
AC106774.4_4	AC106774.4	444	753	898
AC106774.4_5	AC106774.4	651	589	876
AC107871.1_1|CLN6_5	AC107871.1	1257	1531	1165
AC107871.1_2	AC107871.1	522	590	547
AC107871.1_3|CALML4_3	AC107871.1	716	980	822
AC107871.1_4	AC107871.1	519	741	401
AC107871.1_5	AC107871.1	1157	1080	1465
AC107959.5_1|TNFRSF10C_3	AC107959.5	232	205	315
AC107959.5_2	AC107959.5	223	553	314
AC107959.5_3	AC107959.5	370	749	358
AC107959.5_4	AC107959.5	415	749	679
AC107959.5_5	AC107959.5	105	103	324
AC113348.1_1	AC113348.1	157	121	236
AC113348.1_2	AC113348.1	310	571	742
AC113348.1_3	AC113348.1	442	686	313
AC113348.1_4	AC113348.1	337	507	527
AC113348.1_5	AC113348.1	454	478	580
AC114267.1_1	AC114267.1	315	378	209
AC114267.1_2	AC114267.1	408	614	339
AC114267.1_3	AC114267.1	373	523	459
AC114267.1_4	AC114267.1	634	439	387
AC114267.1_5	AC114267.1	207	436	440
AC114490.3_1|TMEM35B_3	AC114490.3	495	575	321
AC114490.3_2|TMEM35B_1	AC114490.3	364	659	879
AC114490.3_3|TMEM35B_5	AC114490.3	404	543	436
AC114490.3_4|TMEM35B_7	AC114490.3	468	688	868
AC114490.3_5|TMEM35B_10	AC114490.3	826	810	1260
AC115220.1_1	AC115220.1	218	282	306
AC115220.1_2	AC115220.1	123	85	22
AC115220.1_3	AC115220.1	423	453	639
AC115220.1_4	AC115220.1	436	1062	675
AC115220.1_5	AC115220.1	381	113	247
AC115220.1_10|ZNF479_4|ZNF716_5	AC115220.1	108	0	26
AC116366.3_1|RAD50_2	AC116366.3	787	356	140
AC116366.3_2|RAD50_4	AC116366.3	148	0	0
AC116366.3_3|RAD50_5	AC116366.3	112	0	0
AC116366.3_4|RAD50_6	AC116366.3	412	199	211
AC116366.3_5|RAD50_7	AC116366.3	409	55	74
AC117378.1_1|PRIM1_5	AC117378.1	561	218	158
AC117378.1_2	AC117378.1	753	706	548
AC117378.1_3|PRIM1_8	AC117378.1	282	51	67
AC117378.1_4	AC117378.1	219	119	110
AC117378.1_5|PRIM1_10	AC117378.1	104	171	225
AC117378.1_7|NACA_1	AC117378.1	611	36	176
AC117457.1_1|KCNMB2_1	AC117457.1	142	197	233
AC117457.1_2|KCNMB2_2	AC117457.1	185	209	271
AC117457.1_3|KCNMB2_3	AC117457.1	464	1121	944
AC117457.1_4|KCNMB2_4	AC117457.1	243	304	174
AC117457.1_5|KCNMB2_5	AC117457.1	931	1302	1581
AC118470.1_1|OR14A2_1	AC118470.1	336	530	578
AC118470.1_2	AC118470.1	253	415	523
AC118470.1_3|OR14A2_8	AC118470.1	269	451	519
AC118470.1_4	AC118470.1	408	292	503
AC118470.1_5	AC118470.1	331	354	297
AC118549.1_1	AC118549.1	344	510	737
AC118549.1_2	AC118549.1	339	20	1
AC118549.1_3	AC118549.1	578	257	302
AC118549.1_4	AC118549.1	309	17	27
AC118549.1_5	AC118549.1	403	108	87
AC118553.2_1|SLC35A3_1	AC118553.2	538	823	596
AC118553.2_2|SLC35A3_2	AC118553.2	349	611	464
AC118553.2_3|MFSD14A_1	AC118553.2	179	416	399
AC118553.2_4|SLC35A3_3	AC118553.2	458	819	385
AC118553.2_5|MFSD14A_3	AC118553.2	417	379	241
AC118553.2_6|MFSD14A_4	AC118553.2	243	331	324
AC118553.2_9|SLC35A3_4	AC118553.2	345	651	501
AC118553.2_10|SLC35A3_5	AC118553.2	368	496	578
AC118754.1_1	AC118754.1	209	376	162
AC118754.1_2	AC118754.1	216	230	345
AC118754.1_3	AC118754.1	245	233	280
AC118754.1_4	AC118754.1	406	323	510
AC118754.1_5	AC118754.1	335	504	277
AC119396.1_1	AC119396.1	390	488	313
AC119396.1_2	AC119396.1	351	233	354
AC119396.1_3	AC119396.1	489	595	372
AC119396.1_4	AC119396.1	366	296	438
AC119676.1_1	AC119676.1	385	563	601
AC119676.1_2	AC119676.1	730	1076	891
AC119676.1_3	AC119676.1	350	654	614
AC119676.1_4	AC119676.1	502	588	307
AC124319.1_1	AC124319.1	143	167	169
AC124319.1_2	AC124319.1	427	483	297
AC124319.1_3	AC124319.1	300	383	395
AC124319.1_4	AC124319.1	279	385	307
AC124319.1_5	AC124319.1	268	289	185
AC126283.2_1|CFI_1	AC126283.2	540	822	348
AC126283.2_2|CFI_2	AC126283.2	309	426	472
AC126283.2_3|CFI_3	AC126283.2	147	379	158
AC126283.2_4|CFI_4	AC126283.2	263	372	266
AC126283.2_5|CFI_5	AC126283.2	655	1190	769
AC127029.3_1|CD79B_3	AC127029.3	293	425	612
AC127029.3_2|CD79B_2	AC127029.3	202	262	92
AC127029.3_3	AC127029.3	322	365	308
AC127029.3_4|GH1_2	AC127029.3	550	734	532
AC127029.3_5|GH1_1	AC127029.3	587	1131	817
AC127029.3_7|GH1_3	AC127029.3	131	139	64
AC127029.3_10|GH1_5	AC127029.3	152	225	267
AC129492.1_1	AC129492.1	625	714	791
AC129492.1_2	AC129492.1	617	716	482
AC129492.1_3	AC129492.1	263	399	479
AC129492.1_4	AC129492.1	303	300	341
AC129492.1_5	AC129492.1	379	534	510
AC129492.4_1|VAMP2_1	AC129492.4	492	702	512
AC129492.4_2|VAMP2_2	AC129492.4	732	1494	1387
AC129492.4_3|VAMP2_3	AC129492.4	353	288	205
AC129492.4_4|VAMP2_4	AC129492.4	439	548	471
AC129492.4_5|VAMP2_5	AC129492.4	286	418	334
AC131160.1_1|PARL_1	AC131160.1	329	244	166
AC131160.1_2|PARL_2	AC131160.1	580	157	238
AC131160.1_3|PARL_10	AC131160.1	510	72	101
AC131160.1_4|PARL_4	AC131160.1	310	25	44
AC131160.1_5|PARL_5	AC131160.1	251	0	50
AC131160.1_8|MAP6D1_3	AC131160.1	263	351	492
AC131160.1_10|PARL_3	AC131160.1	902	73	228
AC132217.2_1|INS-IGF2_2	AC132217.2	406	469	581
AC132217.2_2|INS-IGF2_6	AC132217.2	599	1089	1032
AC132217.2_3|INS-IGF2_4	AC132217.2	392	525	325
AC132217.2_4|INS-IGF2_10	AC132217.2	405	844	740
AC132217.2_5|INS-IGF2_8	AC132217.2	583	583	619
AC134669.1_1|EVI2A_7	AC134669.1	137	335	89
AC134669.1_2|EVI2A_8	AC134669.1	438	690	429
AC134669.1_3	AC134669.1	462	671	102
AC134669.1_4	AC134669.1	446	727	937
AC134669.1_5	AC134669.1	294	322	180
AC134684.11_1	AC134684.11	510	916	599
AC134684.11_2	AC134684.11	385	621	522
AC134684.8_1	AC134684.8	754	916	1006
AC134684.8_2	AC134684.8	535	756	683
AC134684.8_3	AC134684.8	481	548	802
AC134684.8_5	AC134684.8	370	644	463
AC134684.9_1	AC134684.9	417	726	426
AC134684.9_4	AC134684.9	151	165	52
AC134980.3_1|AC135068.3_2|LINC02203_2|OR4N4_1	AC134980.3	380	428	275
AC134980.3_2|AC135068.3_4|LINC02203_4|OR4N4_2	AC134980.3	531	404	477
AC134980.3_3|AC135068.3_3|LINC02203_3|OR4N4_3	AC134980.3	294	132	263
AC134980.3_4|AC135068.3_6|LINC02203_6|OR4N4_4	AC134980.3	438	531	325
AC134980.3_5|OR4N4_5	AC134980.3	596	480	476
AC135050.2_1|VKORC1_1	AC135050.2	515	760	437
AC135050.2_2	AC135050.2	444	103	254
AC135050.2_3|VKORC1_3	AC135050.2	734	946	536
AC135050.2_4|VKORC1_2	AC135050.2	560	567	612
AC135050.2_5	AC135050.2	458	824	642
AC135050.2_6|VKORC1_4	AC135050.2	544	1021	773
AC135050.2_8|VKORC1_5	AC135050.2	408	705	642
AC135068.1_1|OR4M2_1	AC135068.1	327	173	143
AC135068.1_2|OR4M2_2	AC135068.1	438	323	380
AC135068.1_3|OR4M2_3	AC135068.1	204	299	161
AC135068.1_4|OR4M2_4	AC135068.1	185	59	38
AC135068.1_5|OR4M2_5	AC135068.1	302	541	262
AC135068.3_1	AC135068.3	452	806	785
AC135068.3_5|LINC02203_5	AC135068.3	510	902	1074
AC136428.1_1	AC136428.1	366	785	555
AC136428.1_2	AC136428.1	349	359	325
AC136428.1_3	AC136428.1	470	469	524
AC136428.1_4	AC136428.1	281	390	268
AC136428.1_5	AC136428.1	274	117	42
AC138647.1_1	AC138647.1	701	731	564
AC138647.1_2	AC138647.1	598	730	700
AC138647.1_3	AC138647.1	712	930	542
AC138647.1_4	AC138647.1	528	524	382
AC138647.1_5	AC138647.1	484	711	356
AC138696.1_1|ZFP41_1	AC138696.1	377	548	422
AC138696.1_2|ZFP41_2	AC138696.1	337	724	451
AC138696.1_3|ZFP41_3	AC138696.1	632	836	730
AC138696.1_4|ZFP41_4	AC138696.1	262	149	288
AC138696.1_5|ZFP41_5	AC138696.1	469	698	1025
AC138811.2_1|ARL6IP1_1	AC138811.2	490	890	700
AC138811.2_2|ARL6IP1_2	AC138811.2	644	924	871
AC138811.2_3|ARL6IP1_3	AC138811.2	332	306	430
AC138811.2_4|ARL6IP1_4	AC138811.2	537	401	462
AC138811.2_5|ARL6IP1_5	AC138811.2	688	564	1103
AC138894.1_1|CLN3_7	AC138894.1	328	930	412
AC138894.1_2|CLN3_8	AC138894.1	302	325	216
AC138894.1_3	AC138894.1	531	981	563
AC138894.1_4	AC138894.1	140	329	257
AC138894.1_5	AC138894.1	218	458	387
AC138969.1_1|NPIPA9_1	AC138969.1	481	446	422
AC138969.1_2|NPIPA1_1|NPIPA2_2|NPIPA3_2|NPIPA5_1|NPIPA9_2	AC138969.1	236	218	188
AC138969.1_3|NPIPA1_3|NPIPA9_3|NPIPB2_8	AC138969.1	261	0	0
AC138969.1_4|NPIPA1_4|NPIPA2_4|NPIPA3_4|NPIPA5_3|NPIPA7_5|NPIPA8_4|NPIPA9_4	AC138969.1	425	427	301
AC138969.1_5|NPIPA1_5|NPIPA2_5|NPIPA3_5|NPIPA5_4|NPIPA7_4|NPIPA8_5|NPIPA9_5	AC138969.1	184	61	39
AC138969.1_9|NPIPA1_2|NPIPA2_3|NPIPA3_3|NPIPA5_2|NPIPA7_3|NPIPA8_3|NPIPA9_9	AC138969.1	198	26	26
AC139530.1_1	AC139530.1	380	65	18
AC139530.1_2	AC139530.1	303	165	228
AC139530.1_3	AC139530.1	309	343	246
AC139530.1_4	AC139530.1	747	550	294
AC139530.1_5	AC139530.1	463	632	279
AC139530.3_1|MRPL12_3	AC139530.3	693	0	0
AC139530.3_2|MRPL12_1	AC139530.3	518	24	18
AC139530.3_3|MRPL12_2	AC139530.3	412	46	35
AC139530.3_4	AC139530.3	315	244	223
AC139530.3_5|SLC25A10_3	AC139530.3	250	290	173
AC139530.3_6|SLC25A10_5	AC139530.3	405	259	236
AC139530.3_8|MRPL12_4	AC139530.3	584	22	64
AC139530.3_9|SLC25A10_2	AC139530.3	658	666	1222
AC139768.1_1	AC139768.1	279	312	553
AC139768.1_2	AC139768.1	857	1015	1017
AC139768.1_3	AC139768.1	347	693	1088
AC139768.1_4	AC139768.1	400	303	433
AC139768.1_5	AC139768.1	507	463	875
AC140504.1_1|MPV17L_1	AC140504.1	382	363	185
AC140504.1_2|MPV17L_3	AC140504.1	560	973	653
AC140504.1_3|MPV17L_5	AC140504.1	440	887	618
AC140504.1_4|MPV17L_7	AC140504.1	322	665	592
AC140504.1_5|BMERB1_4	AC140504.1	266	235	181
AC144573.1_1|ADRB3_3	AC144573.1	557	986	693
AC144573.1_2|ADRB3_10	AC144573.1	630	838	613
AC144573.1_3|ADRB3_8	AC144573.1	441	385	222
AC144573.1_4	AC144573.1	666	773	1048
AC144573.1_5	AC144573.1	804	863	1103
AC144573.1_6|GOT1L1_3	AC144573.1	280	320	273
AC187653.1_1	AC187653.1	445	575	693
AC187653.1_2	AC187653.1	485	410	635
AC187653.1_3	AC187653.1	436	580	499
AC187653.1_4	AC187653.1	869	1381	1081
AC187653.1_5	AC187653.1	255	229	284
AC211486.6_1|AC211486.8_1|SPDYE17_8|SPDYE9P_8	AC211486.6	156	4	1
AC211486.6_2|AC211486.7_5|AC211486.8_2|SPDYE17_2|SPDYE8P_2|SPDYE9P_2	AC211486.6	237	167	148
AC211486.6_3|AC211486.7_3|AC211486.8_3|SPDYE17_3|SPDYE8P_3|SPDYE9P_3	AC211486.6	492	223	124
AC211486.6_4|AC211486.7_4|AC211486.8_4|SPDYE16_7|SPDYE17_4|SPDYE8P_4|SPDYE9P_4	AC211486.6	324	21	46
AC211486.6_5|AC211486.7_1|AC211486.8_5|SPDYE17_5|SPDYE8P_5|SPDYE9P_5	AC211486.6	194	64	28
AC211486.7_2|SPDYE17_1|SPDYE8P_1|SPDYE9P_1	AC211486.7	341	247	166
AC231656.1_1	AC231656.1	309	621	297
AC231656.1_2	AC231656.1	493	725	889
AC231656.1_3	AC231656.1	496	900	699
AC231656.1_4	AC231656.1	235	252	306
AC231656.1_5	AC231656.1	135	146	317
AC231657.3_1|PRAF2_2	AC231657.3	251	407	203
AC231657.3_2|WDR45_10	AC231657.3	483	641	1160
AC231657.3_3|WDR45_3	AC231657.3	341	260	338
AC231657.3_4|WDR45_5	AC231657.3	243	112	89
AC231657.3_5|WDR45_6	AC231657.3	513	321	431
AC231657.3_7|WDR45_4	AC231657.3	574	1090	1083
AC231657.3_8|PRAF2_4	AC231657.3	454	579	706
AC233723.1_1	AC233723.1	359	460	353
AC233723.1_2	AC233723.1	282	757	917
AC233723.1_3	AC233723.1	253	465	357
AC233723.1_4	AC233723.1	716	1087	777
AC233723.1_5	AC233723.1	591	820	782
AC236972.4_1	AC236972.4	922	931	1308
AC236972.4_2	AC236972.4	154	308	125
AC236972.4_3	AC236972.4	573	478	332
AC236972.4_4	AC236972.4	639	872	735
AC236972.4_5	AC236972.4	728	1011	920
AC239811.1_1	AC239811.1	518	932	878
AC239811.1_2|AC242843.1_1	AC239811.1	394	337	498
AC239811.1_3|AC242843.1_2|NOTCH2NLA_1	AC239811.1	385	149	350
AC239811.1_4|AC242843.1_3	AC239811.1	152	16	15
AC239811.1_5|AC242843.1_5	AC239811.1	205	484	193
AC239811.1_7|AC242843.1_4	AC239811.1	542	203	367
AC239811.1_8|AC242843.1_8|NOTCH2NLA_3	AC239811.1	403	158	123
AC239811.1_9|NOTCH2NLA_2	AC239811.1	308	151	137
AC242842.3_1|NBPF19_1	AC242842.3	269	408	256
AC242842.3_2|NBPF19_2	AC242842.3	211	744	185
AC242842.3_3|NBPF14_4|NBPF19_3	AC242842.3	252	2	4
AC242842.3_4|NBPF19_4	AC242842.3	262	162	235
AC242842.3_5|NBPF10_7|NBPF14_6|NBPF15_1|NBPF19_5	AC242842.3	266	244	43
AC243547.3_1|POLR3GL_3	AC243547.3	425	430	294
AC243547.3_2|POLR3GL_4	AC243547.3	516	226	516
AC243547.3_3|POLR3GL_7	AC243547.3	576	543	962
AC243547.3_4	AC243547.3	600	570	419
AC243547.3_5	AC243547.3	286	444	318
AC243967.1_1|CEACAM5_4	AC243967.1	578	396	421
AC243967.1_2	AC243967.1	604	791	447
AC243967.1_3	AC243967.1	187	277	114
AC243967.1_4|CEACAM6_1	AC243967.1	419	627	314
AC243967.1_5	AC243967.1	446	267	246
AC243967.1_6|CEACAM6_5	AC243967.1	282	506	284
AC244197.3_1|IDS_7	AC244197.3	328	545	301
AC244197.3_2|IDS_2	AC244197.3	351	1102	927
AC244197.3_3|IDS_4	AC244197.3	557	577	694
AC244197.3_4|IDS_5	AC244197.3	611	797	873
AC244197.3_5	AC244197.3	84	70	95
AC244517.10_1|PCDHB14_2	AC244517.10	191	201	87
AC244517.10_2	AC244517.10	538	931	873
AC244517.10_3	AC244517.10	342	430	409
AC244517.10_4	AC244517.10	476	595	492
AC244517.10_5	AC244517.10	177	261	245
AC245033.1_1|CPEB1_1	AC245033.1	763	783	848
AC245033.1_2|CPEB1_2	AC245033.1	149	142	197
AC245033.1_3|CPEB1_3	AC245033.1	260	293	282
AC245033.1_4|CPEB1_4	AC245033.1	214	360	163
AC245033.1_5|CPEB1_6	AC245033.1	228	456	254
AC245033.1_6|CPEB1_5	AC245033.1	191	254	144
AC245033.1_9|RPS17_1	AC245033.1	176	198	5
AC245748.1_1|ZNF112_1	AC245748.1	142	187	102
AC245748.1_2|ZNF112_2	AC245748.1	124	538	391
AC245748.1_3|ZNF112_3	AC245748.1	288	371	286
AC245748.1_4|ZNF112_5	AC245748.1	496	702	343
AC245748.1_5|ZNF112_4	AC245748.1	555	887	889
AC253536.7_1|DDT_1|DDTL_2	AC253536.7	275	405	255
AC253536.7_2|DDT_2|DDTL_3	AC253536.7	679	588	812
AC253536.7_3|DDT_4|DDTL_1	AC253536.7	491	621	360
[truncated: 96,078 more rows]

## Sheet: Gene scores
Scaled gene scores from genome-wide screens
Scores scaled based on linear transformation with medians of CEGs and NT sgRNAs defined as -1 and 0, respectively
Differential dependency (Z-score) based on differentials calculated as BVDU-DMSO
Target	DMSO	BVDU	Differential dependency (Z-score)		CEG2	DMSO	BVDU		sgRNA	nontargeting	DMSO	BVDU
A1BG	-0.108875	-0.134853	-0.269002		AARS	-1.36039	-1.211		INTERGENIC_101 INTERGENIC	INTERGENIC	0.169378	0.0153225
A1CF	-0.107295	-0.0300818	0.69728		ABCE1	-0.94961	-1.62797		INTERGENIC_102 INTERGENIC	INTERGENIC	0.133388	0.0394171
A2M	0.0360555	-0.16307	-1.89035		ABCF1	-0.958177	-0.924959		INTERGENIC_105 INTERGENIC	INTERGENIC	-0.0818064	-0.164125
A2ML1	-0.152046	-0.0284749	1.13138		ACTB	-0.26152	-0.401367		INTERGENIC_106 INTERGENIC	INTERGENIC	0.0445328	0.0240947
A3GALT2	-0.0115645	0.0189719	0.2602		ACTL6A	-0.8379	-1.44372		INTERGENIC_107 INTERGENIC	INTERGENIC	-0.257741	-0.066593
A4GALT	-0.0610313	-0.118418	-0.563108		ACTR10	-1.76807	-1.52896		INTERGENIC_109 INTERGENIC	INTERGENIC	0.0652911	0.0489178
A4GNT	-0.0772295	-0.0853789	-0.102054		ACTR2	-0.602614	-0.878173		INTERGENIC_11 INTERGENIC	INTERGENIC	0.183218	0.149112
AAAS	-0.0332917	0.0153928	0.430139		ADSL	-1.81221	-1.43955		INTERGENIC_110 INTERGENIC	INTERGENIC	-0.124098	0.00746837
AACS	0.0709302	0.0750498	0.0128324		ADSS	-0.879672	-1.00015		INTERGENIC_113 INTERGENIC	INTERGENIC	-0.0659171	0.0607205
AADAC	-0.0473818	0.0196917	0.602333		AHCY	-0.927908	-1.546		INTERGENIC_115 INTERGENIC	INTERGENIC	-0.255329	-0.0963084
AADACL2	0.11407	0.0353117	-0.763231		ALG1	-0.526944	-1.04515		INTERGENIC_116 INTERGENIC	INTERGENIC	0.0632428	-0.06725
AADACL3	0.109638	0.102283	-0.0946188		ALG14	-0.700945	-0.806053		INTERGENIC_117 INTERGENIC	INTERGENIC	0.000481425	0.188577
AADACL4	0.0165439	-0.00546215	-0.231807		ALG2	-0.892025	-0.805213		INTERGENIC_118 INTERGENIC	INTERGENIC	0.143458	0.118122
AADAT	0.0791111	0.163958	0.768764		ANAPC2	-0.977071	-1.06536		INTERGENIC_119 INTERGENIC	INTERGENIC	0.054185	0.203566
AAGAB	-0.0695481	-0.0959181	-0.272672		ANAPC4	-1.05345	-0.684922		INTERGENIC_123 INTERGENIC	INTERGENIC	-0.0872695	-0.0396005
AAK1	0.0153971	-0.00541623	-0.220639		ANAPC5	-1.01723	-0.854788		INTERGENIC_127 INTERGENIC	INTERGENIC	-0.366155	0.00685392
AAMDC	-0.110489	-0.0566838	0.478086		AQR	-1.33095	-1.10558		INTERGENIC_130 INTERGENIC	INTERGENIC	0.333334	0.120408
AAMP	-0.436792	-0.272593	1.51182		ARCN1	-1.03857	-0.730903		INTERGENIC_131 INTERGENIC	INTERGENIC	0.0373303	-0.0128866
AANAT	-0.11304	-0.141239	-0.289802		ARIH1	-0.778005	-0.754208		INTERGENIC_133 INTERGENIC	INTERGENIC	-0.121995	-0.0199997
AAR2	-0.0990369	-0.254319	-1.4798		ARL2	-1.52972	-1.12063		INTERGENIC_134 INTERGENIC	INTERGENIC	0.0627156	0.0547092
AARD	-0.0964937	-0.0949266	-0.0110686		ATP2A2	-1.16446	-1.41638		INTERGENIC_137 INTERGENIC	INTERGENIC	-0.0612205	-0.0254639
AARS	-1.36039	-1.211	1.37314		ATP5F1A	-1.74116	-1.34002		INTERGENIC_14 INTERGENIC	INTERGENIC	0.0759423	-0.259785
AARS2	-1.59551	-1.53318	0.557875		ATP5F1B	-0.869144	-0.528024		INTERGENIC_140 INTERGENIC	INTERGENIC	-0.034687	-0.140024
AARSD1	-0.0909794	-0.0487153	0.370018		ATP5F1C	-0.722832	-0.980864		INTERGENIC_142 INTERGENIC	INTERGENIC	-0.134356	-0.553998
AASDH	-0.0354554	-0.45562	-3.96017		ATP5F1D	-1.06439	-0.85745		INTERGENIC_143 INTERGENIC	INTERGENIC	0.122049	-0.0176581
AASDHPPT	-0.586009	-0.589612	-0.0594779		ATP5MF-PTCD1	-0.932357	-0.951355		INTERGENIC_147 INTERGENIC	INTERGENIC	0.182259	0.0807871
AASS	-0.0717176	-0.166734	-0.915481		ATP5MG	-0.811341	-0.417851		INTERGENIC_149 INTERGENIC	INTERGENIC	-0.047308	0.0268676
AATF	-1.03111	-0.611395	3.90444		ATP5PO	-0.4888	-0.412143		INTERGENIC_15 INTERGENIC	INTERGENIC	0.0775089	-0.0277293
AATK	0.00367501	-0.0417876	-0.451455		ATP6V0B	-0.974412	-0.642036		INTERGENIC_155 INTERGENIC	INTERGENIC	-0.110826	-0.0341557
ABAT	0.0923026	0.0733884	-0.202856		ATP6V0C	-1.44643	-1.38728		INTERGENIC_156 INTERGENIC	INTERGENIC	-0.154413	-0.12784
ABCA1	-0.00306733	0.00161549	0.0181069		ATP6V1A	-1.19924	-1.3275		INTERGENIC_158 INTERGENIC	INTERGENIC	-0.045949	-0.103428
ABCA10	-0.0891919	-0.0427733	0.408921		ATP6V1D	-1.17441	-0.985591		INTERGENIC_16 INTERGENIC	INTERGENIC	0.122217	0.095028
ABCA12	0.0621341	0.105863	0.383731		ATP6V1E1	-0.78308	-0.63082		INTERGENIC_160 INTERGENIC	INTERGENIC	-0.116971	-0.297269
ABCA13	0.0376214	-0.010851	-0.479639		ATR	-1.23504	-1.76351		INTERGENIC_163 INTERGENIC	INTERGENIC	-0.0348387	0.0484065
ABCA2	-0.0688293	-0.179968	-1.06645		AURKB	-0.654954	-0.531551		INTERGENIC_164 INTERGENIC	INTERGENIC	0.042026	0.146143
ABCA3	0.000740545	0.0278101	0.227736		BANF1	-1.251	-1.41262		INTERGENIC_165 INTERGENIC	INTERGENIC	-0.330728	-0.283966
ABCA4	0.0416694	0.0458429	0.0133377		BIRC5	-1.30074	-1.24935		INTERGENIC_166 INTERGENIC	INTERGENIC	0.154866	0.0406406
ABCA5	0.0158115	-0.010574	-0.272817		BUB1B	-0.690535	-0.400631		INTERGENIC_167 INTERGENIC	INTERGENIC	0.199911	0.0566767
ABCA6	-0.0310689	-0.119859	-0.857172		BUB3	-0.979282	-1.25061		INTERGENIC_17 INTERGENIC	INTERGENIC	0.139346	0.11135
ABCA7	0.0237984	-0.0185031	-0.421854		BUD23	-0.827845	-0.697072		INTERGENIC_175 INTERGENIC	INTERGENIC	0.001216	0.0860683
ABCA8	-0.102312	-0.20134	-0.953039		BUD31	-1.43618	-1.11951		INTERGENIC_179 INTERGENIC	INTERGENIC	0.120171	-0.0237011
ABCA9	-0.047883	-0.0950179	-0.467114		BYSL	-1.13776	-0.92287		INTERGENIC_18 INTERGENIC	INTERGENIC	-0.155742	-0.0814549
ABCB1	-0.0500689	-0.0929719	-0.427488		C1orf109	-0.9903	-1.18371		INTERGENIC_180 INTERGENIC	INTERGENIC	-0.0108476	0.0102089
ABCB10	-0.194117	-0.0690925	1.14499		CCDC84	-1.11011	-1.40468		INTERGENIC_182 INTERGENIC	INTERGENIC	-0.0286864	0.012371
ABCB11	0.0309413	-0.0141426	-0.447909		CCNA2	-0.684912	-0.44851		INTERGENIC_184 INTERGENIC	INTERGENIC	0.0598305	0.0012201
ABCB4	-0.00818509	-0.117784	-1.05203		CCNH	-0.772784	-0.831866		INTERGENIC_19 INTERGENIC	INTERGENIC	0.0462185	0.132263
ABCB5	0.0812134	0.10639	0.210006		CCNK	-0.577226	-0.591654		INTERGENIC_191 INTERGENIC	INTERGENIC	-0.229344	-0.329858
ABCB6	0.102437	0.0177221	-0.819009		CCT2	-1.21475	-1.31599		INTERGENIC_192 INTERGENIC	INTERGENIC	-0.158646	0.141667
ABCB7	-1.09506	-1.21391	-1.13858		CCT3	-0.880953	-0.788526		INTERGENIC_197 INTERGENIC	INTERGENIC	0.148562	0.107343
ABCB8	-0.0367649	0.0323179	0.621148		CCT4	-1.28203	-1.44801		INTERGENIC_199 INTERGENIC	INTERGENIC	0.00611584	-0.084663
ABCB9	-0.0429065	-0.0039129	0.339393		CCT5	-1.08306	-1.00165		INTERGENIC_2 INTERGENIC	INTERGENIC	-0.101807	0.0845788
ABCC1	0.0395143	0.208884	1.56023		CCT6A	-0.939731	-0.743684		INTERGENIC_201 INTERGENIC	INTERGENIC	0.152477	0.102739
ABCC10	-0.00582339	-0.0670052	-0.598649		CCT7	-1.3881	-1.57575		INTERGENIC_204 INTERGENIC	INTERGENIC	0.224895	0.238449
ABCC11	0.0610634	-0.0363201	-0.937642		CCT8	-0.813143	-0.655707		INTERGENIC_205 INTERGENIC	INTERGENIC	-0.071369	-0.0276656
ABCC12	0.0949742	0.092886	-0.0452976		CDC123	-0.865022	-1.08579		INTERGENIC_207 INTERGENIC	INTERGENIC	0.0143144	0.18472
ABCC2	0.0152907	0.0371588	0.17903		CDC16	-1.58404	-1.02284		INTERGENIC_208 INTERGENIC	INTERGENIC	0.158002	0.0888865
ABCC3	-0.105271	-0.232272	-1.21498		CDC20	-0.549297	-0.633279		INTERGENIC_211 INTERGENIC	INTERGENIC	0.0874207	-0.0318831
ABCC4	0.108552	0.637813	4.93026		CDC27	-0.722514	-0.690449		INTERGENIC_216 INTERGENIC	INTERGENIC	-0.25747	-0.133814
ABCC5	-0.0729344	0.115418	1.73799		CDC37	-1.16803	-0.954368		INTERGENIC_218 INTERGENIC	INTERGENIC	0.168837	0.0898706
ABCC6	-0.0391549	0.0705564	1.00159		CDC5L	-1.2249	-1.09903		INTERGENIC_219 INTERGENIC	INTERGENIC	-0.0225574	0.0951115
ABCC8	0.121862	0.0781114	-0.435428		CDC73	-0.977212	-0.453706		INTERGENIC_223 INTERGENIC	INTERGENIC	-0.0139837	0.187434
ABCC9	-0.118648	-0.109871	0.0564499		CDK1	-0.73031	-0.948732		INTERGENIC_224 INTERGENIC	INTERGENIC	-0.0921808	0.0818184
ABCD1	0.0241292	0.0669119	0.374874		CDK7	-1.42425	-1.43222		INTERGENIC_227 INTERGENIC	INTERGENIC	0.139745	0.0623498
ABCD2	0.0626746	-0.0447198	-1.03139		CDK9	-1.2622	-1.10231		INTERGENIC_228 INTERGENIC	INTERGENIC	0.327468	0.230916
ABCD3	0.0671196	0.121432	0.482841		CDT1	-0.770942	-0.554419		INTERGENIC_229 INTERGENIC	INTERGENIC	0.0247048	0.0106754
ABCD4	-0.599474	-0.713157	-1.09027		CEBPZ	-0.668594	-0.708645		INTERGENIC_234 INTERGENIC	INTERGENIC	-0.0467793	-0.0367937
ABCE1	-0.94961	-1.62797	-6.37787		CENPA	-0.70151	-0.820776		INTERGENIC_235 INTERGENIC	INTERGENIC	-0.0645105	0.0394886
ABCF1	-0.958177	-0.924959	0.285311		CENPC	-0.902751	-0.589475		INTERGENIC_236 INTERGENIC	INTERGENIC	0.184856	-0.0228426
ABCF2	-0.0311207	-0.0659024	-0.351439		CFAP298	-0.967151	-0.793868		INTERGENIC_237 INTERGENIC	INTERGENIC	0.0180712	0.12087
ABCF3	0.0992303	0.0496492	-0.49002		CFL1	-1.23111	-1.09049		INTERGENIC_24 INTERGENIC	INTERGENIC	-0.0768465	-0.0477031
ABCG1	0.0928633	0.0028879	-0.868273		CHAF1A	-0.611832	-0.755869		INTERGENIC_242 INTERGENIC	INTERGENIC	0.117432	0.153381
ABCG2	0.102225	0.0449823	-0.561763		CHAF1B	-0.585594	-0.997513		INTERGENIC_243 INTERGENIC	INTERGENIC	-0.0933107	0.112075
ABCG4	-0.126569	-0.148393	-0.230109		CHEK1	-0.759972	-1.32402		INTERGENIC_244 INTERGENIC	INTERGENIC	-0.0692085	-0.118006
ABCG5	0.0669469	-0.0118505	-0.763603		CHERP	-1.16842	-0.986278		INTERGENIC_245 INTERGENIC	INTERGENIC	0.0507622	0.245745
ABCG8	-0.0783986	-0.0620005	0.127809		CHMP2A	-0.821579	-1.04324		INTERGENIC_246 INTERGENIC	INTERGENIC	0.169077	-0.013917
ABHD1	0.0399868	0.0898434	0.441114		CHMP6	-0.657433	-0.548407		INTERGENIC_249 INTERGENIC	INTERGENIC	-0.152041	-0.172889
ABHD10	0.0384462	-0.0165115	-0.540367		CIAO1	-1.32054	-1.46423		INTERGENIC_250 INTERGENIC	INTERGENIC	-0.255368	-0.272435
ABHD11	-0.160025	-0.04522	1.04929		CIAO2B	-0.753432	-0.822347		INTERGENIC_252 INTERGENIC	INTERGENIC	0.238531	0.145697
ABHD12	0.0574585	0.0332584	-0.252353		CIAO3	-1.50802	-1.31727		INTERGENIC_254 INTERGENIC	INTERGENIC	-0.0207229	-0.102262
ABHD12B	0.0815113	0.02782	-0.528509		CINP	-0.979133	-0.832586		INTERGENIC_257 INTERGENIC	INTERGENIC	0.0287735	0.130842
ABHD13	0.0417191	0.0295218	-0.139959		CKAP5	-1.06792	-1.09787		INTERGENIC_26 INTERGENIC	INTERGENIC	0.0627283	-0.0789359
ABHD14A	0.0608688	0.0466504	-0.158884		CLNS1A	-1.14434	-1.16765		INTERGENIC_261 INTERGENIC	INTERGENIC	0.194939	0.0953056
ABHD14A-ACY1	0.0611289	0.040184	-0.221872		CLP1	-1.2524	-1.1491		INTERGENIC_263 INTERGENIC	INTERGENIC	-0.117141	0.0559376
ABHD14B	0.0134322	-0.0100933	-0.246037		CLTC	-1.44645	-1.30201		INTERGENIC_265 INTERGENIC	INTERGENIC	0.0565861	0.0693343
ABHD15	-0.179218	-0.256108	-0.745745		CMPK1	-1.57855	-1.29111		INTERGENIC_266 INTERGENIC	INTERGENIC	0.21047	0.0479024
ABHD16A	0.0595967	-0.0249888	-0.817801		CMTR1	-0.838606	-0.503774		INTERGENIC_267 INTERGENIC	INTERGENIC	0.0074533	0.0899861
ABHD16B	-0.0104203	0.060357	0.637016		CNOT3	-1.04315	-1.28371		INTERGENIC_269 INTERGENIC	INTERGENIC	-0.121458	-0.00440081
ABHD17A	-0.420563	-0.232339	1.73679		COA5	-0.834289	-1.09219		INTERGENIC_27 INTERGENIC	INTERGENIC	0.0625658	-0.0607751
ABHD17B	-0.0152646	-0.0461789	-0.315225		COPA	-1.05925	-1.25643		INTERGENIC_272 INTERGENIC	INTERGENIC	-0.026063	-0.166241
ABHD17C	0.0532783	0.0770316	0.196683		COPB1	-0.8476	-1.20722		INTERGENIC_274 INTERGENIC	INTERGENIC	-0.046584	0.0130245
ABHD18	-0.0988239	-0.0167922	0.742402		COPB2	-1.16117	-1.33569		INTERGENIC_277 INTERGENIC	INTERGENIC	-0.0672587	0.14821
ABHD2	-0.0897403	0.0427911	1.21528		COPS3	-0.720233	-1.02928		INTERGENIC_28 INTERGENIC	INTERGENIC	0.00536723	0.202896
ABHD3	-0.0114881	0.0966064	0.986454		COPS6	-1.30346	-1.13217		INTERGENIC_284 INTERGENIC	INTERGENIC	-0.223385	0.0286824
ABHD4	0.0721242	-0.00407808	-0.739301		COPZ1	-0.399973	-0.500696		INTERGENIC_288 INTERGENIC	INTERGENIC	0.208948	-0.0159198
ABHD5	-0.0805102	-0.0903759	-0.118125		COQ4	-1.47929	-1.13312		INTERGENIC_291 INTERGENIC	INTERGENIC	0.00749855	0.221773
ABHD6	-0.0107576	0.135542	1.3442		COX10	-0.955826	-0.80938		INTERGENIC_293 INTERGENIC	INTERGENIC	-0.817504	-0.985433
ABHD8	-0.00533992	-0.221766	-2.05236		COX11	-1.21008	-0.947297		INTERGENIC_298 INTERGENIC	INTERGENIC	0.0399141	-0.246219
ABI1	-0.246389	-0.292418	-0.456764		COX15	-1.5422	-1.55767		INTERGENIC_3 INTERGENIC	INTERGENIC	-0.0630959	-0.0550839
ABI2	-0.0016645	0.134807	1.25218		COX4I1	-0.621331	-1.05336		INTERGENIC_301 INTERGENIC	INTERGENIC	-0.137831	-0.0503317
ABI3	-0.0780028	-0.0542775	0.196421		COX5B	-0.636115	-0.690658		INTERGENIC_304 INTERGENIC	INTERGENIC	0.0951268	0.218177
ABI3BP	0.0553235	0.0051916	-0.495179		COX6B1	-0.993961	-0.957196		INTERGENIC_308 INTERGENIC	INTERGENIC	0.016612	0.0432613
ABITRAM	-0.0250715	0.0207608	0.40343		CPSF1	-0.973367	-1.19015		INTERGENIC_31 INTERGENIC	INTERGENIC	-0.0843377	0.103734
ABL1	-0.445304	-0.61506	-1.61533		CPSF2	-0.998392	-1.28887		INTERGENIC_310 INTERGENIC	INTERGENIC	-0.128973	0.0786902
ABL2	0.0520004	-0.0654121	-1.12519		CPSF3	-1.44518	-1.16035		INTERGENIC_311 INTERGENIC	INTERGENIC	-0.129618	0.0432247
ABLIM1	-0.000102051	0.0510158	0.452924		CPSF4	-0.930226	-0.710932		INTERGENIC_312 INTERGENIC	INTERGENIC	0.201106	0.135673
ABLIM2	-0.11191	-0.0283408	0.7568		CRNKL1	-1.36107	-1.02533		INTERGENIC_315 INTERGENIC	INTERGENIC	0.0278527	-0.156106
ABLIM3	0.000851839	-0.0262855	-0.279857		CSE1L	-1.02488	-0.69197		INTERGENIC_316 INTERGENIC	INTERGENIC	-0.122698	-0.135335
ABO	-0.0354882	-0.0843594	-0.483373		CTDP1	-1.06499	-0.842316		INTERGENIC_319 INTERGENIC	INTERGENIC	0.207196	-0.00623101
ABR	0.067172	-0.108651	-1.67215		CTPS1	-1.06228	-0.671009		INTERGENIC_32 INTERGENIC	INTERGENIC	0.183159	0.1021
ABRA	0.0150207	-0.103747	-1.13788		CTR9	-0.797268	-1.17301		INTERGENIC_326 INTERGENIC	INTERGENIC	-0.235599	0.115976
ABRACL	0.106495	0.120543	0.105808		CYCS	-0.646077	-0.878311		INTERGENIC_328 INTERGENIC	INTERGENIC	0.312817	0.105043
ABRAXAS1	-0.055925	0.0260773	0.742126		DAD1	-0.807996	-1.02477		INTERGENIC_33 INTERGENIC	INTERGENIC	-0.0079904	-0.026654
ABRAXAS2	0.00835722	0.00538605	-0.0535652		DBR1	-1.38865	-1.42476		INTERGENIC_330 INTERGENIC	INTERGENIC	0.0353893	-0.016648
ABT1	-0.52205	-0.549717	-0.28482		DCTN5	-1.51847	-1.61308		INTERGENIC_332 INTERGENIC	INTERGENIC	0.0451937	0.0314812
ABTB1	-0.0638164	-0.116546	-0.519502		DDB1	-0.789852	-0.785952		INTERGENIC_334 INTERGENIC	INTERGENIC	0.0787074	0.0223023
ABTB2	-0.0207927	0.0872943	0.986384		DDOST	-0.463655	-0.370066		INTERGENIC_336 INTERGENIC	INTERGENIC	-0.261438	-0.087607
AC000120.2	-0.0359243	-0.187167	-1.44198		DDX10	-1.18066	-1.6153		INTERGENIC_337 INTERGENIC	INTERGENIC	-0.175461	-0.197998
AC000120.3	0.0985182	0.128199	0.25219		DDX18	-1.16593	-1.40209		INTERGENIC_338 INTERGENIC	INTERGENIC	0.04937	-0.137864
AC001226.2	0.0666521	0.0301332	-0.367706		DDX20	-0.882984	-0.88806		INTERGENIC_34 INTERGENIC	INTERGENIC	0.161815	0.264583
AC002094.3	-0.0253351	-0.123427	-0.944273		DDX21	-1.28972	-1.13225		INTERGENIC_341 INTERGENIC	INTERGENIC	-0.0225767	-0.0914134
AC002996.1	-0.0960004	-0.00874408	0.791326		DDX27	-0.606385	-0.84641		INTERGENIC_342 INTERGENIC	INTERGENIC	-0.104071	0.0165017
AC003002.1	0.00747033	-0.0343094	-0.416969		DDX41	-1.44543	-1.23876		INTERGENIC_345 INTERGENIC	INTERGENIC	-0.0811517	0.0306805
AC003002.2	-0.0693484	-0.0817092	-0.14149		DDX47	-0.803301	-0.896398		INTERGENIC_346 INTERGENIC	INTERGENIC	-0.536563	-0.176112
AC003002.3	0.021335	0.00644298	-0.165192		DDX49	-1.56153	-1.34495		INTERGENIC_348 INTERGENIC	INTERGENIC	0.05749	-0.229727
AC003006.1	-0.0408152	-0.103033	-0.608347		DDX55	-1.5241	-1.16228		INTERGENIC_350 INTERGENIC	INTERGENIC	-0.134927	-0.3418
AC003112.1	-0.151786	-0.0904114	0.548972		DDX56	-0.992683	-0.855935		INTERGENIC_355 INTERGENIC	INTERGENIC	0.0827159	-0.00378453
AC003665.1	-0.192457	-0.141413	0.452232		DGCR8	-1.03008	-0.837419		INTERGENIC_356 INTERGENIC	INTERGENIC	0.0492742	0.093622
AC004076.1	-0.0560039	-0.0398648	0.125384		DHODH	-1.00138	-0.977812		INTERGENIC_357 INTERGENIC	INTERGENIC	-0.0461955	0.0193821
AC004080.3	-0.0246599	0.0649567	0.813427		DHPS	-1.37324	-1.43844		INTERGENIC_358 INTERGENIC	INTERGENIC	-0.152489	-0.0925005
AC004086.1	-0.84727	-1.06679	-2.08137		DHX15	-0.973731	-1.09834		INTERGENIC_36 INTERGENIC	INTERGENIC	-0.525555	-0.164027
AC004151.1	-0.0537199	-0.0693915	-0.172492		DHX33	-0.95256	-1.43519		INTERGENIC_361 INTERGENIC	INTERGENIC	-0.0854407	-0.191273
AC004156.1	-0.0514934	-0.0539716	-0.0489489		DHX37	-1.59391	-1.33713		INTERGENIC_362 INTERGENIC	INTERGENIC	-0.166574	-0.00318103
AC004223.3	-0.672245	-0.723864	-0.509105		DHX8	-1.34658	-1.01905		INTERGENIC_364 INTERGENIC	INTERGENIC	-0.195501	0.0458084
AC004475.1	-0.439016	-0.367735	0.641735		DHX9	-0.665729	-0.768301		INTERGENIC_366 INTERGENIC	INTERGENIC	0.0375764	0.0473107
AC004551.1	-0.0380733	-0.00966069	0.240312		DIMT1	-0.800779	-0.873167		INTERGENIC_367 INTERGENIC	INTERGENIC	-0.179217	-0.0910408
AC004593.3	0.0614338	0.0640536	-0.00121162		DIS3	-1.24487	-1.04693		INTERGENIC_368 INTERGENIC	INTERGENIC	0.0540279	0.0587465
AC004691.2	0.00196484	0.0260916	0.20018		DKC1	-1.15712	-0.888972		INTERGENIC_37 INTERGENIC	INTERGENIC	0.0381365	0.0303454
AC004706.3	0.00101365	0.123957	1.12549		DLST	-0.916048	-1.11626		INTERGENIC_371 INTERGENIC	INTERGENIC	-0.180299	-0.0549952
AC004832.3	-0.103711	-0.0981248	0.0265677		DMAP1	-1.06901	-0.877988		INTERGENIC_372 INTERGENIC	INTERGENIC	-0.0814383	0.0945843
AC004922.1	-0.0966524	-0.0678889	0.243598		DNAJA3	-0.971027	-1.25985		INTERGENIC_373 INTERGENIC	INTERGENIC	0.190531	0.164403
AC004997.1	-0.121962	-0.124929	-0.0535285		DNAJC9	-0.1659	-0.313265		INTERGENIC_375 INTERGENIC	INTERGENIC	-0.178784	-0.15488
AC005154.5	0.0169872	-0.000274322	-0.18738		DNM2	-1.46592	-1.46807		INTERGENIC_376 INTERGENIC	INTERGENIC	-0.208071	-0.0816693
AC005255.1	-0.132104	0.00789639	1.28522		DNMT1	-0.838446	-0.646697		INTERGENIC_379 INTERGENIC	INTERGENIC	-0.0589663	-0.0989745
AC005261.1	-0.0271797	-0.109256	-0.794305		DOLK	-1.49697	-0.754143		INTERGENIC_38 INTERGENIC	INTERGENIC	-0.0738024	-0.153293
AC005324.3	0.00933292	-0.0332049	-0.424068		DONSON	-0.808973	-0.843654		INTERGENIC_383 INTERGENIC	INTERGENIC	-0.244564	0.019273
AC005551.1	-0.112451	-0.0973969	0.115227		DPAGT1	-1.04554	-0.864551		INTERGENIC_384 INTERGENIC	INTERGENIC	-0.0706511	0.0781638
AC005666.1	-0.205617	-0.0922802	1.03555		DTL	-1.14533	-1.07422		INTERGENIC_387 INTERGENIC	INTERGENIC	-0.0207557	0.034964
AC005697.1	-0.027391	-0.00511204	0.182877		DTYMK	-1.08478	-1.36084		INTERGENIC_39 INTERGENIC	INTERGENIC	0.0523723	0.129139
AC005702.1	-0.0749648	-0.00804812	0.600865		DYNC1I2	-1.05186	-0.65019		INTERGENIC_392 INTERGENIC	INTERGENIC	-0.159224	-0.143544
AC005726.1	-0.120447	-0.18311	-0.612517		ECD	-0.924166	-1.14205		INTERGENIC_394 INTERGENIC	INTERGENIC	-0.0974543	-0.0555452
AC005747.1	0.0909713	0.00992701	-0.784642		EEF2	-1.63517	-1.38326		INTERGENIC_395 INTERGENIC	INTERGENIC	-0.316555	-0.05273
AC005759.1	-0.141812	-0.0350648	0.973835		EFTUD2	-1.0196	-1.00601		INTERGENIC_397 INTERGENIC	INTERGENIC	-0.393233	-0.525068
AC005833.1	-1.08899	-0.907812	1.67078		EIF2B1	-1.2342	-0.849537		INTERGENIC_399 INTERGENIC	INTERGENIC	0.246746	0.231368
AC005837.2	-0.26095	-0.157399	0.94391		EIF2B3	-1.40386	-1.30482		INTERGENIC_4 INTERGENIC	INTERGENIC	0.0106912	-0.162442
AC005840.1	0.00232427	-0.0561244	-0.573057		EIF2B5	-1.35267	-1.31132		INTERGENIC_40 INTERGENIC	INTERGENIC	0.118456	0.132392
AC005954.1	-0.116716	-0.115904	-0.0181393		EIF2S1	-0.67381	-0.706673		INTERGENIC_400 INTERGENIC	INTERGENIC	0.273604	-0.112782
AC006059.2	-0.0518429	-0.107981	-0.55142		EIF2S2	-0.925655	-0.754657		INTERGENIC_401 INTERGENIC	INTERGENIC	0.237709	-0.25382
AC006486.1	0.0594097	0.0526766	-0.0887913		EIF2S3	-1.22821	-0.613844		INTERGENIC_402 INTERGENIC	INTERGENIC	-0.273468	-0.182787
AC006518.7	0.113649	0.0673602	-0.45919		EIF3A	-1.02591	-1.04146		INTERGENIC_403 INTERGENIC	INTERGENIC	-0.0421053	0.140217
AC006538.1	-0.109349	-0.151815	-0.423394		EIF3B	-0.34556	-0.647677		INTERGENIC_408 INTERGENIC	INTERGENIC	0.116412	-0.134517
AC006538.3	-0.0792317	-0.0879358	-0.107248		EIF3C	-0.573976	-0.603345		INTERGENIC_409 INTERGENIC	INTERGENIC	-0.134594	-0.185392
AC007040.2	-0.0492174	0.106192	1.42951		EIF3D	-0.76246	-0.954055		INTERGENIC_41 INTERGENIC	INTERGENIC	-0.0561407	-0.306437
AC007244.1	0.0538788	0.0757921	0.179453		EIF3G	-0.873993	-0.642367		INTERGENIC_410 INTERGENIC	INTERGENIC	0.130559	0.0769134
AC007326.4	-0.224717	-0.262475	-0.379307		EIF3I	-1.07624	-1.34937		INTERGENIC_411 INTERGENIC	INTERGENIC	0.159482	0.138482
AC007846.2	-0.00853745	-0.00358454	0.0206359		EIF4A3	-1.4968	-1.26291		INTERGENIC_412 INTERGENIC	INTERGENIC	0.0572669	0.159231
AC007906.2	-0.0213843	0.00318523	0.204326		EIF5A	-1.30023	-1.382		INTERGENIC_413 INTERGENIC	INTERGENIC	-0.130777	-0.169184
AC007998.2	-0.0201396	0.0360168	0.500106		EIF5B	-1.53086	-1.38308		INTERGENIC_414 INTERGENIC	INTERGENIC	-0.162895	-0.0147481
AC008162.2	-0.0309542	-0.0659522	-0.353464		EIF6	-1.26626	-1.24542		INTERGENIC_423 INTERGENIC	INTERGENIC	0.0662556	-0.0623466
AC008397.1	-0.0543835	-0.0233039	0.265286		ELAC2	-1.12598	-0.795311		INTERGENIC_425 INTERGENIC	INTERGENIC	-0.190722	-0.167135
AC008397.2	-0.141812	-0.0350648	0.973835		ELL	-1.12976	-0.954942		INTERGENIC_427 INTERGENIC	INTERGENIC	-0.0157729	-0.405476
AC008403.1	0.00436702	-0.0601623	-0.629995		EPRS	-0.766602	-0.819091		INTERGENIC_430 INTERGENIC	INTERGENIC	-0.602886	-0.123466
AC008554.1	0.0953043	0.0227331	-0.7053		ERCC2	-1.24385	-1.24219		INTERGENIC_431 INTERGENIC	INTERGENIC	-0.0546205	-0.214492
AC008676.3	0.006306	0.0782675	0.648104		ERCC3	-1.32348	-0.822822		INTERGENIC_432 INTERGENIC	INTERGENIC	0.109203	-0.0012408
AC008687.1	-0.297707	-0.0533126	2.26277		ERH	-1.16859	-1.29361		INTERGENIC_434 INTERGENIC	INTERGENIC	-0.114141	-0.263681
AC008687.4	0.00301883	0.00529342	-0.00444377		EXOSC2	-1.31214	-1.14717		INTERGENIC_436 INTERGENIC	INTERGENIC	0.0681446	0.116977
AC008695.1	0.00506329	-0.0118514	-0.184132		EXOSC3	-0.655331	-0.686591		INTERGENIC_437 INTERGENIC	INTERGENIC	-0.0320744	0.0867995
AC008736.1	0.119171	0.0764923	-0.425382		EXOSC4	-1.00377	-1.06244		INTERGENIC_438 INTERGENIC	INTERGENIC	-0.169414	-0.0782649
AC008755.1	-0.685337	-0.720216	-0.352343		EXOSC6	-0.812534	-0.659987		INTERGENIC_439 INTERGENIC	INTERGENIC	-0.537487	-0.511394
AC008758.1	-0.119722	-0.0842905	0.306035		EXOSC7	-1.19929	-1.4733		INTERGENIC_444 INTERGENIC	INTERGENIC	0.0841631	-0.0707161
AC008758.5	-0.223912	-0.079622	1.32539		EXOSC8	-0.684175	-0.286305		INTERGENIC_445 INTERGENIC	INTERGENIC	-0.142255	-0.00461108
AC008763.3	-0.0466833	-0.0378449	0.0570199		FARS2	-1.015	-0.927877		INTERGENIC_446 INTERGENIC	INTERGENIC	0.0134191	0.0950961
AC008764.4	-0.364543	-0.270228	0.857424		FARSA	-0.845363	-0.977123		INTERGENIC_449 INTERGENIC	INTERGENIC	-0.107812	-0.227603
AC008770.2	-0.0158339	-0.0929094	-0.747479		FARSB	-1.0548	-1.23245		INTERGENIC_452 INTERGENIC	INTERGENIC	-0.0585891	-0.0797778
AC008770.4	-0.00944051	0.0129674	0.184085		FAU	-1.29657	-1.08754		INTERGENIC_453 INTERGENIC	INTERGENIC	-0.176341	-0.0579539
AC008878.1	-0.0484271	-0.124737	-0.740306		FNTA	-0.91482	-0.895062		INTERGENIC_457 INTERGENIC	INTERGENIC	-0.118334	0.135989
AC008878.3	-0.125435	-0.21907	-0.902541		FNTB	-1.29338	-1.12238		INTERGENIC_458 INTERGENIC	INTERGENIC	-0.00351944	-0.114999
AC008977.1	-0.526358	-0.273149	2.3453		FTSJ3	-1.48404	-1.26574		INTERGENIC_46 INTERGENIC	INTERGENIC	-0.186592	-0.194207
AC008982.1	-0.837998	-1.08286	-2.31858		GABPA	-0.701795	-0.94055		INTERGENIC_460 INTERGENIC	INTERGENIC	0.0214225	0.0876251
AC009119.2	0.0044087	-0.0224878	-0.277602		GAPDH	-1.03477	-0.69307		INTERGENIC_461 INTERGENIC	INTERGENIC	0.0836616	-0.0250125
AC009163.4	-0.47851	-0.12939	3.24342		GART	-1.52319	-1.42111		INTERGENIC_463 INTERGENIC	INTERGENIC	-0.0146811	-0.0870145
AC009412.1	-0.030255	-0.0869503	-0.556638		GEMIN5	-1.46767	-1.46014		INTERGENIC_465 INTERGENIC	INTERGENIC	0.0598412	0.168523
AC009779.3	-0.0396701	0.021155	0.543823		GEMIN8	-0.301982	-0.433494		INTERGENIC_468 INTERGENIC	INTERGENIC	0.0131087	0.0387598
AC009879.2	0.04617	0.147011	0.918537		GFM1	-1.87189	-1.24305		INTERGENIC_471 INTERGENIC	INTERGENIC	0.303872	0.188858
AC010255.3	-0.0175037	0.0331456	0.448537		GGPS1	-0.818367	-1.13183		INTERGENIC_472 INTERGENIC	INTERGENIC	0.056532	0.0226963
AC010319.2	-0.149145	-0.107622	0.363077		GINS2	-1.42694	-1.31701		INTERGENIC_473 INTERGENIC	INTERGENIC	0.242646	0.224427
AC010325.1	0.0338002	-0.0461396	-0.774299		GINS3	-0.666464	-0.574046		INTERGENIC_475 INTERGENIC	INTERGENIC	-0.137123	0.142574
AC010327.1	0.00516486	-0.0600008	-0.635954		GINS4	-1.11708	-0.814111		INTERGENIC_48 INTERGENIC	INTERGENIC	-0.0593127	0.0505692
AC010330.1	0.0442284	-0.0378496	-0.794322		GMPPB	-1.4023	-1.30832		INTERGENIC_485 INTERGENIC	INTERGENIC	0.15031	-0.0331676
AC010422.5	-0.165179	-0.289181	-1.1869		GMPS	-1.00131	-0.838474		INTERGENIC_487 INTERGENIC	INTERGENIC	0.242449	-0.0132793
AC010522.1	0.0389427	0.0743925	0.306209		GNL3	-1.23404	-0.857801		INTERGENIC_488 INTERGENIC	INTERGENIC	-0.0371445	0.184656
AC010531.1	0.0929674	0.0875611	-0.0763677		GPN3	-1.45527	-1.57791		INTERGENIC_49 INTERGENIC	INTERGENIC	0.0186664	-0.271695
AC010605.1	0.0204328	-0.0311422	-0.508692		GPS1	-0.578824	-0.922801		INTERGENIC_492 INTERGENIC	INTERGENIC	0.00499152	0.0522678
AC010616.1	-0.127718	-0.134464	-0.0889116		GRPEL1	-0.973974	-1.19946		INTERGENIC_493 INTERGENIC	INTERGENIC	0.140648	0.180641
AC010618.1	-0.799099	-0.977935	-1.70036		GRWD1	-0.603105	-0.781865		INTERGENIC_494 INTERGENIC	INTERGENIC	-0.0468234	-0.0185008
AC010646.1	-0.156073	-0.139193	0.132327		GSPT1	-1.8355	-1.77812		INTERGENIC_495 INTERGENIC	INTERGENIC	0.170252	-0.081978
AC010761.1	-0.0321242	-0.0178494	0.107926		GTF2B	-0.88308	-0.968481		INTERGENIC_496 INTERGENIC	INTERGENIC	0.0264703	-0.191193
AC011005.1	-0.160714	-0.116003	0.392938		GTF2H1	-0.468088	-0.373738		INTERGENIC_497 INTERGENIC	INTERGENIC	-0.257623	-0.118831
AC011195.2	-0.111429	-0.217515	-1.01913		GTF2H2C	-0.905021	-0.646501		INTERGENIC_499 INTERGENIC	INTERGENIC	0.0120087	0.146045
AC011448.1	-1.03671	-0.642777	3.66309		GTF2H4	-1.13117	-0.753609		INTERGENIC_5 INTERGENIC	INTERGENIC	0.033266	0.099344
AC011455.2	-0.753745	-0.481325	2.5252		GTF3A	-0.431467	-0.629116		INTERGENIC_50 INTERGENIC	INTERGENIC	0.14632	0.125227
AC011462.1	-0.0272921	-0.0488401	-0.227519		GTF3C1	-0.731869	-0.484257		INTERGENIC_506 INTERGENIC	INTERGENIC	-0.295157	-0.00485436
AC011479.1	-0.16552	-0.133838	0.270922		GTF3C2	-0.595569	-0.393475		INTERGENIC_507 INTERGENIC	INTERGENIC	-0.113836	-0.0457388
AC011499.1	-0.0595608	-0.0448379	0.112123		GTF3C5	-0.784556	-0.557225		INTERGENIC_508 INTERGENIC	INTERGENIC	-0.0756116	-0.0482498
AC011530.1	-0.095943	0.0302521	1.15595		GTPBP4	-1.60582	-1.24569		INTERGENIC_509 INTERGENIC	INTERGENIC	0.0385239	0.13416
AC011604.2	0.042238	-0.0454583	-0.846931		GUK1	-1.03174	-1.15438		INTERGENIC_510 INTERGENIC	INTERGENIC	0.142079	0.160034
AC012184.2	-0.0349049	-0.0184275	0.128551		HARS	-1.73753	-1.30315		INTERGENIC_516 INTERGENIC	INTERGENIC	-0.0739966	-0.164141
AC012213.5	-0.959359	-0.859562	0.90876		HAUS1	-0.858372	-0.701798		INTERGENIC_52 INTERGENIC	INTERGENIC	-0.0290755	0.0437215
AC012309.1	-0.160316	-0.204074	-0.435498		HAUS5	-0.642049	-0.586779		INTERGENIC_520 INTERGENIC	INTERGENIC	-0.334444	0.280995
AC012488.2	-0.302154	-0.328829	-0.275527		HCFC1	-1.4391	-1.21248		INTERGENIC_521 INTERGENIC	INTERGENIC	-0.0137144	-0.170648
AC012531.3	0.00710529	0.0150685	0.0488243		HDAC3	-1.40011	-1.25261		INTERGENIC_526 INTERGENIC	INTERGENIC	-0.0585433	-0.108931
AC013394.1	0.0600498	0.106718	0.411256		HEATR1	-0.48099	-0.817674		INTERGENIC_530 INTERGENIC	INTERGENIC	-0.416325	-0.382869
AC013470.2	0.109081	0.11966	0.0733146		HINFP	-0.931646	-1.02598		INTERGENIC_531 INTERGENIC	INTERGENIC	-0.190267	-1.10317
AC013489.1	-0.176198	-0.308437	-1.26403		HIST1H2AJ	-0.417823	-0.312041		INTERGENIC_533 INTERGENIC	INTERGENIC	0.0450724	0.0944486
AC015802.6	-0.121308	-0.0759531	0.398961		HIST2H2AA4	-0.239273	-0.140427		INTERGENIC_538 INTERGENIC	INTERGENIC	-0.196242	0.142518
AC016586.1	-0.0302918	-0.175387	-1.38441		HJURP	-0.921226	-1.10316		INTERGENIC_54 INTERGENIC	INTERGENIC	0.0955333	-0.0682316
AC018630.2	-0.0114821	-0.0281926	-0.18222		HNRNPC	-1.04188	-1.00583		INTERGENIC_540 INTERGENIC	INTERGENIC	0.196967	0.0215861
AC018709.1	0.0352384	0.0744246	0.341197		HNRNPK	-1.19665	-1.25786		INTERGENIC_542 INTERGENIC	INTERGENIC	0.266606	0.238365
AC018755.2	-0.0611937	0.00399913	0.584722		HNRNPL	-0.857478	-1.11684		INTERGENIC_544 INTERGENIC	INTERGENIC	0.118721	0.0355243
AC019117.3	0.0560076	0.101409	0.399395		HNRNPU	-1.19533	-1.44172		INTERGENIC_545 INTERGENIC	INTERGENIC	0.141339	0.109889
AC020613.1	-0.040735	-0.0761911	-0.357754		HSD17B10	-1.44156	-1.62567		INTERGENIC_548 INTERGENIC	INTERGENIC	0.163458	0.0109927
AC020907.6	-0.0444754	-0.110912	-0.647852		HSPA9	-1.77963	-1.53568		INTERGENIC_549 INTERGENIC	INTERGENIC	0.0536788	-0.0597655
AC020909.1	0.0355467	-0.0124638	-0.475314		HSPD1	-1.60571	-0.955054		INTERGENIC_550 INTERGENIC	INTERGENIC	-0.153415	-0.111584
AC020909.2	-1.20631	-0.505233	6.53912		HUWE1	-0.481874	-0.368969		INTERGENIC_553 INTERGENIC	INTERGENIC	-0.358758	-0.8402
AC021072.1	-0.336504	-0.352305	-0.173708		HYPK	-0.358083	-0.533003		INTERGENIC_554 INTERGENIC	INTERGENIC	-0.0308324	0.0373827
AC021097.2	0.0334981	-0.00327871	-0.370121		IARS	-1.28592	-1.38966		INTERGENIC_558 INTERGENIC	INTERGENIC	0.09384	0.127253
AC022137.3	-0.748043	-0.663735	0.763723		IGBP1	-0.854528	-0.853499		INTERGENIC_56 INTERGENIC	INTERGENIC	0.0390799	-0.074434
AC022414.1	-0.0248079	-0.0196284	0.0227585		ILF3	-0.516813	-0.649919		INTERGENIC_562 INTERGENIC	INTERGENIC	-0.189294	-0.0890115
AC022506.1	-0.0985014	-0.0320297	0.596698		IMP3	-0.97867	-0.80264		INTERGENIC_564 INTERGENIC	INTERGENIC	-0.0143123	-0.0521753
AC022966.1	-0.872252	-1.11265	-2.27679		IMP4	-0.791589	-1.38165		INTERGENIC_565 INTERGENIC	INTERGENIC	0.177506	0.109553
AC023055.1	-0.147417	-0.19697	-0.489752		INTS1	-0.683846	-0.772302		INTERGENIC_567 INTERGENIC	INTERGENIC	-0.0977342	0.169938
AC023490.4	-0.582839	-0.44069	1.30534		INTS3	-0.91196	-1.00037		INTERGENIC_57 INTERGENIC	INTERGENIC	-0.121559	-0.0200515
AC024592.3	-0.942186	-0.8765	0.589341		INTS8	-0.774961	-0.958096		INTERGENIC_571 INTERGENIC	INTERGENIC	-0.116157	-0.0298809
AC025165.3	-0.166622	-0.166947	-0.0287929		INTS9	-0.526279	-0.506042		INTERGENIC_572 INTERGENIC	INTERGENIC	-0.0474034	-0.0215763
AC025283.2	-0.0185485	-0.0685714	-0.494158		IPO13	-0.970567	-0.932001		INTERGENIC_573 INTERGENIC	INTERGENIC	0.21704	0.122418
AC025287.4	0.0369758	0.0884303	0.456077		ISCU	-1.56914	-1.6933		INTERGENIC_574 INTERGENIC	INTERGENIC	-0.0220748	-0.130078
AC026316.4	0.0332592	0.0650348	0.271803		ISG20L2	-1.2649	-1.13776		INTERGENIC_575 INTERGENIC	INTERGENIC	-0.00111883	-0.0738034
AC026464.3	-0.387927	-0.431142	-0.430405		KANSL3	-0.818146	-0.872863		INTERGENIC_577 INTERGENIC	INTERGENIC	0.155539	0.178153
AC026464.4	-0.147993	0.0505503	1.83342		KARS	-1.61859	-1.34087		INTERGENIC_579 INTERGENIC	INTERGENIC	-0.12209	0.0927756
AC026464.6	-0.515091	-0.750698	-2.23197		KAT8	-1.64474	-1.14847		INTERGENIC_580 INTERGENIC	INTERGENIC	0.0350655	0.0158513
AC026470.1	0.100143	0.0314957	-0.668553		KIF11	-0.566446	-0.628942		INTERGENIC_581 INTERGENIC	INTERGENIC	0.00624215	-0.0855342
AC026740.3	-0.0354695	0.0506437	0.780621		KPNB1	-1.20428	-1.17628		INTERGENIC_584 INTERGENIC	INTERGENIC	0.0880757	0.153554
AC026786.1	-0.0488515	0.0343734	0.753575		KRI1	-0.689049	-0.532316		INTERGENIC_586 INTERGENIC	INTERGENIC	-0.0413485	-0.0880787
AC027237.1	-0.685458	-1.06174	-3.54922		KRR1	-0.451194	-0.386362		INTERGENIC_587 INTERGENIC	INTERGENIC	0.114106	-0.0617338
AC034102.1	0.00686833	0.0580266	0.453303		LARS	-1.16988	-1.51836		INTERGENIC_588 INTERGENIC	INTERGENIC	0.143339	-0.146711
AC034102.3	-0.394438	-0.277735	1.06706		LAS1L	-1.2979	-1.53755		INTERGENIC_591 INTERGENIC	INTERGENIC	-0.0565611	0.0370867
AC037459.1	0.0216089	0.0686084	0.41436		LONP1	-1.64051	-1.4285		INTERGENIC_595 INTERGENIC	INTERGENIC	-0.143242	0.0694083
AC053503.7	0.0127434	-0.0163333	-0.298017		LRR1	-1.06307	-1.43353		INTERGENIC_597 INTERGENIC	INTERGENIC	-0.167986	0.173527
AC055839.2	0.115645	-0.0455013	-1.53472		LSG1	-0.663207	-0.65257		INTERGENIC_598 INTERGENIC	INTERGENIC	-0.0329014	0.0716374
AC058822.1	-0.590356	-0.441169	1.37125		LSM11	-0.856567	-1.21573		INTERGENIC_599 INTERGENIC	INTERGENIC	-0.0954427	-0.143384
AC067752.1	0.0684352	-0.0017317	-0.682786		LSM12	-0.591704	-0.569675		INTERGENIC_6 INTERGENIC	INTERGENIC	0.0478563	-0.0322114
AC068533.4	-0.234699	-0.268095	-0.338455		LSM2	-0.830393	-1.25255		INTERGENIC_601 INTERGENIC	INTERGENIC	-0.0571682	0.184133
AC068580.4	0.0040713	0.0832833	0.715999		LSM7	-1.28916	-1.43108		INTERGENIC_602 INTERGENIC	INTERGENIC	-0.260494	-0.0968539
AC068631.2	-0.124708	-0.0204359	0.950664		LTO1	-1.13551	-1.24456		INTERGENIC_605 INTERGENIC	INTERGENIC	0.220796	0.0170184
AC068775.1	0.0857596	0.0139598	-0.698076		LUC7L3	-1.35315	-1.34043		INTERGENIC_606 INTERGENIC	INTERGENIC	0.00906154	0.0748687
AC069368.1	0.0136394	0.057843	0.38818		MAD2L1	-0.241837	-0.359671		INTERGENIC_607 INTERGENIC	INTERGENIC	-0.0875332	-0.0727695
AC069444.2	-0.116583	0.0304035	1.35064		MAGOH	-1.34606	-1.13868		INTERGENIC_608 INTERGENIC	INTERGENIC	-0.842962	-1.66971
AC072022.2	0.0710026	0.0752838	0.0143457		MAK16	-1.27407	-1.65315		INTERGENIC_609 INTERGENIC	INTERGENIC	-0.0587423	0.300869
AC073111.4	-0.00725705	-0.00617281	-0.0155902		MARS	-1.06741	-1.40641		INTERGENIC_610 INTERGENIC	INTERGENIC	0.0170901	0.152163
AC073610.2	-0.0380646	0.098366	1.25179		MARS2	-0.923897	-0.763247		INTERGENIC_611 INTERGENIC	INTERGENIC	0.103167	0.234631
AC073611.1	-0.0253033	0.0512002	0.690636		MASTL	-1.34019	-0.910905		INTERGENIC_627 INTERGENIC	INTERGENIC	-0.0684872	-0.160501
AC073896.1	-0.0382518	-0.0466907	-0.104764		MCM3	-1.07109	-0.969371		INTERGENIC_630 INTERGENIC	INTERGENIC	-0.0137082	-0.0775388
AC074143.1	0.018937	-0.0768677	-0.922858		MCM3AP	-0.748012	-0.752948		INTERGENIC_632 INTERGENIC	INTERGENIC	0.0205977	0.066842
AC080038.1	-0.258057	-0.161036	0.882762		MCM4	-0.515672	-0.400861		INTERGENIC_633 INTERGENIC	INTERGENIC	0.128171	0.249385
AC083800.1	0.0221713	0.100286	0.70572		MCM5	-0.821973	-0.893892		INTERGENIC_634 INTERGENIC	INTERGENIC	0.140546	0.128258
AC083977.1	-0.0277682	0.104065	1.20874		MCM7	-0.85354	-0.857106		INTERGENIC_635 INTERGENIC	INTERGENIC	0.112028	0.0137872
AC084121.11	-0.118352	-0.10782	0.0728815		MDN1	-1.00359	-0.87963		INTERGENIC_638 INTERGENIC	INTERGENIC	-0.149626	-0.0100752
AC084121.12	-0.0861766	-0.069686	0.128675		MED11	-0.832063	-0.343464		INTERGENIC_639 INTERGENIC	INTERGENIC	0.070437	-0.0562464
AC084121.13	-0.0292945	-0.0306449	-0.0383884		MED12	-1.47838	-1.61413		INTERGENIC_64 INTERGENIC	INTERGENIC	0.0362882	-0.0404916
AC084121.5	-0.118352	-0.10782	0.0728815		MED18	-0.512683	-0.218313		INTERGENIC_647 INTERGENIC	INTERGENIC	0.412211	0.0510933
AC084121.6	-0.118352	-0.10782	0.0728815		MED27	-0.493294	-0.699275		INTERGENIC_65 INTERGENIC	INTERGENIC	0.0200879	0.0711818
AC084121.7	-0.118352	-0.10782	0.0728815		MED30	-1.05999	-0.519589		INTERGENIC_656 INTERGENIC	INTERGENIC	-0.109781	0.102417
AC084121.8	-0.118352	-0.10782	0.0728815		MEPCE	-0.445354	-0.692231		INTERGENIC_659 INTERGENIC	INTERGENIC	0.143458	0.0492002
AC084121.9	-0.104643	-0.289067	-1.75269		METTL16	-0.790774	-0.987593		INTERGENIC_66 INTERGENIC	INTERGENIC	0.0909911	0.309637
AC087289.1	-0.109268	-0.0710946	0.33171		MMS22L	-0.712763	-0.876328		INTERGENIC_664 INTERGENIC	INTERGENIC	0.0648862	-0.0372043
AC087498.1	-0.0247026	-0.121161	-0.928977		MPHOSPH10	-0.572511	-0.352936		INTERGENIC_666 INTERGENIC	INTERGENIC	0.028744	-0.0132604
AC087498.2	0.0122163	0.06797	0.496335		MRPL18	-0.91591	-0.78776		INTERGENIC_667 INTERGENIC	INTERGENIC	0.0490285	0.0376952
AC087651.1	-0.0671498	-0.127373	-0.589675		MRPL28	-1.14969	-1.1743		INTERGENIC_668 INTERGENIC	INTERGENIC	0.00584797	0.0136349
AC087721.2	0.0612445	0.0979443	0.317913		MRPL38	-1.40382	-1.23204		INTERGENIC_67 INTERGENIC	INTERGENIC	0.0318376	-0.198157
AC090517.4	0.052464	0.0671944	0.112192		MRPL4	-1.75725	-1.71259		INTERGENIC_675 INTERGENIC	INTERGENIC	-0.123698	-0.0556655
AC090527.2	0.033791	-0.0892621	-1.17801		MRPL43	-1.408	-1.67006		INTERGENIC_676 INTERGENIC	INTERGENIC	0.12381	0.273374
AC091021.1	-0.129831	-0.106372	0.19393		MRPL45	-1.0342	-1.33141		INTERGENIC_678 INTERGENIC	INTERGENIC	-0.24635	-0.136746
AC091057.6	-0.0206993	0.0272683	0.423426		MRPL46	-1.399	-0.65441		INTERGENIC_68 INTERGENIC	INTERGENIC	-0.119061	0.0768449
AC091167.6	-1.02008	-0.765891	2.35445		MRPL53	-1.44828	-0.914233		INTERGENIC_680 INTERGENIC	INTERGENIC	0.0892508	0.0479228
AC091959.3	-0.278277	-0.491016	-2.01783		MRPL57	-1.40894	-1.499		INTERGENIC_683 INTERGENIC	INTERGENIC	-0.0993346	0.0436847
AC092017.3	0.0261923	0.111755	0.775469		MRPS14	-1.34089	-1.00472		INTERGENIC_686 INTERGENIC	INTERGENIC	0.0920996	0.0956848
AC092042.3	-0.0644798	-0.0849525	-0.21745		MRPS24	-1.36843	-1.33338		INTERGENIC_687 INTERGENIC	INTERGENIC	-0.0362683	-0.0862875
AC092072.1	-0.0320928	0.0051355	0.322863		MRPS34	-0.945753	-1.28836		INTERGENIC_691 INTERGENIC	INTERGENIC	-0.0293553	0.0641429
AC092073.1	-0.65578	-0.548493	0.9789		MSTO1	-0.194711	-0.477472		INTERGENIC_693 INTERGENIC	INTERGENIC	0.0831168	-0.0703701
AC092143.1	-0.0404599	-0.0205017	0.161145		MTG2	-1.29793	-1.0048		INTERGENIC_696 INTERGENIC	INTERGENIC	-0.17464	0.104518
AC092161.1	-0.0812582	0.0255362	0.97428		MVK	-1.12209	-1.2794		INTERGENIC_697 INTERGENIC	INTERGENIC	0.117725	0.0624132
AC092329.3	-0.108126	-0.0139826	0.855814		MYBBP1A	-0.410736	-0.369718		INTERGENIC_7 INTERGENIC	INTERGENIC	-0.427302	0
AC092338.1	0.0878876	0.0488522	-0.39127		MYC	-1.10504	-0.789724		INTERGENIC_701 INTERGENIC	INTERGENIC	0.0520901	-0.0773826
AC092442.1	0.0570897	0.115556	0.521739		NAA10	-0.311354	-0.362162		INTERGENIC_702 INTERGENIC	INTERGENIC	0.0174493	0.188917
AC092587.1	-0.960822	-0.832099	1.17962		NAA38	-0.454263	-0.40358		INTERGENIC_703 INTERGENIC	INTERGENIC	-0.0358125	0.0468295
AC092647.5	-0.203706	-0.148305	0.493031		NAA50	-1.06111	-0.751772		INTERGENIC_704 INTERGENIC	INTERGENIC	-0.0962397	-0.129117
AC092718.3	-0.514642	-0.463873	0.449666		NAMPT	-1.46131	-1.57055		INTERGENIC_705 INTERGENIC	INTERGENIC	-0.0773951	0.264955
AC092718.8	-0.514642	-0.463873	0.449666		NAPA	-0.98546	-0.922767		INTERGENIC_706 INTERGENIC	INTERGENIC	-0.255108	-0.0184263
AC092724.1	0.103388	0.0173952	-0.830977		NARS	-1.4	-1.25263		INTERGENIC_708 INTERGENIC	INTERGENIC	-0.039026	-0.101623
AC092835.1	-0.0393244	-0.0986128	-0.58092		NAT10	-1.26272	-0.742098		INTERGENIC_709 INTERGENIC	INTERGENIC	-0.129981	-0.572854
AC092881.1	-0.13549	-0.599176	-4.36769		NCBP1	-0.811619	-1.18922		INTERGENIC_711 INTERGENIC	INTERGENIC	-0.288139	-0.0726325
AC093155.3	0.161335	0.100722	-0.593328		NCBP2	-0.731316	-0.835187		INTERGENIC_713 INTERGENIC	INTERGENIC	0.131091	0.227135
AC093323.1	0.0391345	0.0821319	0.376885		NDC80	-0.965827	-0.851986		INTERGENIC_717 INTERGENIC	INTERGENIC	-0.0997952	-0.0524724
AC093503.1	0.0276179	0.0492761	0.177065		NDUFA13	-1.36625	-0.856623		INTERGENIC_722 INTERGENIC	INTERGENIC	-0.123635	-0.0832914
AC093512.2	-1.11042	-1.35637	-2.32882		NEDD8	-1.20744	-1.55291		INTERGENIC_723 INTERGENIC	INTERGENIC	0.108477	0.189048
AC093525.1	-0.635731	-0.611604	0.200186		NELFB	-1.01706	-1.33933		INTERGENIC_724 INTERGENIC	INTERGENIC	-0.0144127	0.0121099
AC093525.2	-0.466201	-0.420193	0.405079		NEPRO	-1.22884	-1.17048		INTERGENIC_725 INTERGENIC	INTERGENIC	-0.169034	0.0825759
AC093668.1	-0.244204	-0.381805	-1.31424		NHP2	-1.03401	-1.16443		INTERGENIC_727 INTERGENIC	INTERGENIC	0.0320009	0.20068
AC093668.2	-0.107004	-0.0973484	0.064672		NIP7	-0.910522	-1.00939		INTERGENIC_73 INTERGENIC	INTERGENIC	-0.0983968	-0.00260103
AC093827.5	-0.0720944	0.0174304	0.812568		NKAP	-0.802371	-0.632508		INTERGENIC_730 INTERGENIC	INTERGENIC	-0.0438909	0.0728066
AC093899.2	-0.0368695	-0.0754921	-0.387405		NLE1	-1.53172	-1.18583		INTERGENIC_731 INTERGENIC	INTERGENIC	0.084376	0.00351639
AC097634.4	-0.0758269	-0.0795511	-0.0606166		NMD3	-0.615967	-0.607772		INTERGENIC_732 INTERGENIC	INTERGENIC	-0.140533	-0.00526824
AC097636.2	-0.0535558	-0.00674142	0.412627		NMT1	-1.00987	-0.821206		INTERGENIC_735 INTERGENIC	INTERGENIC	0.0798379	0.104278
AC097637.1	-0.0393521	-0.0666153	-0.281035		NOC4L	-0.794327	-0.786728		INTERGENIC_737 INTERGENIC	INTERGENIC	0.15676	0.0101145
AC098582.1	0.00165256	0.010483	0.0569451		NOL10	-1.10607	-0.984421		INTERGENIC_738 INTERGENIC	INTERGENIC	0.154074	-0.029213
AC099489.1	0.0839552	0.0395422	-0.441626		NOL11	-0.741473	-0.832614		INTERGENIC_739 INTERGENIC	INTERGENIC	0.162155	0.134145
AC099811.2	-0.107205	-0.190264	-0.803506		NOL6	-0.826644	-0.52444		INTERGENIC_741 INTERGENIC	INTERGENIC	-0.0561916	-0.0232634
AC099850.2	-0.135873	-0.0432272	0.841791		NOL9	-0.857036	-1.06882		INTERGENIC_745 INTERGENIC	INTERGENIC	0.0164978	-0.0398773
AC100868.1	-0.0642295	-0.0876063	-0.244643		NOP16	-1.49207	-1.16226		INTERGENIC_746 INTERGENIC	INTERGENIC	0.0231899	0.118211
AC104109.3	-0.499352	-0.455824	0.381846		NOP2	-0.635818	-0.531898		INTERGENIC_747 INTERGENIC	INTERGENIC	-0.652446	-0.197577
AC104389.5	0.0981683	0.0803914	-0.192206		NOP56	-1.55545	-1.18565		INTERGENIC_748 INTERGENIC	INTERGENIC	-0.200439	-0.107025
AC104452.1	0.00585626	-0.00697261	-0.145873		NOP9	-0.376835	-0.339545		INTERGENIC_75 INTERGENIC	INTERGENIC	-0.0500142	0.205989
AC106774.4	0.0572346	0.0310693	-0.270755		NPLOC4	-0.811518	-0.821244		INTERGENIC_751 INTERGENIC	INTERGENIC	0.053907	-0.107615
AC107871.1	-0.0278086	-0.0355418	-0.0981568		NSA2	-0.846947	-0.682637		INTERGENIC_755 INTERGENIC	INTERGENIC	-0.0411282	0.182385
AC107959.5	0.0558297	0.111283	0.493518		NSF	-0.642268	-1.10857		INTERGENIC_756 INTERGENIC	INTERGENIC	-0.0625467	0.195536
AC113348.1	-0.00361752	0.0699407	0.663056		NUDC	-1.14655	-1.02473		INTERGENIC_759 INTERGENIC	INTERGENIC	-0.0457283	-0.174072
AC114267.1	0.000362325	-0.0502859	-0.500014		NUDCD3	-0.752492	-1.01612		INTERGENIC_76 INTERGENIC	INTERGENIC	0.113285	0.1534
AC114490.3	0.00768528	0.0658156	0.518589		NUDT21	-1.46528	-1.50949		INTERGENIC_762 INTERGENIC	INTERGENIC	0.0240927	-0.052911
AC115220.1	-0.405165	-0.174701	2.13232		NUDT4	-0.0935214	-0.0157925		INTERGENIC_764 INTERGENIC	INTERGENIC	-0.0189619	-0.274452
AC116366.3	-1.06925	-0.990676	0.710027		NUF2	-0.970807	-1.10799		INTERGENIC_769 INTERGENIC	INTERGENIC	-0.0569831	-0.200257
AC117378.1	-0.439893	-0.27988	1.47262		NUP133	-0.843995	-0.825683		INTERGENIC_770 INTERGENIC	INTERGENIC	0.106008	0.00137091
AC117457.1	0.0432724	0.0806369	0.324139		NUP155	-0.553753	-0.624802		INTERGENIC_771 INTERGENIC	INTERGENIC	0.0499899	0.145051
AC118470.1	-0.00741629	0.0973423	0.955216		NUP160	-0.455301	-0.747656		INTERGENIC_775 INTERGENIC	INTERGENIC	-0.0445327	-0.132986
AC118549.1	-0.636534	-0.65641	-0.211861		NUP214	-1.50195	-1.24998		INTERGENIC_776 INTERGENIC	INTERGENIC	0.022059	-0.022474
AC118553.2	0.0676531	0.026067	-0.415156		NUP85	-0.912722	-1.33124		INTERGENIC_778 INTERGENIC	INTERGENIC	-0.0742938	-0.132922
AC118754.1	-0.038288	-0.0151283	0.191125		NUP88	-0.763882	-0.738255		INTERGENIC_78 INTERGENIC	INTERGENIC	-0.0426732	-0.0337625
AC119396.1	-0.0990408	-0.104449	-0.0763888		NUP93	-1.46157	-1.10897		INTERGENIC_782 INTERGENIC	INTERGENIC	-0.0244968	0.00403312
AC119676.1	0.0469266	0.0197669	-0.280066		NUS1	-0.40282	-0.641657		INTERGENIC_783 INTERGENIC	INTERGENIC	0.0649267	0.186805
AC124319.1	-0.0280022	-0.0549466	-0.27805		NUTF2	-1.17773	-1.181		INTERGENIC_784 INTERGENIC	INTERGENIC	0.15076	-0.00587483
AC126283.2	0.0976209	-0.0259044	-1.18243		NVL	-0.743034	-0.63802		INTERGENIC_787 INTERGENIC	INTERGENIC	0.152477	0.214575
AC127029.3	0.0173538	-0.0386335	-0.550008		NXF1	-0.544247	-0.637315		INTERGENIC_791 INTERGENIC	INTERGENIC	0.141108	0.14029
AC129492.1	-0.0197382	0.0272052	0.413834		OGDH	-1.01229	-1.15347		INTERGENIC_792 INTERGENIC	INTERGENIC	-0.0965229	0.0847344
AC129492.4	0.0122742	-0.0166808	-0.296878		OGT	-0.665679	-0.561911		INTERGENIC_793 INTERGENIC	INTERGENIC	0.0565353	0.184274
AC131160.1	-0.818969	-0.407501	3.82725		ORC6	-0.385101	-0.613385		INTERGENIC_794 INTERGENIC	INTERGENIC	0.110872	-0.043164
AC132217.2	0.0344125	0.0529608	0.147943		OSGEP	-0.912172	-1.08282		INTERGENIC_795 INTERGENIC	INTERGENIC	0.0208614	0.0409301
AC134669.1	0.0733272	-0.158193	-2.1937		PABPC1	-0.584872	-0.595279		INTERGENIC_799 INTERGENIC	INTERGENIC	-0.0817274	-0.00338579
AC134684.11	-0.041103	-0.147792	-1.02478		PAFAH1B1	-1.32302	-1.08645		INTERGENIC_80 INTERGENIC	INTERGENIC	-0.179217	-0.183979
AC134684.8	-0.0481707	-0.0780977	-0.305979		PAICS	-1.21012	-0.968601		INTERGENIC_800 INTERGENIC	INTERGENIC	-0.104524	-0.109208
AC134684.9	-0.0720177	-0.250595	-1.69794		PAK1IP1	-1.42665	-1.03863		INTERGENIC_803 INTERGENIC	INTERGENIC	0.0392324	0.230662
AC134980.3	-0.167132	-0.114507	0.467046		PCID2	-0.708344	-0.90755		INTERGENIC_804 INTERGENIC	INTERGENIC	0.115861	-0.0709987
AC135050.2	-0.0449185	-0.0319871	0.0953465		PCNA	-1.35283	-1.20174		INTERGENIC_805 INTERGENIC	INTERGENIC	0.151053	0.054678
AC135068.1	-0.176855	-0.24101	-0.626489		PFDN2	-1.01742	-0.753592		INTERGENIC_806 INTERGENIC	INTERGENIC	0.0905753	0.117303
AC135068.3	-0.0716472	-0.0153811	0.501133		PFN1	-0.993849	-0.782671		INTERGENIC_808 INTERGENIC	INTERGENIC	-0.00144624	-0.0231535
AC136428.1	-0.0757037	-0.141117	-0.638276		PGAM1	-1.25756	-1.0891		INTERGENIC_812 INTERGENIC	INTERGENIC	-0.0482532	-0.400927
AC138647.1	-0.0304109	-0.107578	-0.748339		PGGT1B	-0.316025	-0.315653		INTERGENIC_814 INTERGENIC	INTERGENIC	0.196721	-0.0821188
AC138696.1	-0.00341836	0.056156	0.532112		PGK1	-1.10112	-1.09222		INTERGENIC_816 INTERGENIC	INTERGENIC	-0.12939	0.00855874
AC138811.2	-0.0670997	0.0434392	1.00934		PHB	-0.978187	-1.23246		INTERGENIC_817 INTERGENIC	INTERGENIC	0.0334575	0.064475
AC138894.1	0.148514	0.0359661	-1.07964		PHB2	-1.13281	-1.34158		INTERGENIC_819 INTERGENIC	INTERGENIC	0.0940934	0.280125
AC138969.1	-0.635387	-0.602401	0.283134		PHF5A	-0.905126	-1.10453		INTERGENIC_82 INTERGENIC	INTERGENIC	0.0178996	-0.142369
AC139530.1	-0.260884	-0.381161	-1.15201		PKMYT1	-0.860578	-0.944336		INTERGENIC_820 INTERGENIC	INTERGENIC	-0.120632	-0.0864208
AC139530.3	-0.80917	-0.690553	1.08499		PLK1	-1.03848	-0.954208		INTERGENIC_821 INTERGENIC	INTERGENIC	-0.932669	-0.569089
AC139768.1	-0.0510756	0.13832	1.74775		PLRG1	-0.68987	-1.1838		INTERGENIC_822 INTERGENIC	INTERGENIC	0.291652	0.124512
AC140504.1	0.037028	-0.0419052	-0.764874		PMPCA	-1.49702	-1.3982		INTERGENIC_827 INTERGENIC	INTERGENIC	-0.194713	0.175604
AC144573.1	-0.0297119	-0.0272086	-0.00230139		PMPCB	-1.23375	-1.38734		INTERGENIC_830 INTERGENIC	INTERGENIC	0.109045	-0.165266
AC187653.1	-0.0418436	0.038927	0.730594		PNKP	-0.406074	-0.614958		INTERGENIC_831 INTERGENIC	INTERGENIC	0.191113	0.038597
AC211486.6	-0.7115	-0.731393	-0.212021		POLA2	-0.906162	-0.927576		INTERGENIC_835 INTERGENIC	INTERGENIC	-0.0324809	-0.121386
AC211486.7	-0.481607	-0.480924	-0.0193546		POLR1A	-1.41868	-1.12168		INTERGENIC_836 INTERGENIC	INTERGENIC	0.0996045	0.0265502
AC211486.8	-0.7115	-0.731393	-0.212021		POLR1B	-1.6007	-1.83515		INTERGENIC_84 INTERGENIC	INTERGENIC	-0.0126229	-0.0266143
AC231656.1	0.038696	0.0961406	0.512169		POLR1C	-1.65886	-1.43582		INTERGENIC_843 INTERGENIC	INTERGENIC	-0.0494744	-0.296247
AC231657.3	-0.0880972	-0.0141239	0.666942		POLR2A	-0.950887	-0.624284		INTERGENIC_845 INTERGENIC	INTERGENIC	0.094431	0.0662485
AC233723.1	0.0945827	0.086545	-0.101007		POLR2B	-0.971257	-0.801069		INTERGENIC_847 INTERGENIC	INTERGENIC	0.0449735	-0.242502
AC236972.4	-0.0103263	-0.0434955	-0.336339		POLR2C	-1.16515	-0.986269		INTERGENIC_849 INTERGENIC	INTERGENIC	0.260311	0.320486
AC239811.1	-0.301236	-0.21448	0.786643		POLR2D	-0.43862	-0.41177		INTERGENIC_851 INTERGENIC	INTERGENIC	-0.134192	-0.116303
AC242842.3	-0.340169	-0.454739	-1.09858		POLR2E	-1.44166	-1.5063		INTERGENIC_854 INTERGENIC	INTERGENIC	0.0822031	0.0207872
AC242843.1	-0.362297	-0.256149	0.968227		POLR2G	-1.13553	-0.890816		INTERGENIC_857 INTERGENIC	INTERGENIC	0.0659101	-0.092401
AC243547.3	-0.130965	-0.0489353	0.742384		POLR2H	-0.915425	-0.827729		INTERGENIC_86 INTERGENIC	INTERGENIC	0.101981	0.0662034
AC243967.1	-0.049046	-0.154983	-1.01774		POLR2I	-1.23236	-0.554008		INTERGENIC_860 INTERGENIC	INTERGENIC	-0.0705272	0.0439878
AC244197.3	0.0347024	0.0671019	0.277646		POLR2L	-1.90239	-1.61382		INTERGENIC_861 INTERGENIC	INTERGENIC	-0.25794	-0.453872
AC244517.10	0.0101872	-0.0251641	-0.356773		POLR3A	-1.98757	-1.49847		INTERGENIC_862 INTERGENIC	INTERGENIC	0.0424357	0.203669
AC245033.1	-0.00574491	-0.206597	-1.90652		POLR3C	-0.843151	-0.851026		INTERGENIC_863 INTERGENIC	INTERGENIC	0.0642011	0.0264898
AC245748.1	0.110693	0.0210116	-0.865517		POLR3H	-0.847642	-0.836063		INTERGENIC_868 INTERGENIC	INTERGENIC	-0.0943465	-0.137947
AC253536.7	-0.0315219	-0.0309513	-0.0204004		POLR3K	-0.425229	-0.500881		INTERGENIC_871 INTERGENIC	INTERGENIC	0.0244918	-0.0102797
AC253572.1	0.064777	-0.0663776	-1.25387		POLRMT	-1.60079	-1.23482		INTERGENIC_872 INTERGENIC	INTERGENIC	-0.512864	-0.263613
ACA11	-0.0341597	0.0498991	0.761384		POP1	-1.11067	-0.817697		INTERGENIC_874 INTERGENIC	INTERGENIC	0.195392	-0.0459564
ACA14b	0.0236244	0.0434397	0.159807		POP5	-0.75652	-0.903467		INTERGENIC_875 INTERGENIC	INTERGENIC	-0.04911	-0.19416
ACA16	-0.278545	-0.271666	0.0386695		PPA1	-0.908205	-0.58077		INTERGENIC_876 INTERGENIC	INTERGENIC	-0.0936443	-0.987121
ACA18	0.0484216	0.0651173	0.130596		PPAN	-1.41479	-1.31665		INTERGENIC_878 INTERGENIC	INTERGENIC	-0.216451	-0.3689
ACA21	-0.165064	-0.122641	0.371501		PPAT	-0.799483	-0.766869		INTERGENIC_879 INTERGENIC	INTERGENIC	-0.121652	-0.0361157
ACA23	0.132731	0.17769	0.395249		PPIL2	-1.21015	-1.18056		INTERGENIC_886 INTERGENIC	INTERGENIC	0.00626963	-0.0027639
ACA28	-0.0454534	0.0139777	0.530769		PPP2CA	-0.443025	-0.78825		INTERGENIC_888 INTERGENIC	INTERGENIC	0.000240104	-0.210491
ACA3	0.0426699	0.0377437	-0.0718721		PPP4C	-1.86689	-1.70379		INTERGENIC_890 INTERGENIC	INTERGENIC	-0.108605	0.00366626
ACA31	-0.0999239	0.0403509	1.28779		PPWD1	-1.34845	-1.11668		INTERGENIC_895 INTERGENIC	INTERGENIC	-0.144249	0.107521
ACA34	0.0111214	0.127151	1.06076		PREB	-0.891358	-0.735064		INTERGENIC_896 INTERGENIC	INTERGENIC	-0.136198	-0.200557
ACA35	-0.0345978	0.0435713	0.706232		PRELID1	-1.2496	-1.03864		INTERGENIC_897 INTERGENIC	INTERGENIC	0.108303	0.00679332
ACA41	-0.0177217	-0.0184928	-0.0329638		PRELID3B	-0.950451	-1.0299		INTERGENIC_898 INTERGENIC	INTERGENIC	0.126556	0.0207787
ACA43	0.00742343	0.0489569	0.363176		PRIM1	-0.829312	-0.490781		INTERGENIC_90 INTERGENIC	INTERGENIC	0.180234	0.0838657
ACA49	0.0707406	0.131142	0.539852		PRMT1	-1.14328	-1.21767		INTERGENIC_900 INTERGENIC	INTERGENIC	0.127381	-0.0604933
ACA50	0.103465	0.0487313	-0.538269		PRMT5	-1.29661	-1.03434		INTERGENIC_905 INTERGENIC	INTERGENIC	0.202283	0.28092
ACA52	-0.123507	-0.0501274	0.661387		PRPF19	-1.68189	-1.44099		INTERGENIC_911 INTERGENIC	INTERGENIC	-0.112109	-0.00123221
ACA53	-0.0546063	0.108854	1.5049		PRPF31	-0.643566	-0.902995		INTERGENIC_913 INTERGENIC	INTERGENIC	0.10353	0.264202
ACA55	0.0983072	0.0789359	-0.207136		PRPF38A	-0.890345	-1.17502		INTERGENIC_914 INTERGENIC	INTERGENIC	-0.128446	-0.0791617
ACA57	-0.119551	-0.101812	0.140369		PRPF38B	-1.09059	-1.52284		INTERGENIC_916 INTERGENIC	INTERGENIC	-0.007563	-0.239475
ACA6	0.014832	-0.0164265	-0.318448		PRPF4	-0.780248	-0.787189		INTERGENIC_918 INTERGENIC	INTERGENIC	-0.0608143	-0.0400744
ACA60	0.0132074	0.0244587	0.0796137		PRPF8	-0.995974	-1.25227		INTERGENIC_919 INTERGENIC	INTERGENIC	0.0161596	-0.0569828
ACA61	-0.0663681	-0.000737101	0.588826		PSMA1	-1.42493	-1.11814		INTERGENIC_920 INTERGENIC	INTERGENIC	0.309545	0.480305
ACA62	0.0152251	-0.0670476	-0.796145		PSMA2	-1.67992	-1.2315		INTERGENIC_921 INTERGENIC	INTERGENIC	0.147911	-0.0921967
ACA64	-0.054465	-0.118391	-0.624346		PSMA3	-0.859603	-0.815679		INTERGENIC_923 INTERGENIC	INTERGENIC	-0.276907	-0.0632238
ACA8	0.00874253	0.0606125	0.459967		PSMA4	-1.4582	-1.04578		INTERGENIC_927 INTERGENIC	INTERGENIC	0.0900085	0.192578
ACAA1	0.0814315	-0.0669416	-1.41511		PSMA5	-0.614636	-1.09298		INTERGENIC_928 INTERGENIC	INTERGENIC	-0.0660806	-0.00570627
ACAA2	0.103542	0.00600565	-0.939076		PSMA6	-1.15606	-1.13518		INTERGENIC_929 INTERGENIC	INTERGENIC	0.252233	0.14425
ACACA	-0.529617	-0.297081	2.15172		PSMA7	-1.42169	-1.12254		INTERGENIC_934 INTERGENIC	INTERGENIC	-0.0326741	0.00587446
ACACB	0.0248607	-0.0333626	-0.570947		PSMB1	-0.887028	-0.660707		INTERGENIC_936 INTERGENIC	INTERGENIC	0.0835227	-0.129016
ACAD10	-0.0234587	-0.0184028	0.0216002		PSMB2	-1.51698	-1.72616		INTERGENIC_938 INTERGENIC	INTERGENIC	-0.0574938	-0.37486
ACAD11	0.080586	0.0542644	-0.272218		PSMB3	-1.14846	-1.35816		INTERGENIC_940 INTERGENIC	INTERGENIC	0.221747	0.100952
ACAD8	0.102548	0.0894692	-0.148214		PSMB4	-0.73325	-0.634891		INTERGENIC_944 INTERGENIC	INTERGENIC	-0.0487183	-0.0734146
ACAD9	-0.961491	-0.888076	0.661707		PSMB7	-1.35166	-1.09357		INTERGENIC_946 INTERGENIC	INTERGENIC	-0.137601	-0.238725
ACADL	0.00415427	0.0488236	0.392541		PSMC2	-0.78667	-0.493721		INTERGENIC_947 INTERGENIC	INTERGENIC	-0.0817181	-0.022474
ACADM	0.0896552	0.0785475	-0.129756		PSMC3	-1.08921	-0.886096		INTERGENIC_952 INTERGENIC	INTERGENIC	-0.141739	-0.0357697
ACADS	-0.0405301	-0.109121	-0.668028		PSMC5	-0.801787	-0.773994		INTERGENIC_954 INTERGENIC	INTERGENIC	0.0536788	0.0853572
ACADSB	0.0761972	0.0716056	-0.0687396		PSMC6	-0.369249	-0.46602		INTERGENIC_957 INTERGENIC	INTERGENIC	0.0172818	-0.186044
ACADVL	0.0342586	0.0056426	-0.293704		PSMD1	-0.837554	-0.728219		INTERGENIC_958 INTERGENIC	INTERGENIC	0.112159	0.0563048
ACAN	0.148292	0.142257	-0.0822554		PSMD11	-0.629765	-0.375958		INTERGENIC_959 INTERGENIC	INTERGENIC	-0.0227782	-0.244741
ACAP1	-0.0168981	0.0603546	0.697651		PSMD12	-0.630448	-0.568215		INTERGENIC_961 INTERGENIC	INTERGENIC	0.14632	0.11574
ACAP2	0.0667194	0.0552992	-0.132682		PSMD13	-0.438552	-0.69295		INTERGENIC_962 INTERGENIC	INTERGENIC	0	0.0572819
ACAP3	0.0659364	0.0373183	-0.293722		PSMD14	-0.630769	-0.704985		INTERGENIC_964 INTERGENIC	INTERGENIC	0.086456	0.0485272
ACAT1	-0.133616	-0.00834328	1.14731		PSMD3	-0.539715	-0.525148		INTERGENIC_968 INTERGENIC	INTERGENIC	0.0813881	0.0512148
ACAT2	-0.165639	-0.122951	0.373987		PSMD4	-0.801109	-1.32557		INTERGENIC_969 INTERGENIC	INTERGENIC	-0.34056	-0.176174
ACBD3	0.00929063	-0.11965	-1.23315		PSMG3	-0.759187	-1.33105		INTERGENIC_97 INTERGENIC	INTERGENIC	-0.131626	-0.305514
ACBD4	-0.0633772	-0.144132	-0.781933		PTPA	-0.700915	-0.341933		INTERGENIC_970 INTERGENIC	INTERGENIC	0.0879484	-0.0090165
ACBD5	0.0155251	-0.0174892	-0.334889		PTPN23	-0.346049	-0.343723		INTERGENIC_972 INTERGENIC	INTERGENIC	-0.129898	-0.0934232
ACBD6	-0.0760629	-0.00660446	0.624666		PUF60	-1.56492	-1.37318		INTERGENIC_973 INTERGENIC	INTERGENIC	0.175327	0.0160175
ACBD7	0.0733161	0.174182	0.918768		PWP2	-1.48162	-1.42587		INTERGENIC_975 INTERGENIC	INTERGENIC	0.130688	-0.0439391
ACCS	-0.166268	-0.108237	0.517658		QARS	-0.950028	-1.06207		INTERGENIC_977 INTERGENIC	INTERGENIC	0.0697999	0.0708067
ACCSL	-0.187368	-0.126037	0.548566		RABGGTB	-1.28277	-1.2743		INTERGENIC_978 INTERGENIC	INTERGENIC	-0.0213419	-0.0452243
ACD	-0.0208142	0.0965932	1.07366		RACGAP1	-0.89273	-0.545751		INTERGENIC_981 INTERGENIC	INTERGENIC	-0.0166279	-0.0502756
ACE	-0.12195	-0.164434	-0.423569		RACK1	-1.175	-1.09382		INTERGENIC_983 INTERGENIC	INTERGENIC	0.0689993	0.0496268
ACE2	0.00588081	0.0854298	0.719154		RAD21	-0.89819	-0.964098		INTERGENIC_984 INTERGENIC	INTERGENIC	-0.0196862	-0.0713503
ACER1	-0.0164836	0.00616011	0.186293		RAD51C	-0.981792	-1.093		INTERGENIC_993 INTERGENIC	INTERGENIC	0.0765488	0.0364056
ACER2	0.000173162	-0.000337112	-0.0305213		RAD51D	-0.970653	-1.0034		INTERGENIC_994 INTERGENIC	INTERGENIC	-0.0377001	0.0485863
ACER3	0.00452138	0.00127482	-0.0561439		RAE1	-1.048	-1.11942		INTERGENIC_995 INTERGENIC	INTERGENIC	0.186493	0.0661051
ACHE	-0.137036	0.0238636	1.48092		RAN	-0.889595	-0.953092
ACIN1	-0.189573	-0.190542	-0.0348177		RANGAP1	-1.33799	-1.25786
ACKR1	0.0775699	-0.0255068	-0.990953		RARS2	-1.46675	-1.29607
ACKR2	-0.0190419	0.114253	1.22243		RBBP6	-0.746917	-0.612288
ACKR3	0.00626869	-0.0211227	-0.282236		RBM14	-0.769526	-0.846555
ACKR4	0.0330869	0.0657475	0.280091		RBM17	-1.02525	-0.805091
ACLY	-0.56787	-0.399459	1.55126		RBM8A	-1.00537	-0.65681
ACMSD	-0.0363925	-0.106036	-0.677889		RBMX	-0.685805	-0.725142
ACO1	0.0722587	-0.0213509	-0.902304		RBX1	-0.862338	-1.07179
ACO2	-0.504269	-0.448641	0.495156		RCC1	-0.961151	-1.65622
ACOD1	0.0495227	0.0384126	-0.129778		RCL1	-1.28108	-1.5693
ACOT1	0.0533759	0.044284	-0.11088		RFC2	-0.448337	-0.81091
ACOT11	-0.00781728	-0.0594376	-0.509116		RFC4	-0.903194	-0.77193
ACOT12	-0.0444144	-0.173549	-1.23496		RFC5	-1.66632	-1.30147
ACOT13	0.0121933	0.0986647	0.783976		RFK	-1.02684	-1.15967
ACOT2	-0.0191792	-0.0570768	-0.380616		RHEB	-0.458949	-0.44331
ACOT4	0.0280863	0.00577209	-0.234694		RIOK2	-0.760137	-0.581227
ACOT6	-0.0153898	-0.0656621	-0.496493		RNF20	-0.900195	-1.3408
ACOT7	0.0322231	0.0860564	0.478352		RNGTT	-1.11497	-1.05054
ACOT8	0.0337886	0.196384	1.4968		ROMO1	-1.08821	-1.17886
ACOT9	0.039771	0.0495266	0.0656085		RPA1	-1.08578	-1.09397
ACOX1	-0.138384	-0.107749	0.261124		RPA2	-1.14168	-0.778155
ACOX2	0.0230839	-0.0964789	-1.14533		RPF2	-1.028	-0.731546
ACOX3	0.0114606	0.0643904	0.469892		RPL10A	-0.734806	-0.874386
ACOXL	0.0235683	-0.0627062	-0.833617		RPL11	-1.206	-1.23681
ACP1	0.0119455	0.0510408	0.340345		RPL12	-0.912708	-0.745847
ACP2	0.0110918	-0.10487	-1.11161		RPL13	-1.03377	-1.37976
ACP4	0.0116729	-0.0549632	-0.649723		RPL14	-1.09067	-0.962341
ACP5	-0.00105839	0.0899096	0.826081		RPL18	-1.73682	-1.50241
ACP6	-0.0396208	-0.0375294	-0.0061597		RPL18A	-1.16369	-0.947769
ACP7	-0.004501	-0.0927246	-0.851869		RPL19	-1.08043	-0.499197
ACPP	-0.000844639	-0.0251505	-0.253343		RPL23	-1.23285	-1.40279
ACR	-0.0410607	-0.12335	-0.796301		RPL24	-0.619359	-0.664291
ACRBP	-0.00869238	-0.0207029	-0.13821		RPL27	-1.2861	-1.28415
ACRV1	-0.0246137	-0.102095	-0.751282		RPL27A	-0.936838	-0.88776
ACSBG1	0.0591424	0.0528233	-0.0849158		RPL3	-1.02596	-1.11417
ACSBG2	0.0503134	-0.024176	-0.723262		RPL30	-1.03302	-0.938753
ACSF2	-0.192688	-0.0605802	1.21132		RPL35	-0.546831	-0.862379
ACSF3	0.0202515	0.107391	0.79023		RPL35A	-1.095	-1.46615
ACSL1	0.123758	0.0754925	-0.477698		RPL36	-0.519355	-0.986356
ACSL3	0.0677751	0.00256826	-0.63634		RPL37A	-1.35831	-1.14825
ACSL4	-0.142557	-0.16664	-0.251261		RPL4	-1.37673	-1.34529
ACSL5	-0.171499	-0.0561802	1.0541		RPL8	-1.42432	-1.64288
ACSL6	0.0103118	-0.212827	-2.11522		RPLP0	-1.07566	-0.60134
ACSM1	-0.0670313	-0.109042	-0.419131		RPLP1	-0.586009	-0.242763
ACSM2A	0.00148911	-0.0368988	-0.385208		RPLP2	-1.27224	-0.666656
ACSM2B	0.0409829	-0.0325671	-0.714465		RPP21	-1.19523	-1.1229
ACSM3	-0.0199697	-0.0219991	-0.0447465		RPP38	-0.67903	-0.819965
ACSM4	0.00669083	-0.0418018	-0.479829		RPS11	-1.22653	-1.16415
ACSM5	0.0324835	-0.00436964	-0.370836		RPS12	-0.66892	-0.532051
ACSM6	-0.0455769	-0.0482624	-0.0508903		RPS13	-1.42775	-1.35521
ACSS1	0.0653259	0.0981738	0.281845		RPS15A	-0.972756	-0.762438
ACSS2	0.0842294	0.117122	0.282263		RPS16	-1.20661	-1.19232
ACSS3	0.024423	-0.0503912	-0.726304		RPS18	-1.14427	-1.23304
ACTA1	0.0387891	-0.0400106	-0.763624		RPS19	-0.855174	-0.936985
ACTA2	0.0160254	0.0257857	0.0656517		RPS2	-1.62592	-1.1314
ACTB	-0.26152	-0.401367	-1.33528		RPS20	-1.09223	-0.820005
ACTBL2	-0.11989	-0.0556895	0.575434		RPS21	-0.726832	-0.709451
ACTC1	0.0315519	-0.0437874	-0.73122		RPS23	-1.34451	-1.18273
ACTG1	-0.227031	-0.240642	-0.153195		RPS3	-0.386099	-0.522686
ACTG2	0.0364103	-0.108444	-1.38216		RPS4X	-0.954842	-0.988241
ACTL10	0.0623249	0.225918	1.50614		RPS5	-1.37444	-1.09567
ACTL6A	-0.8379	-1.44372	-5.69867		RPS6	-0.85671	-1.06674
ACTL6B	-0.147162	-0.0188416	1.17585		RPS7	-0.71413	-0.50657
ACTL7A	-0.029717	0.0711193	0.918488		RPS8	-1.41428	-1.46965
ACTL7B	0.00803915	-0.0470661	-0.541748		RRM1	-1.01622	-1.17916
ACTL8	0.160867	0.124445	-0.366805		RRP1	-0.792659	-0.608533
ACTL9	-0.0366423	-0.0769956	-0.403612		RRP12	-0.740937	-0.484904
ACTN1	-0.0870303	0.00595818	0.845002		RRS1	-0.810847	-0.581703
ACTN2	-0.0595907	-0.0231741	0.315262		RTCB	-0.838408	-1.51163
ACTN3	-0.1018	-0.207105	-1.01182		RUVBL2	-1.76545	-1.54125
ACTN4	-0.0669999	-0.0866929	-0.210148		SACM1L	-1.11088	-1.35423
ACTR10	-1.76807	-1.52896	2.21328		SAE1	-1.04964	-0.952232
ACTR1A	-0.373913	-0.136064	2.20147		SAMM50	-1.19144	-1.23417
ACTR1B	-0.19898	-0.189847	0.0597858		SAP18	-0.974198	-1.04344
ACTR2	-0.602614	-0.878173	-2.60608		SARS	-1.39689	-1.3278
ACTR3	-0.301674	-0.450878	-1.42288		SARS2	-1.58984	-1.06027
ACTR3B	-0.0103415	0.0224694	0.281498		SART3	-0.930157	-0.804487
ACTR3C	-0.185379	-0.151426	0.292192		SBNO1	-0.719346	-0.541188
ACTR5	-0.126093	0.143975	2.50318		SDAD1	-0.721198	-1.17339
ACTR6	-1.29597	-1.06055	2.17881		SDHC	-0.579585	-1.00233
ACTR8	-0.618531	-0.614782	0.009368		SEC13	-0.518094	-0.392316
ACTRT1	0.0211512	0.0735707	0.465114		SEH1L	-0.435488	-0.184011
ACTRT2	-0.00923226	-0.0505575	-0.412712		SF1	-1.19534	-0.825462
ACTRT3	-0.126635	0.0509738	1.63739		SF3A2	-0.796227	-1.12464
ACVR1	-0.0549591	-0.00520293	0.440174		SF3A3	-0.85645	-0.57815
ACVR1B	0.0760646	0.0131896	-0.614504		SF3B1	-0.712413	-0.565475
ACVR1C	0.0546021	-0.0210413	-0.734068		SF3B2	-1.22058	-1.08743
ACVR2A	-0.0457273	-0.0273599	0.146249		SF3B3	-0.933515	-1.09774
ACVR2B	-0.0611248	0.0265895	0.795614		SF3B5	-0.581332	-0.864137
ACVRL1	0.076472	0.108917	0.27807		SKP1	-0.632486	-0.965949
ACY1	0.0380836	0.021782	-0.178391		SLC35B1	-0.914086	-0.951662
ACY3	-0.153697	-0.15565	-0.0440299		SLU7	-0.813854	-0.838481
ACYP1	0.00229434	-0.0962454	-0.948469		SMC1A	-1.02225	-1.28179
ACYP2	0.0734048	0.150973	0.700605		SMC2	-0.966134	-1.04663
ADA	0.0292895	0.0693968	0.349822		SMC4	-0.678318	-0.553511
ADA2	-0.115573	-0.135205	-0.209583		SMU1	-1.64666	-1.48004
ADAD1	-0.0394411	-0.00308569	0.314689		SNAPC1	-1.19292	-0.951386
ADAD2	-0.00675491	-0.0441558	-0.375965		SNAPC2	-0.729358	-0.693868
ADAL	-0.0328764	-0.15639	-1.18232		SNAPC4	-1.55816	-1.55613
ADAM10	-0.104065	-0.0683338	0.308846		SNRNP200	-1.28838	-1.49597
ADAM11	-0.215239	-0.138813	0.689913		SNRNP25	-0.716752	-0.703513
ADAM12	-0.000580269	0.0103445	0.0765563		SNRNP27	-0.324405	-0.394248
ADAM15	-0.152229	-0.0496415	0.934886		SNRNP35	-1.31486	-1.31974
ADAM17	-0.0210149	-0.0837944	-0.61361		SNRNP70	-0.852262	-0.946404
ADAM18	0.0622837	0.0376641	-0.256281		SNRPA1	-0.835152	-0.903918
ADAM19	-0.0432769	0.0260222	0.623174		SNRPD1	-1.43553	-1.76883
ADAM2	0.110905	0.0562753	-0.5373		SNRPD2	-1.01222	-0.946618
ADAM20	-0.00734092	-0.00934757	-0.0445334		SNRPD3	-1.09943	-1.11044
ADAM21	-0.0235713	-0.112466	-0.858149		SNRPF	-1.60015	-1.33526
ADAM22	-0.182871	-0.096136	0.786441		SNU13	-1.2756	-1.09171
ADAM23	0.131126	0.0579984	-0.710513		SNW1	-0.671596	-1.22377
ADAM28	0.048283	0.0169504	-0.319142		SPATA5L1	-1.39875	-1.05461
ADAM29	0.000458935	0.055784	0.492321		SPC24	-0.902263	-0.987948
ADAM30	-0.0137197	0.165971	1.65688		SPC25	-1.19519	-0.930546
ADAM32	-0.0314274	-0.052722	-0.225145		SPOUT1	-0.960518	-1.1422
ADAM33	0.0294637	0.0858104	0.501888		SRBD1	-1.23932	-0.798042
ADAM7	0.070001	0.0366518	-0.338026		SRP19	-0.608685	-0.55505
ADAM8	-0.01748	-0.0101315	0.0430678		SRRM1	-0.344646	-0.211397
ADAM9	0.0379027	0.0129071	-0.259802		SRRT	-0.894495	-0.710966
ADAMDEC1	0.0711324	0.0389063	-0.327509		SRSF1	-0.920057	-0.810033
ADAMTS1	-0.0524134	-0.178376	-1.20526		SRSF2	-1.28289	-1.5349
ADAMTS10	-0.0614051	-0.0487051	0.0931802		SRSF3	-1.20053	-1.02414
ADAMTS12	0.104756	0.0488961	-0.548817		SRSF7	-0.534503	-0.601154
ADAMTS13	-0.0319579	0.0904029	1.12004		SS18L2	-1.48607	-1.13466
ADAMTS14	-0.0547324	-0.0802932	-0.265095		SSU72	-1.55527	-0.883989
ADAMTS15	0.0587759	0.0196504	-0.392114		SUPT5H	-0.313514	-0.431153
ADAMTS16	0.0229566	0.00496484	-0.194218		SUPT6H	-0.802209	-0.283473
ADAMTS17	0.0762726	0.00766401	-0.668194		SUPV3L1	-1.83189	-1.87701
ADAMTS18	0.00625566	-0.0863342	-0.892755		SYMPK	-0.91288	-0.922821
ADAMTS19	-0.0416722	-0.012302	0.24928		SYS1	-1.04657	-1.27638
ADAMTS2	-0.0371887	-0.0647068	-0.283423		TAF1B	-0.933247	-1.31586
ADAMTS20	0.0342263	0.0544737	0.163853		TAF6	-1.56971	-1.62588
ADAMTS3	0.0339942	-0.0057223	-0.397648		TANGO6	-0.988656	-0.876829
ADAMTS4	-0.0572807	-0.0956232	-0.384782		TARS	-1.21248	-1.00347
ADAMTS5	0.0157115	-0.0422128	-0.568146		TBCD	-1.01021	-0.769228
ADAMTS6	-0.0175921	-0.103847	-0.833431		TBL3	-1.03297	-1.46103
ADAMTS7	-0.0270928	0.133639	1.47935		TCP1	-0.631801	-0.841882
ADAMTS8	0.0757591	0.0178081	-0.568396		TELO2	-1.56776	-1.01096
ADAMTS9	-0.0572831	-0.0451041	0.0883005		TFAM	-0.70672	-0.723184
ADAMTSL1	0.0289947	0.080111	0.45291		TFRC	-0.468222	-0.246664
ADAMTSL2	0.00835111	-0.0046434	-0.147424		THOC2	-1.0695	-1.14545
ADAMTSL3	-0.0458666	0.136147	1.67864		THOC3	-1.35506	-1.27627
ADAMTSL4	-0.0767731	-0.0596703	0.134407		THOC5	-0.894311	-0.612342
ADAMTSL5	-0.0857053	-0.159924	-0.720727		TICRR	-0.496739	-0.501742
ADAP1	0.083856	0.0965021	0.0926748		TIMM10	-1.07291	-0.975574
ADAP2	-0.0641145	-0.196751	-1.26775		TIMM13	-1.17245	-1.22294
ADAR	-0.00564131	0.0272183	0.281955		TIMM23	-0.625471	-0.835705
ADARB1	-0.0537516	-0.165414	-1.07135		TIMM44	-1.52875	-1.05449
ADARB2	0.0315796	0.0110818	-0.217685		TMEM258	-0.267832	-0.223926
ADAT1	0.16279	0.128612	-0.345791		TNPO3	-0.589069	-0.779875
ADAT2	-0.768257	-0.716107	0.462589		TOMM22	-0.61109	-0.434568
ADAT3	-0.174512	-0.223572	-0.48514		TOMM40	-1.07096	-0.738652
ADCK1	0.108009	0.0855698	-0.23586		TONSL	-1.28251	-1.43202
ADCK2	-0.107215	-0.106723	-0.0211288		TOP1	-0.697614	-0.822804
ADCK5	0.0352299	-0.042325	-0.751967		TOP2A	-1.3553	-1.05955
ADCY1	-0.00296595	0.0367003	0.345692		TPT1	-1.28108	-0.988863
ADCY10	-0.0542824	0.0669858	1.10981		TPX2	-0.389101	-0.288587
ADCY2	-0.00040907	0.075753	0.687439		TRAPPC1	-1.11253	-1.11905
ADCY3	0.0268934	-0.014791	-0.416076		TRAPPC3	-0.744058	-0.822578
ADCY4	-0.0655499	-0.0369835	0.241753		TRIAP1	-1.96214	-1.4353
ADCY5	-0.162205	0.00550499	1.54469		TRMT112	-1.45742	-1.26931
ADCY6	-0.0665429	0.046689	1.03456		TRMT5	-1.65157	-1.40271
ADCY7	0.00338946	-0.0027548	-0.0832779		TRNAU1AP	-0.486395	-0.452048
ADCY8	-0.0603195	-0.217119	-1.49401		TRRAP	-1.09752	-1.00802
ADCY9	0.0559694	0.016051	-0.39954		TSR1	-0.953724	-0.999845
ADCYAP1	0.0616793	0.108626	0.413867		TTC1	-1.0677	-0.923516
ADCYAP1R1	0.00969224	0.108962	0.903815		TTC27	-1.06401	-1.12682
ADD1	-0.0162287	0.0153318	0.26979		TTI1	-1.32887	-1.10762
ADD2	0.0438406	-0.011017	-0.53943		TTI2	-0.462837	-0.693161
ADD3	0.0149968	-0.0220307	-0.372469		TUBB	-1.61898	-1.56527
ADGB	-0.00237742	0.0579327	0.539001		TUBG1	-0.928801	-1.16901
ADGRA1	0.125018	0.0905089	-0.348885		TUBGCP2	-0.556219	-0.517308
ADGRA2	0.111202	0.0355751	-0.733916		TUBGCP3	-1.06521	-1.33428
ADGRA3	-0.0652485	-0.0703259	-0.0732878		TUBGCP6	-0.282371	-0.285123
ADGRB1	-0.0248579	-0.0409319	-0.176259		TUFM	-1.35681	-1.84017
ADGRB2	0.0602694	0.0208107	-0.395234		TUT1	-1.05629	-1.48424
ADGRB3	0.0716118	-0.0645111	-1.3004		TWNK	-0.583076	-0.808333
ADGRD1	-0.0839383	0.0979775	1.67772		TXN	-0.593698	-0.821137
ADGRD2	0.00386871	0.0497448	0.40384		TXNL4A	-1.19163	-1.59074
ADGRE1	-0.00705478	-0.0227022	-0.172266		U2AF1	-1.1709	-0.67854
ADGRE2	0.105877	-0.0289406	-1.28817		U2AF2	-1.41639	-1.0739
ADGRE3	-0.120874	-0.102386	0.147379		UBA1	-1.06464	-1.19654
ADGRE5	-0.0482481	-0.0263884	0.178951		UBA52	-0.963592	-0.946248
ADGRF1	0.0289028	-0.0380792	-0.652963		UBE2L3	-0.835896	-0.727256
ADGRF2	-0.0220386	0.0231258	0.397176		UBE2M	-1.28024	-1.48009
ADGRF3	0.0633475	0.0404949	-0.239734		UBE2N	-1.30593	-1.24422
ADGRF4	-0.0697343	-0.0830103	-0.15006		UBL5	-1.75093	-1.43046
ADGRF5	-0.0170642	-0.00190033	0.116252		UBTF	-0.697514	-1.02978
ADGRG1	0.0669973	0.0481835	-0.201916		UPF1	-0.951121	-1.30283
ADGRG2	0.0127662	-0.090103	-0.989011		UPF2	-1.36358	-1.16443
ADGRG3	0.082479	0.106415	0.198395		UQCRC1	-1.14361	-1.3971
ADGRG4	0.0995954	0.0752052	-0.254133		UQCRFS1	-0.195238	-0.151428
ADGRG5	-0.0480012	0.00193841	0.441892		UROD	-0.169769	-0.00891109
ADGRG6	-0.0248997	0.00417511	0.246514		USP39	-0.790919	-0.775575
ADGRG7	-0.115668	-0.034337	0.735843		USP5	-1.05671	-1.1602
ADGRL1	0.0393235	-0.0816836	-1.15885		USPL1	-0.519604	-0.398251
ADGRL2	0.0439824	0.128618	0.766786		UTP15	-0.891296	-1.25424
ADGRL3	-0.0307906	-0.0978855	-0.654019		UTP20	-0.749511	-1.10939
ADGRL4	-0.00683078	-0.0233535	-0.180461		UTP23	-0.956195	-1.38227
ADGRV1	-0.0130129	0.0580405	0.639602		UTP25	-0.998693	-0.856376
ADH1A	-0.0326957	-0.0415896	-0.109026		UTP4	-1.04556	-1.52955
ADH1B	0.0717113	0.126883	0.490881		UXT	-1.43367	-1.39254
ADH1C	0.0148959	-0.0409627	-0.548803		VARS	-1.40881	-1.1116
ADH4	0.130509	0.0949721	-0.358511		VARS2	-1.47231	-1.50363
ADH5	0.0982854	0.0164824	-0.791747		VCP	-0.889377	-1.21093
ADH6	-0.0109791	-0.0518794	-0.408733		VPS25	-1.24478	-0.992967
ADH7	-0.0794305	-0.114641	-0.355454		VPS28	-0.980048	-0.647729
ADHFE1	-0.0172909	0.0871267	0.952024		WARS	-0.651007	-1.04279
ADI1	0.0401267	0.0719651	0.272391		WDR12	-0.791322	-0.713828
ADIG	0.0881681	0.166669	0.709341		WDR25	-1.3005	-1.09321
ADIPOQ	-0.0654493	0.00292616	0.614525		WDR3	-1.02225	-1.368
ADIPOR1	-0.0501701	-0.0104475	0.34622		WDR33	-1.43156	-1.42923
ADIPOR2	-0.0021842	0.0429842	0.397214		WDR43	-1.41546	-1.22429
ADIRF	0.0653665	0.0866013	0.1731		WDR61	-1.23971	-0.763476
ADK	-0.2927	-0.376807	-0.813326		WDR70	-0.83024	-0.690672
ADM	0.00813133	-0.0606469	-0.669783		WDR74	-1.37583	-1.15125
ADM2	0.00449741	0.00337332	-0.036269		WDR75	-0.949394	-1.11861
ADM5	-0.0234345	-0.000893404	0.185331		WDR77	-0.934506	-1.09193
ADNP	-0.491034	-0.223272	2.48158		WDR92	-1.12141	-1.21488
ADNP2	0.0167727	0.0424809	0.214988		WEE1	-0.871139	-0.799069
ADO	-0.304873	-0.206233	0.897921		XAB2	-1.02142	-1.18362
ADORA1	-0.098002	0.0553408	1.41016		XPO1	-1.3699	-1.35955
ADORA2A	0.00967986	-0.0359089	-0.452637		XRCC6	-0.9546	-0.619543
ADORA2B	0.0192939	0.0188177	-0.0302027		YARS	-1.54007	-1.81345
ADORA3	0.0602844	0.00851167	-0.510543		YARS2	-1.56545	-1.64976
ADPGK	0.0775275	0.0374115	-0.40139		YJU2	-1.06975	-1.22565
ADPRH	-0.0095833	-0.0175159	-0.100024		YRDC	-1.32153	-0.797975
ADPRHL1	0.00125333	-0.0553965	-0.556212		ZBTB8OS	-0.638841	-0.563929
ADPRHL2	0.0212187	0.0285275	0.0426964		ZMAT5	-0.655146	-0.542776
ADPRM	0.00119274	-0.144731	-1.39217		ZNF131	-0.707666	-0.888194
ADRA1A	0.0348501	-0.0380819	-0.708679		ZNF574	-0.473682	-0.366357
ADRA1B	0.10426	0.151225	0.414041		ZPR1	-1.10431	-1.4985
ADRA1D	-0.0363876	0.0411674	0.700482
ADRA2A	-0.0388624	-0.0805055	-0.415689
ADRA2B	-0.0421783	0.0208227	0.564198
ADRA2C	0.00993702	0.117117	0.977889
ADRB1	0.0648611	0.0896784	0.206646
ADRB2	0.109409	0.0570385	-0.516145
ADRB3	0.0091722	0.0168248	0.0459154
ADRM1	-0.00665705	-0.10217	-0.920123
ADSL	-1.81221	-1.43955	3.46386
ADSS	-0.879672	-1.00015	-1.15394
ADSSL1	-0.00452576	-0.0133559	-0.108429
ADTRP	0.000528935	-0.095877	-0.928488
AEBP1	0.0346301	0.0294232	-0.0745
AEBP2	0.00339283	-0.221457	-2.13123
AEN	-0.059138	-0.0233772	0.309121
AF196969.1	0.00971815	-0.106092	-1.11019
AF241726.2	0.0256595	0.00468237	-0.222173
AFAP1	0.0259248	0.0146247	-0.131557
AFAP1L1	-0.0601085	-0.13054	-0.685264
AFAP1L2	0.0171047	-0.0614428	-0.761262
AFDN	0.12265	0.088952	-0.341291
AFF1	-0.0536076	-0.237562	-1.7483
AFF2	0.14447	0.126068	-0.198063
AFF3	-0.0893482	-0.0225605	0.599657
AFF4	-0.107813	0.0249369	1.21733
AFG1L	0.0625147	0.0207221	-0.417089
AFG3L2	-0.944567	-0.971724	-0.280042
AFM	0.0959347	0.157153	0.54751
AFMID	-0.0653297	-0.0738982	-0.105979
AFP	0.0796191	0.131267	0.457892
AFTPH	0.0144831	-0.0187321	-0.33677
AGA	0.0614066	0.024294	-0.373265
AGAP1	0.15682	0.059316	-0.93877
AGAP2	-0.204579	-0.0551071	1.37392
AGAP3	-0.00195778	-0.0240069	-0.232211
AGAP4	-0.902833	-0.734038	1.55486
AGAP5	-0.728526	-0.616029	1.02767
AGAP6	-1.12338	-0.852101	2.51448
AGAP9	-0.687237	-0.528457	1.46107
AGBL1	-0.0176027	-0.0802972	-0.612815
AGBL2	-0.0332141	-0.0393523	-0.0832209
AGBL3	0.0178225	-0.0559042	-0.71612
AGBL4	0.00964751	-0.0352254	-0.445933
AGBL5	0.0686756	0.130322	0.551517
AGER	-0.0759295	-0.00285028	0.658571
AGFG1	0.0148149	-0.0591085	-0.717961
AGFG2	0.0197373	-0.0867733	-1.02311
AGGF1	-0.103893	-0.1457	-0.417229
AGK	-0.0532019	-0.00502865	0.425351
AGL	0.121917	0.0977447	-0.252093
AGMAT	-0.117032	-0.0798985	0.321978
AGMO	-0.0805423	-0.0822693	-0.0419144
AGO1	0.0639491	0.0676266	0.00869322
AGO2	-0.046818	-0.106002	-0.579943
AGO3	0.0419199	0.0824507	0.353788
AGO4	0.00269092	-0.117035	-1.14686
AGPAT1	-0.0519499	-0.0822407	-0.309386
AGPAT2	-0.0420378	-0.0718917	-0.305295
AGPAT3	0.112336	-0.113891	-2.14413
AGPAT4	0.0205356	-0.0657111	-0.833357
AGPAT5	-0.450268	-0.455126	-0.0712365
AGPS	-0.0709008	-0.122299	-0.507032
AGR2	0.0769269	0.0859351	0.0586094
AGR3	0.0190885	0.185663	1.53406
AGRN	0.043871	0.0734242	0.250993
AGRP	0.0148707	0.110308	0.867931
AGT	0.0405917	-0.105193	-1.39087
AGTPBP1	-0.0743435	0.00807145	0.745991
AGTR1	0.106536	0.106168	-0.0291886
AGTR2	0.0778216	0.00224922	-0.733403
AGTRAP	0.0262748	-0.00718973	-0.339105
AGXT	0.0942954	0.0515525	-0.425987
AGXT2	-0.0539281	-0.029996	0.198357
AHCTF1	-0.681017	-1.18812	-4.77423
AHCY	-0.927908	-1.546	-5.81358
AHCYL1	-1.18546	-1.484	-2.82131
AHCYL2	-0.0774599	-0.0839571	-0.086583
AHDC1	-0.0490574	0.023167	0.650567
AHI1	-0.0475102	-0.0797077	-0.327241
AHNAK	-0.0863424	-0.0796446	0.0369751
AHNAK2	-0.0826303	0.0597854	1.30784
AHR	0.0560076	0.101409	0.399395
AHRR	0.106992	0.0842148	-0.239033
AHSA1	-0.0469932	0.00915339	0.500014
AHSG	-0.0202503	0.010742	0.264469
AHSP	-0.0326726	-0.0262287	0.0345978
AICDA	-0.0271591	0.0170687	0.388406
AIDA	0.0591089	0.0829539	0.197541
AIF1	0.0983456	0.0481343	-0.495922
AIF1L	-0.845037	-0.625986	2.02545
AIFM1	-0.830278	-0.601982	2.11202
AIFM2	0.0309075	-0.0802581	-1.0667
AIFM3	-0.269092	-0.385025	-1.11134
AIG1	0.021067	-0.0772249	-0.946149
AIM2	0.0722444	0.0394295	-0.333022
AIMP1	0.0493315	-0.0341175	-0.80716
AIMP2	0.138238	0.172635	0.296351
AIP	-0.0748636	-0.052767	0.181169
AIPL1	0.0110354	-0.00833704	-0.207146
AIRE	0.103667	0.14173	0.330679
AJAP1	-0.0570685	-0.0614409	-0.0666862
AJM1	-0.0219097	-0.00415978	0.140468
AJUBA	0.0394756	-0.0246904	-0.626594
AK1	-0.0577955	-0.110752	-0.521623
AK2	0.0846237	0.109652	0.208624
AK3	-0.0127925	0.0324805	0.398194
AK4	-0.0496594	-0.0374286	0.0887868
AK5	-0.0176284	0.0749823	0.841463
AK6	-0.735543	-0.639995	0.868968
AK7	-0.00350435	0.0622983	0.590433
AK8	-0.0489609	-0.120438	-0.695052
AK9	-0.0767459	-0.0374391	0.342326
AKAIN1	0.00682389	0.136653	1.18997
AKAP1	-0.114988	-0.0293742	0.775945
AKAP10	0.0229305	-0.0304083	-0.525207
AKAP11	0.0607763	0.00319404	-0.564944
AKAP12	0.0694969	0.0525462	-0.184469
AKAP13	0.0646235	0.169758	0.958734
AKAP14	0.0779785	0.00858691	-0.675526
AKAP17A	-0.0705353	-0.0876618	-0.186116
AKAP2	-0.0033545	-0.107359	-0.99964
AKAP3	0.0667249	0.0673092	-0.0202724
AKAP4	0.0692821	-0.0132867	-0.798917
AKAP5	-0.0828519	-0.0298714	0.470367
AKAP6	-0.0818354	-0.0355185	0.407969
AKAP7	0.074222	0.0590327	-0.167975
AKAP8	-0.114228	-0.152839	-0.387294
AKAP8L	-0.1576	-0.0330862	1.1402
AKAP9	0.0702114	-0.108038	-1.69487
AKIP1	0.013811	0.119515	0.964066
AKIRIN1	0.0885143	-0.0845069	-1.64591
AKIRIN2	-0.140024	-0.288932	-1.42011
AKNA	-0.0146294	-0.0742255	-0.583801
AKNAD1	0.0287029	0.198382	1.56313
AKR1A1	-0.0216377	-0.000471846	0.172454
AKR1B1	-0.146175	-0.145819	-0.022414
AKR1B10	-0.0664119	-0.00994699	0.502995
AKR1B15	-0.252702	-0.304442	-0.510241
AKR1C1	-0.0444374	-0.0291424	0.11748
AKR1C2	-0.0804685	-0.180036	-0.958092
AKR1C3	0.0418751	-0.0607155	-0.986402
AKR1C4	-0.028972	-0.0497669	-0.220467
AKR1C8P	0.0861218	-0.067494	-1.4642
AKR1D1	-0.350934	-0.228554	1.12023
AKR1E2	-0.0238836	0.0275809	0.456171
AKR7A2	0.0403866	0.0663013	0.216923
AKR7A3	-0.0267837	-0.0132139	0.101325
AKT1	-0.19211	-0.163716	0.240145
AKT1S1	-0.118642	-0.134587	-0.175052
AKT2	-0.318231	-0.269411	0.431411
AKT3	-0.0297689	-0.01843	0.0804349
AKTIP	-0.112043	0.0037338	1.05839
AL021546.1	-0.451395	-0.377131	0.669665
AL021997.3	0.0165335	-0.0218561	-0.385223
AL022312.1	-0.962941	-0.883346	0.719586
AL022318.4	-0.019691	0.0220178	0.364818
AL031315.1	-0.0358169	-0.24853	-2.01759
AL031681.2	0.000229955	-0.00974027	-0.119104
AL031777.3	-0.246214	-0.239931	0.0330921
AL032819.3	0.0201469	0.0654346	0.398332
AL034430.1	-0.111287	0.00267479	1.0414
AL034430.2	-0.0508558	0.0198437	0.636288
AL035078.4	0.031514	0.0163019	-0.168189
AL035425.2	0.114959	0.0382261	-0.744268
AL035460.1	-0.014021	-0.00569823	0.052191
AL035461.3	-0.0184849	-0.129678	-1.06695
AL049629.2	0.0654913	0.0358872	-0.302955
AL049634.2	0.165328	0.0970861	-0.664757
AL049834.1	-0.00299477	0.0542033	0.50986
AL096814.1	0.0316112	-0.0278757	-0.582778
AL096814.2	0.0284217	0.0408907	0.0910163
AL096870.1	-0.598557	-0.623291	-0.257351
AL109810.2	-0.00631955	0.0633484	0.626628
AL109811.3	-0.417751	-0.305843	1.02216
AL110118.2	0.0520981	-0.0645513	-1.11805
AL117348.2	0.01375	-0.0116301	-0.263402
AL121578.2	-0.0172529	-0.0667265	-0.489014
AL121758.1	0.055251	0.0564723	-0.0143069
AL121768.1	-0.00545627	0.0828467	0.801126
AL121845.2	0.0720373	0.0665634	-0.0770008
AL121845.3	-0.0685827	0.084955	1.41198
AL121899.2	-0.119174	0.0291441	1.36311
AL121900.2	-0.243127	-0.172753	0.63324
AL132671.2	-0.0430804	0.00783019	0.450984
AL132780.3	-0.691441	-0.912927	-2.09974
AL133500.1	-0.119142	-0.223524	-1.00318
AL135905.2	0.113566	0.118906	0.0242666
AL136295.1	-0.100577	-0.186801	-0.833145
AL136295.3	-0.0165649	0.096405	1.03211
AL136454.1	-0.386132	-0.258878	1.16587
AL139011.2	-0.0569661	0.00653114	0.568846
AL139260.3	-0.0385373	-0.0237874	0.112375
AL139300.1	-0.0350474	-0.0498935	-0.164761
AL139353.1	-0.0959096	-0.035128	0.543416
AL157392.5	-0.682091	-0.942732	-2.46639
AL159163.1	0.0626876	0.138927	0.688163
AL160272.2	-0.0027036	-0.0688686	-0.645312
AL162171.1	0.105789	0.0439095	-0.605184
AL162231.1	-0.070123	-0.0120109	0.518419
AL162231.3	-0.185502	-0.106816	0.711073
AL162417.1	-0.135031	-0.108282	0.224727
AL162596.1	0.0325263	-0.0871813	-1.14669
AL163195.3	-0.0440291	-0.07488	-0.314631
AL163636.2	-0.0888388	-0.144744	-0.549242
AL353572.3	0.0046453	-0.146762	-1.44352
AL353579.1	0.073355	0.0150569	-0.571647
AL354761.1	0.0196146	0.00134577	-0.196813
AL355102.2	-0.0337324	0.000781605	0.297447
AL355315.1	0.0169873	-0.021912	-0.389996
AL355916.3	-0.0258306	-0.0734815	-0.471947
AL358075.4	0.00172564	-0.0113803	-0.148467
AL358113.1	-0.0680526	-0.0335928	0.296939
AL365214.3	-0.0163828	0.0293677	0.402665
AL391650.1	-0.00862883	0.0648317	0.662141
AL391987.1	-0.256151	-0.219539	0.317098
AL391987.2	-0.489646	-0.424694	0.582471
AL441992.2	-0.039264	0.0463436	0.775886
AL445238.1	-0.0246088	-0.168174	-1.37009
AL445524.2	-0.0369427	0.113396	1.38203
AL445989.1	0.0601009	-0.0509216	-1.06536
AL451007.3	0.0801607	0.109296	0.247076
AL512310.1	-0.0997102	-0.126154	-0.273362
AL512428.1	0.0152301	0.0235974	0.052608
AL512785.2	-0.0955311	-0.108332	-0.145611
AL590132.1	-0.00244172	-0.07479	-0.703212
AL592490.1	0.0228044	0.141644	1.08707
AL603764.2	-0.0155268	0.0826108	0.893217
AL603832.3	0.0511009	0.0861373	0.302339
AL627230.1	-0.264782	-0.214625	0.443927
AL627230.3	-0.256151	-0.219539	0.317098
AL645922.1	-0.0652368	-0.123486	-0.571186
AL645941.2	0.0241829	-0.140982	-1.57235
AL662820.1	-0.053253	-0.0639545	-0.125952
AL662884.4	0.0510425	0.0469202	-0.0643444
AL662899.2	-1.12527	-0.809777	2.92858
AL669918.1	0.00272301	-0.0345073	-0.374368
AL672142.1	-0.219349	-0.334156	-1.1008
AL691442.1	-0.0562908	-0.0435806	0.0932756
AL713999.1	0.0045148	0.0351306	0.260943
AL772284.2	0.0581554	0.0338644	-0.253204
AL845331.2	-0.157091	-0.318467	-1.53687
AL929554.1	-0.0592047	-0.108261	-0.485102
ALAD	0.00458068	-0.0192581	-0.24897
ALAS1	-0.0714785	-0.0561397	0.11789
ALAS2	0.0449679	-0.088976	-1.27999
ALB	0.0747488	-0.00944146	-0.814101
ALCAM	-0.0115248	-0.0986313	-0.841409
ALDH16A1	-0.0179876	-0.0307409	-0.145165
ALDH18A1	-0.0204686	-0.119055	-0.948903
ALDH1A1	0.0416498	0.013739	-0.287099
ALDH1A2	-0.0546303	-0.0363045	0.145859
ALDH1A3	0.132923	0.0891977	-0.435185
ALDH1B1	-0.0738667	-0.0925239	-0.200449
ALDH1L1	-0.0448025	0.000526626	0.398719
ALDH1L2	0.0853226	-0.115497	-1.90622
ALDH2	-0.132238	0.0575131	1.75109
ALDH3A1	-0.0858352	0.0901075	1.62178
ALDH3A2	-0.0506459	-0.133752	-0.803948
ALDH3B1	-0.155964	-0.0777052	0.707068
ALDH3B2	-0.0879513	0.0453666	1.22265
ALDH4A1	6.04994e-05	0.126354	1.15687
ALDH5A1	-0.0907136	-0.138298	-0.471326
ALDH6A1	0.0336191	-0.00766404	-0.412319
ALDH7A1	0.00345622	-0.0565512	-0.587652
ALDH8A1	-0.029082	0.0444131	0.662465
ALDH9A1	-0.0693109	-0.0677277	-0.0109177
ALDOA	-1.11042	-1.35637	-2.32882
ALDOB	-0.0179299	0.0401439	0.51806
ALDOC	-0.237147	-0.170752	0.595979
ALG1	-0.526944	-1.04515	-4.87824
ALG10	-0.167572	-0.0492694	1.08204
ALG10B	-0.212915	-0.00433515	1.9274
ALG11	-0.671955	-0.598787	0.659403
ALG12	-0.0556525	-0.0269876	0.242675
ALG13	-0.613385	-0.402253	1.9513
ALG14	-0.700945	-0.806053	-1.00997
ALG1L	-0.110265	-0.0767005	0.288554
ALG1L2	-0.0316664	-0.0544935	-0.239497
ALG2	-0.892025	-0.805213	0.787164
ALG3	-0.175306	0.0941679	2.49761
ALG5	0.0698761	0.0744809	0.0173767
ALG6	0.0896848	0.0110634	-0.761954
ALG8	-0.101674	-0.236829	-1.29133
ALG9	-0.0820946	-0.123487	-0.413346
ALK	0.0221961	0.116768	0.859831
ALKAL1	-0.016446	-0.0056643	0.0752165
ALKAL2	0.0861338	0.147238	0.546441
ALKBH1	-0.303309	-0.182436	1.10611
ALKBH2	0.0089251	0.000112934	-0.10826
ALKBH3	-0.0648995	0.0280446	0.844586
ALKBH4	-0.0522435	0.00969476	0.554247
ALKBH5	-0.0255968	0.0407451	0.595483
ALKBH6	-0.102801	-0.114314	-0.13355
ALKBH7	-0.131806	-0.0739652	0.515876
ALKBH8	0.0722853	0.0791206	0.0382628
ALLC	0.0213352	-0.0135753	-0.352645
ALMS1	0.00692017	-0.113197	-1.15052
ALOX12	0.0107588	0.0262864	0.119657
ALOX12B	0.00174176	-0.0242798	-0.269409
ALOX15	-0.00282002	-0.0405327	-0.378885
ALOX15B	-0.101237	-0.0852981	0.123508
ALOX5	-0.0145013	0.0656522	0.724815
ALOX5AP	0.0201953	0.045791	0.213935
ALOXE3	0.121389	0.0330867	-0.852601
ALPG	0.0351266	-0.0986212	-1.27816
ALPI	0.0370306	-0.0063956	-0.432386
ALPK1	0.095351	0.020815	-0.723698
ALPK2	-0.000618211	-0.0453734	-0.444831
ALPK3	0.0782066	0.0223936	-0.548376
ALPL	0.0659913	0.15081	0.768495
ALPP	0.0212755	-0.0353497	-0.555982
ALS2	-0.126922	0.00179963	1.17961
ALS2CL	-0.0194189	0.0306497	0.443099
ALX1	-0.0450694	-0.0688967	-0.248862
ALX3	0.128789	0.0814922	-0.468635
ALX4	-0.101754	-0.14592	-0.439319
ALYREF	-0.420885	-0.596751	-1.67255
AMACR	0.0690476	0.096963	0.235657
AMBN	0.10465	0.122082	0.137487
AMBP	0.00222844	-0.0122206	-0.161044
AMBRA1	-0.707448	-0.469651	2.20099
AMD1	-0.525105	-0.38845	1.25389
AMDHD1	-0.00801704	-0.0838339	-0.735693
AMDHD2	0.0288939	-0.0661183	-0.915438
AMELX	0.161979	0.0821218	-0.773526
AMELY	0.122159	0.0315454	-0.87425
AMER1	0.0388497	0.044457	0.0267641
AMER2	-0.0609071	-0.0466729	0.107546
AMER3	0.0678389	0.0685699	-0.0188981
AMFR	-0.0139512	-0.1007	-0.838061
AMH	-0.0299334	-0.0532597	-0.24417
AMHR2	-0.0441109	0.125767	1.56499
AMIGO1	0.0953604	0.126194	0.262985
AMIGO2	0.0104995	0.117508	0.976285
AMIGO3	-0.0309622	0.04642	0.698864
AMMECR1	0.0514705	0.0241639	-0.281441
AMMECR1L	-0.0358261	-0.025046	0.0752015
AMN	-0.10104	0.0254175	1.15841
AMN1	-0.0808076	-0.0267048	0.480876
AMOT	-0.0250303	-0.0491891	-0.251966
AMOTL1	-0.0604366	-0.0185518	0.366466
AMOTL2	0.0375768	0.0490676	0.0818573
AMPD1	0.00140197	0.00221366	-0.0181424
AMPD2	0.0908358	0.0218205	-0.672003
AMPD3	0.0793906	0.0693641	-0.119631
AMPH	-0.0169009	0.000562089	0.137781
AMT	0.0743385	0.0543416	-0.212995
AMTN	-0.126219	-0.0382565	0.797936
AMY1A	-0.104075	-0.0472691	0.506192
AMY1B	-0.104075	-0.0472691	0.506192
AMY1C	-0.104075	-0.0472691	0.506192
AMY2A	0.0913573	0.0549073	-0.367061
AMY2B	-0.0466781	0.018587	0.585399
AMZ1	0.00751492	0.0630345	0.494143
AMZ2	-0.0280289	0.0188636	0.413358
ANAPC1	-0.473332	-0.41285	0.540618
ANAPC10	-1.0152	-0.999256	0.12355
ANAPC11	-0.761689	-1.03461	-2.5814
ANAPC13	-0.441317	-0.327432	1.04067
ANAPC15	-0.685747	-0.486694	1.83819
ANAPC16	-0.118223	-0.114703	0.00721845
ANAPC2	-0.977071	-1.06536	-0.852433
ANAPC4	-1.05345	-0.684922	3.42516
ANAPC5	-1.01723	-0.854788	1.49537
ANAPC7	0.0448529	0.0146824	-0.30826
ANG	-0.0293212	-0.0685106	-0.392713
ANGEL1	0.0522832	0.0503145	-0.0441777
ANGEL2	-0.153823	-0.00439604	1.37349
ANGPT1	0.00983599	0.0725951	0.561933
ANGPT2	0.0268596	0.091166	0.576422
ANGPT4	-0.0101836	-0.0161296	-0.0814206
ANGPTL1	0.00583521	-0.0230628	-0.296344
ANGPTL2	0.0158515	0.00537238	-0.123869
ANGPTL3	0.0535529	0.103534	0.442277
ANGPTL4	0.0831181	0.0824422	-0.032072
ANGPTL5	0.047724	-0.0621983	-1.05506
ANGPTL6	-0.0454963	0.0175841	0.564942
ANGPTL7	0.0795385	-0.00435633	-0.811334
ANGPTL8	-0.0867475	-0.119051	-0.328232
ANHX	-0.0839966	-0.0350423	0.432664
ANK1	-0.0526221	-0.0520348	-0.0202436
ANK2	-0.0923626	0.145239	2.19916
ANK3	-0.0442583	0.00262141	0.413238
ANKAR	-0.0527739	-0.154406	-0.977422
ANKDD1A	0.0680219	-0.0492167	-1.12357
ANKDD1B	-0.131006	-0.0197185	1.01635
ANKEF1	-0.018777	0.0244505	0.379039
ANKFN1	-0.0665565	0.0721066	1.2727
ANKFY1	-0.070902	0.00709842	0.704653
ANKH	0.043206	0.0754278	0.275982
ANKHD1	-0.171785	-0.0475366	1.13772
ANKHD1-EIF4EBP3	-0.171785	-0.0475366	1.13772
ANKIB1	-0.100206	-0.0838108	0.127782
ANKK1	0.0620036	-0.00204992	-0.62554
ANKLE1	-0.162474	-0.248123	-0.827765
ANKLE2	-0.910647	-0.893847	0.131578
ANKMY1	0.00438545	0.0782117	0.665566
ANKMY2	0.0287038	0.0186168	-0.120198
ANKRA2	-0.0180125	-0.0731606	-0.54215
ANKRD1	-0.0937253	-0.0247232	0.620392
ANKRD10	0.149596	0.135347	-0.159167
ANKRD11	-0.16604	-0.147045	0.152122
ANKRD12	0.0671895	0.0835194	0.12717
ANKRD13A	-0.139649	-0.118037	0.176632
ANKRD13B	-0.0290866	-0.0244413	0.0177555
ANKRD13C	0.000676848	0.0692672	0.616537
ANKRD13D	-0.0108463	-0.135364	-1.19172
ANKRD16	-0.00755874	-0.0773754	-0.679507
ANKRD17	0.0679864	0.0124472	-0.545812
ANKRD18A	0.0466349	0.0155986	-0.316366
ANKRD18B	-0.171315	-0.0541714	1.07119
ANKRD2	0.00238856	-0.100569	-0.989841
ANKRD20A1	-0.391959	-0.483194	-0.880065
ANKRD20A2	-0.390464	-0.469903	-0.769611
ANKRD20A3	-0.390464	-0.469903	-0.769611
ANKRD20A4	-0.390159	-0.476856	-0.837573
ANKRD22	-0.0362492	0.118584	1.42412
ANKRD23	-0.027366	-0.034242	-0.0901299
ANKRD24	-0.115396	-0.0653408	0.442972
ANKRD26	-0.0760192	0.0240489	0.911294
ANKRD27	0.0324556	0.066326	0.291419
ANKRD28	0.0142723	-0.074795	-0.85977
ANKRD29	-0.177952	-0.130487	0.41872
ANKRD30A	-0.107962	-0.126837	-0.20249
ANKRD30B	-0.134081	0.00344152	1.26201
ANKRD30BL	-0.0438974	-0.0664521	-0.236946
ANKRD31	0.00728457	-0.0852392	-0.892136
ANKRD33	0.0315176	0.110794	0.716597
ANKRD33B	0.122368	0.0937122	-0.294076
ANKRD34A	-0.0413869	-0.0436772	-0.0471886
ANKRD34B	-0.0322278	-0.0189136	0.0989311
ANKRD34C	0.0400187	0.0324108	-0.0969841
ANKRD35	-0.168671	-0.113373	0.492072
ANKRD36	-0.106182	-0.208738	-0.986078
ANKRD36B	-0.143426	-0.143681	-0.0281265
ANKRD36C	0.0244567	0.0739453	0.437668
ANKRD37	0.130272	0.0684114	-0.60501
ANKRD39	-0.0675014	-0.136291	-0.669888
ANKRD40	-0.162902	-0.104811	0.518229
ANKRD40CL	-0.0852942	-0.176429	-0.879128
ANKRD42	-0.0218782	0.062181	0.761387
ANKRD44	0.0491091	0.0589	0.0659383
ANKRD45	-0.0386422	-0.0573186	-0.200629
ANKRD46	0.0521229	0.0429774	-0.111381
ANKRD49	-1.33708	-0.870134	4.34673
ANKRD50	0.0463407	-0.038146	-0.816876
ANKRD52	0.0394261	-0.0476971	-0.841565
ANKRD53	0.0769847	0.0522318	-0.257529
ANKRD54	0.0108751	0.029983	0.153183
ANKRD55	-0.0729931	-0.0257926	0.416242
ANKRD6	-0.093372	-0.0137443	0.719892
ANKRD60	0.0532493	0.142645	0.811362
ANKRD61	-0.0126199	0.0635232	0.687261
ANKRD62	-0.129068	-0.077973	0.452714
ANKRD63	0.00523664	-0.0425988	-0.473674
ANKRD65	-0.0739444	-0.0147264	0.528774
ANKRD66	0.0146568	-0.14164	-1.48931
ANKRD7	-0.138131	0.00174429	1.28405
ANKRD9	0.035265	-0.000748187	-0.362971
ANKS1A	0.0323339	3.64826e-05	-0.328176
ANKS1B	0.0328656	0.0145623	-0.197135
ANKS3	0.0184395	0.0553453	0.319843
ANKS4B	0.0369296	-0.0100017	-0.465208
ANKS6	-0.130264	-0.0840888	0.40664
ANKUB1	0.000256476	-0.111635	-1.07349
ANKZF1	0.0963896	0.0340745	-0.609262
ANLN	-0.270379	-0.288113	-0.191807
ANO1	-0.0370248	0.0566176	0.851124
ANO10	-0.0573387	-0.0630696	-0.0794067
ANO2	-0.00422667	-0.0138152	-0.11553
ANO3	-0.0464774	0.0715812	1.07976
ANO4	-0.0817067	-0.0324531	0.435468
ANO5	0.152673	0.0952853	-0.563118
ANO6	-0.00354021	0.0589875	0.559767
ANO7	0.0520298	0.084541	0.278692
ANO8	-0.121577	-0.147758	-0.2709
ANO9	-0.0393749	-0.0359016	0.0067807
ANOS1	-0.000558099	-0.00213831	-0.0405402
ANP32A	0.0146525	0.0697485	0.490175
ANP32B	-0.00793497	-0.151134	-1.36666
ANP32D	-0.0904007	0.00648455	0.88149
ANP32E	-0.214429	-0.14879	0.588899
ANPEP	0.0451368	0.087069	0.36691
ANTXR1	-0.075984	-0.020681	0.492114
ANTXR2	-0.00263174	0.0471659	0.440562
ANTXRL	-0.0850308	-0.0651881	0.160064
ANXA1	-0.0352904	0.0399696	0.678992
ANXA10	0.00056563	0.102996	0.933416
ANXA11	-0.0771442	-0.0156122	0.550443
ANXA13	-0.00575608	0.108366	1.0429
ANXA2	0.0970488	0.0316183	-0.638434
ANXA2R	0.0298721	0.0608349	0.264193
ANXA3	-0.00938246	0.0643143	0.664353
ANXA4	0.10192	0.0878773	-0.157242
ANXA5	0.000172919	-0.0371018	-0.374783
ANXA6	-0.128008	0.0143115	1.30693
ANXA7	0.0246373	-0.00891817	-0.339957
ANXA8	-0.191643	-0.0598085	1.20876
ANXA8L1	-0.206719	-0.0982522	0.989937
ANXA9	0.00275076	-0.042148	-0.446175
AOAH	0.053251	0.037329	-0.174837
AOC1	-0.0521085	-0.00320244	0.432213
AOC2	-0.0648218	-0.0832439	-0.198247
AOC3	-0.18583	-0.153964	0.272648
AOPEP	-0.0129556	-0.00575532	0.04168
AOX1	0.0856017	0.0928951	0.0425519
AP000295.1	0.0682233	-0.109454	-1.68951
AP000311.1	-0.754405	-0.659638	0.861659
AP000350.4	-0.0726353	-0.219597	-1.40189
AP000471.1	0.159786	0.100345	-0.58235
AP000552.3	-0.720441	-0.583683	1.25486
AP000646.1	0.0483444	0.0485939	-0.0234067
AP000721.1	-0.428717	-0.42826	-0.0214645
AP000781.2	-0.0519112	0.0213129	0.659928
AP000812.4	-0.138694	-0.15718	-0.198844
AP000812.5	-0.0644029	0.0937265	1.45498
AP001267.5	-0.514296	-0.373053	1.29686
AP001273.2	-0.402749	-0.333187	0.625635
AP001453.5	-0.161946	-0.0788225	0.75263
AP001458.2	-0.194459	-0.284638	-0.870184
AP001781.2	-0.0319544	-0.0272232	0.0185595
AP002495.1	-0.117106	-0.0753434	0.365324
AP002512.3	-0.0649928	-0.0420334	0.189248
AP002748.4	-0.0828143	-0.0867107	-0.0622293
AP002956.1	-0.0959372	0.00885549	0.955536
AP003108.2	-0.413055	-0.960668	-5.15359
AP003419.1	-0.012894	-0.0893196	-0.741392
AP004243.1	-0.175299	-0.1021	0.659691
AP1AR	0.0941733	0.151833	0.51418
AP1B1	-0.0131286	-0.0927311	-0.771141
AP1G1	0.0363727	-0.0558837	-0.889632
AP1G2	-0.145682	-0.155093	-0.113871
AP1M1	-0.173761	-0.296677	-1.17673
AP1M2	-0.128905	-0.122895	0.0305335
AP1S1	-0.0136596	0.000381091	0.105734
AP1S2	-0.209548	-0.0858008	1.13303
AP1S3	0.0222203	0.0767813	0.485167
AP2A1	-0.136196	-0.245477	-1.04905
AP2A2	-0.00462554	-0.0334809	-0.295944
AP2B1	0.0191299	-0.265306	-2.68921
AP2M1	-1.19314	-0.992495	1.85312
AP2S1	-1.23801	-0.731827	4.71416
AP3B1	-0.112141	-0.0296715	0.746499
AP3B2	0.0741181	0.0950155	0.16994
AP3D1	-0.226994	-0.178787	0.425662
AP3M1	0.0368456	-0.037353	-0.720539
AP3M2	0.00456548	-0.00980681	-0.160325
AP3S1	-0.0761539	-0.123292	-0.467144
AP3S2	-0.0539171	0.0514758	0.961155
AP4B1	0.058645	0.069013	0.0713429
AP4E1	0.0569655	-0.04061	-0.939441
AP4M1	-0.0397822	-0.113314	-0.714291
AP4S1	0.0346567	0.0397883	0.0223091
AP5B1	0.0124135	-0.0787974	-0.879842
AP5M1	0.029505	0.0950149	0.587691
AP5S1	0.0148194	-0.013932	-0.294971
AP5Z1	-0.0489081	0.0465729	0.868342
APAF1	-0.0366749	-0.0186389	0.143146
APBA1	0.0375253	-0.0182529	-0.54805
APBA2	0.0730895	0.114373	0.36084
APBB1	0.0566748	-0.0128603	-0.67687
APBB1IP	-0.0687794	-0.052681	0.125002
APBB2	0.0501868	-0.0413306	-0.882712
APBB3	0.0276457	0.0846598	0.508137
APC	-0.16875	-0.244164	-0.731925
APC2	0.0221361	0.0186751	-0.058152
APCDD1	-0.0419936	0.0923795	1.23253
APCDD1L	0.00684437	0.0396901	0.281825
APCS	0.116361	0.036391	-0.77458
APEH	0.0521642	0.0302864	-0.230607
APELA	-0.253152	-0.0570045	1.81098
APEX1	0.00250816	-0.496912	-4.70231
APEX2	0.00136301	0.132848	1.20548
APH1A	-0.0667195	0.106439	1.59571
APH1B	-0.0137891	-0.00565201	0.0504526
API5	-0.235353	-0.340698	-1.01219
APIP	-0.0645165	0.042968	0.980742
APLF	0.00364577	-0.0049674	-0.106397
APLN	0.0546847	-0.0866782	-1.34947
APLNR	-0.141799	-0.0810433	0.543173
APLP1	-0.198449	-0.0666393	1.20852
APLP2	0.000373561	0.011488	0.0783322
APMAP	-0.0119023	0.00379444	0.121241
APOA1	-0.253756	-0.102848	1.38736
APOA2	-0.0754992	-0.0517896	0.196274
APOA4	-0.0797821	-0.103294	-0.245909
APOA5	0.0492984	-0.014718	-0.625193
APOB	-0.0783758	-0.0133544	0.583118
APOBEC1	0.102974	0.00520403	-0.941265
APOBEC2	-0.0551241	0.0583564	1.03689
APOBEC3A	0.0332785	-0.032866	-0.64512
APOBEC3B	-0.0391247	-0.0582797	-0.205111
APOBEC3C	-0.0485031	-0.102731	-0.533532
APOBEC3D	-0.0273665	0.0273191	0.486333
APOBEC3F	0.0969753	-0.0122734	-1.04875
APOBEC3G	-0.158665	-0.178509	-0.211565
APOBEC3H	-0.11277	-0.0744249	0.333322
APOBEC4	-0.0486579	-0.0578442	-0.111764
APOBR	0.0973071	0.115216	0.141951
APOC1	0.0468133	0.0471371	-0.0227109
APOC2	0.0885623	-0.0546641	-1.36691
APOC3	0.0277359	0.0803384	0.466827
APOC4	-0.0336996	-0.0528915	-0.205455
APOC4-APOC2	0.0252191	-0.0587806	-0.812316
APOD	0.1379	0.106437	-0.320358
APOE	0.0376526	0.0162184	-0.226453
APOF	0.0131742	-0.112535	-1.20288
APOH	0.0448152	-0.0555078	-0.965167
APOL1	-0.060828	0.0171598	0.704535
APOL2	-0.109683	-0.0836193	0.218321
APOL3	0.00454697	0.0334081	0.244512
APOL4	0.0302266	0.0055484	-0.25683
APOL5	-0.0556734	-0.0146617	0.358291
APOL6	-0.0516385	-0.0706443	-0.203713
APOLD1	-0.0860806	0.00480249	0.825286
APOM	-0.0958576	-0.0615074	0.295912
APOO	0.0566931	-0.0407468	-0.938171
APOOL	-0.00933586	0.0334848	0.37523
APOPT1	-0.10211	-0.141098	-0.390821
APP	-0.00587394	-0.106208	-0.965275
APPBP2	-0.016427	-0.1308	-1.09673
APPL1	-0.0703656	0.0439696	1.04489
APPL2	-0.0169872	0.0332737	0.444901
APRT	-0.00761381	-0.0636103	-0.550094
APTX	-0.0794648	-0.114138	-0.350419
AQP1	-0.125318	-0.0693882	0.497979
AQP10	-0.0533318	-0.0400308	0.0988072
AQP11	-0.12613	-0.0654677	0.542296
AQP12A	0.0119478	-0.000636796	-0.143585
AQP12B	0.00457741	-0.0145854	-0.205184
AQP2	0.0430237	0.102276	0.529094
AQP3	0.0550825	0.0151231	-0.399922
AQP4	-0.239186	-0.235257	0.0110412
AQP5	0.0520231	0.128064	0.686307
AQP6	0.0519819	0.148415	0.877259
AQP7	-0.0809011	-0.127322	-0.460425
AQP8	0.0712748	-0.013765	-0.822056
AQP9	-0.0217655	-0.0332905	-0.133663
AQR	-1.33095	-1.10558	2.08467
AR	-0.0596887	0.0814006	1.29542
ARAF	-0.043496	0.0772097	1.10454
ARAP1	-0.165913	-0.0777552	0.799771
ARAP2	0.00740466	-0.0501886	-0.565046
ARAP3	0.141841	0.0758774	-0.643431
ARC	0.123918	0.0417086	-0.795553
ARCN1	-1.03857	-0.730903	2.85526
AREG	0.0397093	0.116625	0.694493
AREL1	-0.0353878	-0.0303524	0.0214091
ARF1	-0.158383	-0.310663	-1.4517
ARF3	-0.0380646	0.098366	1.25179
ARF4	0.0446241	-0.0315236	-0.73879
ARF5	0.0510226	0.0209519	-0.307325
ARF6	-0.0694299	-0.111097	-0.415914
ARFGAP1	0.0350917	0.0685753	0.287797
ARFGAP2	0.0808837	-0.00320861	-0.813184
ARFGAP3	0.00219983	-0.00311284	-0.0754909
ARFGEF1	0.0544577	-0.0804398	-1.28892
ARFGEF2	0.039567	0.0115376	-0.28821
ARFGEF3	0.0781275	0.0814296	0.00517847
ARFIP1	-0.0804561	0.0270195	0.980659
ARFIP2	0.0294353	0.121626	0.837528
ARFRP1	-1.27366	-1.30064	-0.278417
ARG1	0.0380025	0.0769297	0.338771
ARG2	0.0700914	0.122306	0.463197
ARGFX	0.090074	0.0987087	0.0551126
ARGLU1	-0.767491	-0.655739	1.0207
ARHGAP1	-0.180181	-0.110486	0.626882
ARHGAP10	0.0171076	-0.00946474	-0.274567
ARHGAP11A	-0.0433559	0.112172	1.43062
ARHGAP11B	-0.0206993	0.0272683	0.423426
ARHGAP12	0.0419837	0.0396181	-0.0478949
ARHGAP15	-0.0355209	0.00125221	0.3186
ARHGAP17	0.108346	0.146459	0.331149
ARHGAP18	0.0602324	-0.0937684	-1.46781
ARHGAP19	-0.0790995	-0.0974202	-0.197298
ARHGAP20	-0.0503661	0.00582564	0.500436
ARHGAP21	-0.0137045	-0.104294	-0.874022
ARHGAP22	-0.0298645	-0.104458	-0.724233
ARHGAP23	-0.0567229	-0.0603965	-0.0601435
ARHGAP24	-0.155603	-0.0824626	0.659144
ARHGAP25	-0.0767535	-0.0374855	0.341962
ARHGAP26	0.140908	0.182615	0.364798
ARHGAP27	-0.149778	-0.245224	-0.9195
ARHGAP28	-0.0317201	-0.015187	0.129072
ARHGAP29	-0.0603535	-0.102748	-0.422728
ARHGAP30	0.0290321	0.00770495	-0.22545
ARHGAP31	0.0521543	0.000509059	-0.509349
ARHGAP32	0.000538431	-0.00169403	-0.0466479
ARHGAP33	-0.0340432	-0.028961	0.0218467
ARHGAP35	-0.00560507	-0.0737279	-0.663645
ARHGAP36	-0.0576454	0.0463337	0.947917
ARHGAP39	-0.249484	-0.12468	1.14292
ARHGAP4	-0.0167986	0.0410227	0.515696
ARHGAP40	0.0600684	0.136992	0.694575
ARHGAP42	-0.284402	-0.131136	1.40944
ARHGAP44	0.0117989	-0.0148706	-0.275476
ARHGAP5	0.0175792	0.0562238	0.336125
ARHGAP6	0.0396213	0.0148035	-0.258136
ARHGAP8	-0.0766378	0.01541	0.836192
ARHGAP9	-0.011017	-0.0788811	-0.661223
ARHGDIA	-0.160671	-0.0635034	0.884135
ARHGDIB	-0.00630454	0.0277818	0.293442
ARHGDIG	0.0404559	0.0228158	-0.190925
ARHGEF1	-0.0334587	-0.150776	-1.1243
ARHGEF10	0.062756	0.0634184	-0.0195401
ARHGEF10L	0.0918163	0.0728209	-0.203616
ARHGEF11	0.00210518	0.0401594	0.330597
ARHGEF12	0.043679	0.0268494	-0.183335
ARHGEF15	-0.000463877	0.0744122	0.675396
ARHGEF16	-0.0170486	-0.0801498	-0.616622
ARHGEF17	-0.0742	-0.064652	0.0636644
ARHGEF18	-0.14258	-0.212572	-0.681152
ARHGEF19	0.123793	0.0158342	-1.03667
ARHGEF2	-0.0487086	-0.107796	-0.579037
ARHGEF25	0.0457493	0.0944993	0.430752
ARHGEF26	-0.0117701	-0.00515274	0.0362215
ARHGEF28	0.0030092	-0.0558199	-0.576619
ARHGEF3	0.0816027	0.00450363	-0.747699
ARHGEF33	0.0649062	-0.0506199	-1.10753
ARHGEF35	-0.137702	-0.141188	-0.0583913
ARHGEF37	-0.118159	-0.0872426	0.26376
ARHGEF38	0.0683825	0.0306996	-0.378606
ARHGEF39	-0.0371782	-0.0691031	-0.324688
ARHGEF4	-0.0221328	0.0706819	0.843374
ARHGEF40	-0.0346396	-0.0944027	-0.585365
ARHGEF5	-0.249765	-0.308222	-0.573131
ARHGEF6	0.0572668	0.0786976	0.174935
ARHGEF7	-0.027594	0.0375346	0.584121
ARHGEF9	-0.176238	-0.134382	0.366188
ARID1A	-0.844749	-0.952445	-1.03421
ARID1B	0.0315002	-0.0715369	-0.990582
ARID2	-0.590709	-0.447351	1.31666
ARID3A	-0.17859	-0.103876	0.673878
ARID3B	0.112614	0.0825111	-0.307628
ARID3C	0.127334	0.00493669	-1.17187
ARID4A	-0.0604586	-0.0715209	-0.129331
ARID4B	-0.228928	-0.345057	-1.11318
ARID5A	-0.130789	-0.0750559	0.496141
ARID5B	0.0541251	-0.0179336	-0.700501
ARIH1	-0.778005	-0.754208	0.197099
ARIH2	-0.105257	-0.245713	-1.34098
ARIH2OS	0.106023	0.125487	0.156519
ARL1	-0.863302	-1.05674	-1.83713
ARL10	-0.0567427	-0.0314888	0.210734
ARL11	-0.0499862	0.0271978	0.697009
ARL13A	-0.0130648	0.00206791	0.11596
ARL13B	-0.027734	-0.0872769	-0.583303
ARL14	0.0501801	0.0922739	0.368423
ARL14EP	-0.172094	-0.0988579	0.660036
ARL14EPL	0.0340703	0.0193052	-0.164004
ARL15	-0.00754148	0.0114386	0.151987
ARL16	-0.08651	-0.0355265	0.451666
ARL17A	-0.151725	-0.0236962	1.17312
ARL17B	-0.151725	-0.0236962	1.17312
ARL2	-1.52972	-1.12063	3.80492
ARL2BP	0.0231856	0.0417319	0.147924
ARL3	-0.0190069	-0.00720895	0.0847328
ARL4A	-0.318834	-0.263491	0.492489
ARL4C	0.0358621	0.0160783	-0.210998
ARL4D	-0.0444788	-0.0540553	-0.115418
ARL5A	-0.0731951	0.0820771	1.42823
ARL5B	0.0941203	0.0839577	-0.120905
ARL5C	-0.0525368	-0.0929105	-0.403802
ARL6	0.0440541	-0.023628	-0.659519
ARL6IP1	-0.0670997	0.0434392	1.00934
ARL6IP4	-0.0314764	-0.102109	-0.687151
ARL6IP5	-0.224206	-0.0407808	1.69185
ARL6IP6	-0.0511563	-0.0240184	0.228376
ARL8A	-0.034048	0.0169922	0.452198
ARL8B	-0.00523298	-0.022216	-0.184772
ARL9	-0.0117679	-0.0613615	-0.490138
ARMC1	0.0419066	-0.011718	-0.527884
ARMC10	-0.0531608	-0.00866065	0.390956
ARMC12	-0.0481729	0.0172681	0.587046
ARMC2	0.013346	-0.152656	-1.58019
ARMC3	0.0367167	0.0239016	-0.145744
ARMC4	-0.0381494	-0.0207976	0.136739
ARMC5	-0.149983	-0.367492	-2.06249
ARMC6	-0.285088	-0.11055	1.60862
ARMC7	-0.961775	-1.01031	-0.480201
ARMC8	0.0209464	0.0194023	-0.0402022
ARMC9	-0.0607888	0.0177203	0.709416
ARMCX1	-0.0481386	-0.081661	-0.339647
ARMCX2	0.0233734	-0.0143499	-0.378984
ARMCX3	-0.0827069	-0.144868	-0.607824
ARMCX4	0.0526753	0.12148	0.618547
ARMCX5	0.103133	0.0641643	-0.390644
ARMCX5-GPRASP2	0.027486	-0.0669262	-0.909819
ARMCX6	-0.080255	-0.127733	-0.470332
ARMH1	-0.0376166	0.012834	0.446676
ARMH2	0.0369714	0.0251506	-0.136434
ARMH3	0.14165	0.0874139	-0.533607
ARMH4	0.0544202	-0.114881	-1.61108
ARMS2	0.0236725	0.0277794	0.012714
ARMT1	0.0459708	0.0249467	-0.222612
ARNT	-0.0329866	0.00284981	0.309829
ARNT2	0.0264088	0.0915579	0.584314
ARNTL	0.0429393	0.00677948	-0.364344
ARNTL2	-0.103963	-0.106403	-0.048592
ARPC1A	-0.111552	-0.0276139	0.760253
ARPC1B	-0.0842658	-0.0717499	0.0914561
ARPC2	-0.293926	-0.777079	-4.54999
ARPC3	-0.325931	-0.610654	-2.69189
ARPC4	-0.869188	-0.957056	-0.848537
ARPC4-TTLL3	-0.517837	-0.471922	0.404202
ARPC5	-0.207926	-0.0226491	1.70919
ARPC5L	-0.0402562	-0.0730282	-0.33262
ARPIN	0.0825178	0.0575481	-0.259559
ARPIN-AP3S2	0.0455663	0.0806372	0.302661
ARPP19	0.0999024	0.0569103	-0.428321
ARPP21	0.0480609	0.0669932	0.151539
ARR3	0.0972578	0.0440495	-0.523985
ARRB1	-0.0284729	0.00194874	0.259125
ARRB2	-0.00501009	-0.0272859	-0.234334
ARRDC1	-0.0249927	-0.0116835	0.0988848
ARRDC2	-0.0766175	-0.225961	-1.4242
ARRDC3	-0.0708044	-0.00248543	0.613996
ARRDC4	0.0431837	0.115949	0.655635
ARRDC5	-0.0914598	-0.0312132	0.538406
ARSA	-0.0594744	0.0154446	0.675799
ARSB	-0.07826	-0.0825061	-0.0655033
ARSD	-0.00960613	0.0314683	0.358878
ARSE	0.0440201	0.057774	0.103048
ARSF	0.130752	-0.0293344	-1.52479
ARSG	-0.0827042	-0.157513	-0.72625
ARSH	0.0479623	0.0724857	0.203894
ARSI	-0.134845	-0.0061372	1.17947
ARSJ	0.0451924	0.0446651	-0.0306813
ARSK	-0.0495044	-0.10941	-0.586699
ART1	0.0485664	-0.0584651	-1.02799
ART3	0.0506323	0.0922745	0.364195
ART4	0.076723	0.0966489	0.160843
ART5	0.0737208	0.080675	0.0393765
ARTN	-0.0522608	0.0578903	1.00571
ARV1	0.0668311	0.0679659	-0.0151163
ARVCF	-0.44618	-0.357772	0.80211
ARX	0.0737733	0.0758708	-0.00610214
AS3MT	0.0476319	0.215556	1.5467
ASAH1	-0.039863	0.0224775	0.558013
ASAH2	0.00379866	-0.0555938	-0.581894
ASAH2B	-0.121431	-0.104396	0.133773
ASAP1	0.0191528	0.0256021	0.0346483
ASAP2	0.0104598	0.0491629	0.336672
ASAP3	0.0703609	-0.0489575	-1.14304
ASB1	0.0500876	0.0160297	-0.344662
ASB10	-0.0107465	0.0459296	0.504972
ASB11	0.0441155	0.0287107	-0.169994
ASB12	0.0090418	0.0416122	0.279246
ASB13	-0.0217424	0.0281389	0.441346
ASB14	0.0495276	0.101208	0.458188
ASB15	-0.0581992	-0.0373323	0.169655
ASB16	-0.0328251	-0.133488	-0.968351
ASB17	0.18029	0.112372	-0.661721
ASB18	-0.0577873	-0.0333891	0.202722
ASB2	0.0606075	0.036346	-0.252927
ASB3	0.0598056	-0.0380351	-0.941924
ASB4	-0.0247649	-0.0668265	-0.419608
ASB5	0.132879	0.110762	-0.232843
ASB6	-0.194843	-0.0647741	1.19222
ASB7	0.13864	0.154056	0.118612
ASB8	-0.0144731	0.142583	1.44493
ASB9	0.0768018	0.0180126	-0.576245
ASCC1	-0.162129	-0.162972	-0.0336425
ASCC2	-0.218706	-0.130371	0.801421
ASCC3	-0.800471	-0.686795	1.03872
ASCL1	-0.0243991	0.0282268	0.467046
ASCL2	0.0604059	-0.00347348	-0.62391
ASCL3	0.00273463	-0.0216097	-0.253704
ASCL4	0.00921391	0.045055	0.309873
ASCL5	0.0787229	0.011003	-0.659873
ASDURF	-0.335583	-0.461361	-1.20353
ASF1A	-0.265656	-0.360244	-0.911465
ASF1B	-0.176116	-0.16827	0.0477316
ASGR1	-0.0599757	-0.0272173	0.281007
ASGR2	-0.0597825	-0.00533083	0.484143
ASH1L	-0.111958	-0.0391873	0.655681
ASH2L	-0.265846	-0.474827	-1.98264
ASIC1	-0.000714934	0.102255	0.938469
ASIC2	-0.0527923	-0.114656	-0.605034
ASIC3	-0.0294413	-0.030251	-0.0333245
ASIC4	-0.0232436	0.0251376	0.427298
ASIC5	0.00230725	0.0356529	0.286505
ASIP	-0.0558157	0.0752373	1.20144
ASL	-0.0459042	-0.0915247	-0.452934
ASMT	0.0437679	0.0137811	-0.30654
ASMTL	-0.0573357	-0.0831677	-0.267633
ASNA1	-0.526821	-0.420308	0.971647
ASNS	0.0368779	0.00062281	-0.365236
ASNSD1	-0.142431	-0.0330188	0.998794
ASPA	-0.0510922	-0.131189	-0.77577
ASPDH	-0.110299	-0.178245	-0.661994
ASPG	-0.0276076	-0.00185801	0.215376
ASPH	0.0503166	-0.0155506	-0.642523
ASPHD1	0.00952624	-0.0311965	-0.407071
ASPHD2	-0.0530641	-0.00703717	0.405253
ASPM	-0.234032	-0.231299	-0.000151387
ASPN	-0.0193935	-0.0504632	-0.316679
ASPRV1	0.0225892	-0.00512111	-0.285223
ASPSCR1	-0.0743642	-0.0739661	-0.0220149
ASRGL1	0.0123655	-0.0796254	-0.887146
ASS1	0.045462	-0.0195351	-0.634376
ASTE1	0.0403437	0.0507949	0.0721221
ASTL	-0.0603899	-0.0912088	-0.314331
ASTN1	-0.0383671	-0.0757281	-0.375592
ASTN2	0.0204487	0.00278973	-0.191102
ASXL1	0.115417	-0.00398936	-1.14387
ASXL2	0.0297154	0.104405	0.673647
ASXL3	-0.193466	-0.235192	-0.416469
ASZ1	-0.197322	-0.162884	0.296731
ATAD1	0.203639	0.236145	0.278639
ATAD2	0.0371678	-0.0295337	-0.650336
ATAD2B	0.0965241	0.125493	0.245524
ATAD3A	-0.413973	-0.462543	-0.480553
ATAD3B	-0.0684969	-0.0857341	-0.187153
ATAD3C	0.00943989	0.0627853	0.473784
ATAD5	-0.230891	-0.0563645	1.60853
ATAT1	-0.0391533	-0.0580938	-0.203102
ATCAY	-0.0573837	-0.104176	-0.463902
ATE1	-0.108268	-0.0742617	0.292688
ATF1	-0.0596244	-0.0330444	0.223153
ATF2	0.0251087	0.0431751	0.143431
ATF3	0.0182446	0.0595412	0.360958
ATF4	-0.0708858	-0.203606	-1.26853
ATF5	-0.132756	-0.13845	-0.0790546
ATF6	-0.0216487	-0.05453	-0.333644
ATF6B	-0.041579	-0.0352106	0.0338906
ATF7	-0.0627426	-0.0499804	0.0937621
ATF7-NPFF	-0.0627426	-0.0499804	0.0937621
ATF7IP	-0.269683	-0.184593	0.771039
ATF7IP2	0.133488	0.0794774	-0.531503
ATG10	-0.0957438	0.0477623	1.31805
ATG101	0.0398563	0.0702867	0.259207
ATG12	-0.0969895	-0.132162	-0.355098
ATG13	-0.0845826	0.0179317	0.934202
ATG14	0.0662086	-0.0807569	-1.40193
ATG16L1	0.0383767	-0.0508378	-0.861147
ATG16L2	-0.0423638	-0.198043	-1.48352
ATG2A	-0.0751306	-0.0964845	-0.225701
ATG2B	-0.127215	0.0178638	1.33278
ATG3	-0.0322645	-0.09776	-0.639042
ATG4A	0.094439	-0.0266735	-1.15984
ATG4B	-0.00233191	0.0311516	0.287796
ATG4C	0.0838926	-0.1182	-1.91814
ATG4D	-0.0211315	-0.0863477	-0.636428
ATG5	-0.0651492	-0.150872	-0.82845
ATG7	0.0124908	-0.0785084	-0.87786
ATG9A	-0.147123	-0.291813	-1.38063
ATG9B	-0.0546943	-0.00244596	0.463511
ATIC	-1.49374	-1.32273	1.5756
ATL1	-0.00187728	0.030288	0.275453
ATL2	-1.01386	-1.22915	-2.04167
ATL3	-0.0360657	-0.151785	-1.10934
ATM	-0.291709	-0.365982	-0.721241
ATMIN	-0.177673	-0.234359	-0.556557
ATN1	0.146958	0.0809838	-0.643522
ATOH1	0.0915964	0.140261	0.429956
ATOH7	-0.0860549	-0.154421	-0.665927
ATOH8	0.0465494	-0.0394469	-0.831012
ATOX1	-0.0215106	0.0885448	1.00482
ATP10A	-0.0360044	0.0354642	0.64349
ATP10B	0.044529	0.138145	0.850873
ATP10D	-0.0168316	-0.0891491	-0.702924
ATP11A	0.0955464	0.0147477	-0.782342
ATP11B	0.00580798	-0.0510584	-0.55824
ATP11C	0.150214	0.150793	-0.0203194
ATP12A	-0.143365	-0.170691	-0.281625
ATP13A1	-0.192025	-0.165124	0.226154
ATP13A2	0.0935125	0.0386103	-0.539848
ATP13A3	-0.10997	-0.0996938	0.0704818
ATP13A4	-0.0313597	0.0721754	0.943759
ATP13A5	0.0528195	0.0492774	-0.0589116
ATP1A1	-1.16762	-0.927568	2.22206
ATP1A2	0.015839	0.104424	0.803764
ATP1A3	-0.0284348	-0.0499767	-0.227461
ATP1A4	-0.0722015	0.0117	0.75991
ATP1B1	-0.089052	-0.188488	-0.956864
ATP1B2	0.0177459	0.056579	0.33789
ATP1B3	-0.55412	-0.48717	0.601177
ATP1B4	0.0312431	-0.0623562	-0.902208
ATP23	0.0305006	-0.0395984	-0.68215
ATP2A1	0.104984	0.0721447	-0.333255
ATP2A2	-1.16446	-1.41638	-2.38469
ATP2A3	-0.0341639	0.0136749	0.42222
ATP2B1	-0.216711	-0.244283	-0.283927
ATP2B2	0.0187284	-0.00173147	-0.217329
ATP2B3	0.0341843	0.06599	0.272085
ATP2B4	-0.0721876	-0.0305738	0.363929
ATP2C1	0.0780895	0.162419	0.763916
ATP2C2	0.0198265	-0.0955517	-1.10614
ATP4A	0.0534129	0.0115391	-0.41785
ATP4B	0.0696623	-0.0108803	-0.779944
ATP5F1A	-1.74116	-1.34002	3.73051
ATP5F1B	-0.869144	-0.528024	3.16851
ATP5F1C	-0.722832	-0.980864	-2.44195
ATP5F1D	-1.06439	-0.85745	1.912
ATP5F1E	-0.734959	-0.854504	-1.14516
ATP5IF1	0.0230416	-0.0215497	-0.443296
ATP5MC1	-0.0952243	-0.0545248	0.355367
ATP5MC2	-0.0149199	0.0598351	0.674264
ATP5MC3	-0.0790278	-0.0873246	-0.103434
ATP5MD	-0.108804	-0.000860753	0.98504
ATP5ME	-0.603496	-0.619767	-0.178101
ATP5MF	-0.744288	-0.745269	-0.0349274
ATP5MF-PTCD1	-0.932357	-0.951355	-0.203639
ATP5MG	-0.811341	-0.417851	3.6589
ATP5MGL	-0.00716584	0.0268699	0.292968
ATP5MPL	-0.0438953	0.0265261	0.633683
ATP5PB	-0.801145	-0.55135	2.31333
ATP5PD	-1.43511	-1.03663	3.70568
ATP5PF	-0.251047	-0.382206	-1.25391
ATP5PO	-0.4888	-0.412143	0.692071
ATP6AP1	-0.302696	-0.40565	-0.989801
ATP6AP1L	-0.0300123	0.148532	1.64615
ATP6AP2	-0.310555	-0.314055	-0.058518
ATP6V0A1	-0.125345	0.0165521	1.30298
ATP6V0A2	0.0576996	-0.00958793	-0.655824
ATP6V0A4	-0.13395	-0.0636754	0.632312
ATP6V0B	-0.974412	-0.642036	3.08663
ATP6V0C	-1.44643	-1.38728	0.528103
ATP6V0D1	-0.750477	-0.713726	0.318399
ATP6V0D2	-0.113703	-0.112853	-0.017788
ATP6V0E1	0.0155906	0.0257186	0.0690959
ATP6V0E2	-0.0515782	-0.046321	0.0234853
ATP6V1A	-1.19924	-1.3275	-1.22682
ATP6V1B1	-0.0651243	-0.100793	-0.359744
ATP6V1B2	-1.16327	-1.44934	-2.70454
ATP6V1C1	-0.498058	-0.732627	-2.22225
ATP6V1C2	0.0337028	0.114912	0.734696
ATP6V1D	-1.17441	-0.985591	1.74233
ATP6V1E1	-0.78308	-0.63082	1.40002
ATP6V1E2	-0.0029094	0.0460888	0.433076
ATP6V1F	-1.14993	-1.22682	-0.745694
ATP6V1FNB	-0.00827382	0.0127529	0.171151
ATP6V1G1	-0.442313	-0.518417	-0.738383
ATP6V1G2	0.0655344	-0.0522615	-1.12878
ATP6V1G3	-0.00766358	0.0437816	0.45599
ATP6V1H	-0.490355	-0.371657	1.08575
ATP7A	-0.0616734	-0.105553	-0.436635
ATP7B	-0.0364474	-0.0488084	-0.141491
ATP8A1	-0.034771	-0.0093973	0.211856
ATP8A2	-0.085917	-0.0757687	0.0692863
ATP8B1	0.189781	0.0491444	-1.34267
ATP8B2	-0.175436	-0.21386	-0.385543
ATP8B3	-0.141467	-0.127349	0.106455
ATP8B4	0.0261768	0.0629798	0.318881
ATP9A	0.0767761	0.0191799	-0.565074
ATP9B	-0.0217358	-0.049983	-0.29025
ATPAF1	-0.076869	0.01392	0.824405
ATPAF2	-0.839578	-0.79832	0.360589
ATPSCKMT	0.054043	0.00255945	-0.507836
ATR	-1.23504	-1.76351	-4.97432
ATRAID	0.0207617	0.0781586	0.511722
ATRIP	-0.702669	-0.854995	-1.45212
ATRN	0.0149602	-0.0179672	-0.334075
ATRNL1	0.132353	0.0405151	-0.885711
ATRX	-0.265464	-0.168279	0.884291
ATXN1	-0.0718563	-0.144261	-0.703743
ATXN10	-0.581767	-0.691891	-1.05694
ATXN1L	0.054898	0.0704989	0.120344
ATXN2	-0.0255976	-0.0110269	0.110697
ATXN2L	-0.282835	-0.439637	-1.49403
ATXN3	0.101456	0.0323647	-0.672717
ATXN3L	0.0644916	-0.0133387	-0.754546
ATXN7	-0.0502101	0.0128706	0.564945
ATXN7L1	-0.0291592	-0.0395738	-0.123266
ATXN7L2	0.0925559	0.173775	0.734793
ATXN7L3	-0.412585	-0.311975	0.916369
ATXN7L3B	0.0705568	0.0175644	-0.521964
AUH	-0.0330529	-0.0370693	-0.0633526
AUNIP	0.0274858	-0.0163238	-0.435977
AUP1	-0.0480337	-0.0667632	-0.201126
AURKA	-1.26918	-0.726251	5.05822
AURKAIP1	-0.797066	-0.766716	0.258455
AURKB	-0.654954	-0.531551	1.12981
AURKC	-0.053609	-0.053322	-0.0230551
AUTS2	-0.0549428	-0.0154271	0.344282
AVEN	0.0195128	0.0117377	-0.09855
AVIL	-0.115505	0.00470258	1.09988
AVL9	-0.00608499	0.0210777	0.228609
AVP	-0.0323204	0.0627874	0.864847
AVPI1	-0.0320963	-0.113892	-0.791678
AVPR1A	-0.0251315	0.0761965	0.923093
AVPR1B	0.000435462	0.0180595	0.139288
AVPR2	0.0225153	0.0151327	-0.0948738
AWAT1	-0.0224805	0.00796044	0.259306
AWAT2	-0.0528781	0.0898039	1.31033
AXDND1	-0.136856	-0.0980282	0.33784
AXIN1	0.0251666	-0.0236687	-0.483038
AXIN2	-0.158487	-0.145883	0.092283
AXL	0.0272281	0.0192309	-0.100629
AZGP1	-0.0293217	-0.0574539	-0.289173
AZI2	0.000425963	-0.00660067	-0.0915405
AZIN1	-0.1324	0.0477053	1.66076
AZIN2	0.0421007	-0.0326604	-0.725806
AZU1	0.0067744	0.0784287	0.645228
B2M	0.139979	0.107301	-0.331743
B3GALNT1	-0.0658343	0.0282201	0.854982
B3GALNT2	-0.066097	0.0974653	1.50585
B3GALT1	-0.0783933	-0.0940775	-0.17261
B3GALT2	-0.138615	-0.140036	-0.0390482
B3GALT4	0.00728903	-0.0309856	-0.384147
B3GALT5	0.038642	-0.0415197	-0.776377
B3GALT6	-0.162804	-0.00846584	1.41948
B3GAT1	0.116451	0.0784015	-0.382041
B3GAT2	-0.0391937	-0.0621112	-0.240343
B3GAT3	-0.0324541	-0.292494	-2.46076
B3GLCT	0.0177098	0.0304645	0.0936919
B3GNT10	-0.135107	-0.0629785	0.649671
B3GNT2	0.0359676	0.020978	-0.166106
B3GNT3	-0.067922	-0.12174	-0.529693
B3GNT4	-0.0905172	-0.0629543	0.232356
B3GNT5	0.0719177	0.12582	0.479
B3GNT6	-0.325236	-0.180772	1.32702
B3GNT7	0.0744089	0.0673695	-0.0916604
B3GNT8	-0.0754021	-0.00197341	0.661844
B3GNT9	0.0585379	0.0794478	0.170058
B3GNTL1	0.0581938	-0.0196253	-0.754441
B4GALNT1	-0.125955	-0.0104993	1.05539
B4GALNT2	-0.124335	-0.140737	-0.179331
B4GALNT3	-0.0622732	0.0999033	1.49288
B4GALNT4	-0.0278221	-0.00502453	0.187734
B4GALT1	0.0747976	0.104947	0.256574
B4GALT2	-0.103193	-0.201307	-0.944479
B4GALT3	-0.0630879	0.0444299	0.981054
B4GALT4	0.0302821	0.0734079	0.378087
B4GALT5	0.113761	0.065681	-0.475961
B4GALT6	-0.11107	-0.172645	-0.602328
B4GALT7	-0.00207419	-0.0472917	-0.44916
B4GAT1	-0.0725097	-0.1295	-0.559397
B9D1	-0.171793	-0.0357005	1.24863
B9D2	0.0465048	-0.0637458	-1.05813
BAALC	-0.0314828	-0.0298669	-0.0106117
BAAT	-0.215605	-0.22964	-0.157168
BABAM1	-0.207317	-0.170901	0.315254
BABAM2	-0.0665616	-0.0552199	0.0804606
BACE1	-0.0997236	-0.112682	-0.147088
BACE2	0.0125829	-0.0241218	-0.369446
BACH1	0.00297754	0.0528943	0.441677
BACH2	-0.0589261	0.0719588	1.19986
BAD	-0.135148	-0.108361	0.225096
BAG1	-0.00153641	-0.0272666	-0.26668
BAG2	0.014153	0.0904513	0.688714
BAG3	-0.0322296	-0.0310287	-0.0144982
BAG4	0.0498888	-0.0597881	-1.05276
BAG5	-0.0377224	-0.0323418	0.0246413
BAG6	-0.218038	-0.181692	0.314601
BAHCC1	-0.0503734	-0.0768443	-0.273617
BAHD1	-0.0770374	-0.239322	-1.54538
BAIAP2	-0.140113	-0.0801331	0.535905
BAIAP2L1	0.000680601	0.0224382	0.177995
BAIAP2L2	0.0265123	0.0713394	0.394018
BAIAP3	0.0445486	0.0555867	0.0776175
BAK1	0.0902095	0.0156523	-0.723897
BAMBI	-0.00811275	-0.139909	-1.25988
BANF1	-1.251	-1.41262	-1.53915
BANF2	-0.0251964	0.00177522	0.226819
BANK1	-0.0611076	-0.093901	-0.33282
BANP	-0.857347	-0.619245	2.20385
BAP1	-0.622213	-0.563964	0.519705
BARD1	-0.638117	-0.758615	-1.15409
BARHL1	0.0303468	0.055094	0.205989
BARHL2	0.0254186	0.059617	0.29449
BARX1	0.0291395	-0.0286244	-0.566644
BARX2	0.0624723	0.0889904	0.222573
BASP1	0.0256262	0.00364753	-0.231552
BATF	-0.0103535	-0.0114133	-0.035667
BATF2	-0.137076	-0.147348	-0.121932
BATF3	-0.0379663	0.00560969	0.382302
BAX	-0.0497134	-0.0209649	0.243458
BAZ1A	-0.17757	-0.126792	0.449739
BAZ1B	-0.249646	-0.117484	1.21182
BAZ2A	0.130568	0.098209	-0.328755
BAZ2B	0.0133325	0.0265275	0.0978156
BBC3	0.0050462	0.0144547	0.0623586
BBIP1	0.0283176	0.10097	0.654576
BBOF1	-0.101914	-0.0901908	0.0840312
BBOX1	-0.0595108	0.0360838	0.869405
BBS1	-0.0828143	-0.0867107	-0.0622293
BBS10	-0.0573806	0.0127119	0.630604
BBS12	0.0926493	0.084488	-0.102165
BBS2	0.0813478	0.0911735	0.0662644
BBS4	0.0698954	-0.0199197	-0.866773
BBS5	-0.028254	-0.12361	-0.91866
BBS7	-0.00711923	-0.0405569	-0.338853
BBS9	0.134801	0.144606	0.0660727
BBX	0.0293049	0.0209464	-0.104012
BCAM	-0.0618685	0.0834882	1.33538
BCAN	-0.0276973	0.0360267	0.570968
BCAP29	-0.0421012	0.0163154	0.52127
BCAP31	-0.0450937	0.0255189	0.635473
BCAR1	0.064195	0.0162609	-0.474598
BCAR3	0.0627567	0.0707892	0.0494729
BCAS1	0.0301493	0.113263	0.752536
BCAS2	-1.06438	-0.887796	1.62781
BCAS3	-0.221854	-0.254937	-0.335533
BCAS4	0.0500188	0.0867726	0.31842
BCAT1	0.0632564	0.0100821	-0.523667
BCAT2	-0.063527	0.0458896	0.998834
BCCIP	-0.562072	-0.643281	-0.786184
BCDIN3D	0.0818568	0.0256289	-0.552262
BCHE	0.025912	-0.0145161	-0.404312
BCKDHA	-0.036842	-0.0375006	-0.0319101
BCKDHB	-0.00637145	0.0532273	0.53234
BCKDK	0.0278491	-0.0713638	-0.954773
BCL10	0.190364	0.00714785	-1.74138
BCL11A	-0.0636689	-0.041486	0.181978
BCL11B	-0.0273355	0.023578	0.451011
BCL2	0.0224803	0.0174932	-0.0724417
BCL2A1	-0.00027641	0.171089	1.57893
BCL2L1	-0.43091	-0.449967	-0.204195
BCL2L10	-0.0299549	-0.0641938	-0.346356
BCL2L11	0.0671768	0.0602651	-0.0904644
BCL2L12	-0.0260015	-0.0115801	0.109299
BCL2L13	-0.219665	-0.120588	0.902009
BCL2L14	-0.0609417	0.0154589	0.689672
BCL2L15	-0.0153344	0.0515596	0.600652
BCL2L2	-0.155279	-0.10026	0.489458
BCL2L2-PABPN1	-0.425493	-0.400923	0.204323
BCL3	-0.00373112	-0.0158857	-0.139559
BCL6	-0.0286422	0.0264292	0.489945
BCL6B	-0.0179416	-0.0592465	-0.412522
BCL7A	-0.143908	-0.0908629	0.470969
BCL7B	0.0292075	-0.0351815	-0.628682
BCL7C	0.0196563	-0.114107	-1.27831
BCL9	0.0380203	0.0484071	0.0715185
BCL9L	-0.0171203	-0.0386271	-0.227133
BCLAF1	-0.133877	-0.332034	-1.88128
BCLAF3	0.0303295	-0.137852	-1.6006
BCO1	0.0903468	0.0130178	-0.749853
BCO2	-0.0642246	-0.061144	0.00310396
BCOR	-0.0374287	-0.20918	-1.63402
BCORL1	0.0733122	-0.00102158	-0.721805
BCR	-1.06266	-1.26829	-1.95132
BCS1L	-1.42423	-1.24121	1.68808
BDH1	-0.212769	-0.235187	-0.235661
BDH2	-0.0385416	-0.0672048	-0.294146
BDKRB1	-0.0200121	-0.0758833	-0.548921
BDKRB2	-0.034778	-0.0661169	-0.3192
BDNF	-0.0443732	-0.000700807	0.383205
BDP1	-0.323964	-0.327572	-0.0595269
BEAN1	-0.0195346	0.141556	1.48271
BECN1	-0.425256	0.0689042	4.60157
BECN2	0.00440817	0.0460332	0.364034
BEGAIN	0.055679	0.0195359	-0.364186
BEND2	0.117702	0.103558	-0.158182
BEND3	0.0260666	-0.0391787	-0.6367
BEND4	0.0225758	-0.00284164	-0.263752
BEND5	-0.0701005	0.0165998	0.786119
BEND6	-0.0211923	0.000267051	0.175202
BEND7	-0.0051752	0.0587873	0.573202
BEST1	-0.0727624	-0.0673611	0.0248352
BEST2	-0.455623	-0.146887	2.86526
BEST3	-0.00880712	-0.109852	-0.971927
BEST4	-0.0309312	0.0463035	0.697483
BET1	-0.459687	-0.37668	0.751526
BET1L	-0.0194093	-0.0260928	-0.0883272
BEX1	0.0519393	0.0453969	-0.0870065
BEX2	0.0784886	-0.00274762	-0.78644
BEX3	0.0174246	-0.101737	-1.14158
BEX4	0.0630828	0.081926	0.150704
BEX5	-0.110389	-0.0991834	0.0791882
BFAR	-0.0279854	-0.0342009	-0.083945
BFSP1	-0.0160369	-0.0143455	-0.0099045
BFSP2	0.021605	0.0154637	-0.0832502
BGLAP	0.00454315	0.0252172	0.167848
BGN	0.124002	0.104188	-0.211285
BHLHA15	-0.099779	-0.100647	-0.0338746
BHLHA9	0.0207421	-0.032975	-0.52875
BHLHB9	0.027486	-0.0669262	-0.909819
BHLHE22	0.0763444	-0.0400318	-1.11549
BHLHE23	0.0378292	0.102835	0.582975
BHLHE40	-0.109403	-0.172275	-0.614474
BHLHE41	0.0259783	-0.0823914	-1.04052
BHMG1	-0.0397828	-0.0713125	-0.320987
BHMT	-0.0953989	-0.102862	-0.0956284
BHMT2	-0.172488	-0.0507654	1.11407
BICC1	-0.160222	-0.0127787	1.35491
BICD1	-0.0788369	0.042447	1.10996
BICD2	-0.0322527	-0.076205	-0.437313
BICDL1	-0.0401369	0.00174393	0.366429
BICDL2	0.047145	-0.0265367	-0.715699
BICRA	-0.0458083	-0.12787	-0.794172
BICRAL	-0.177997	-0.270286	-0.889932
BID	-0.161588	-0.25839	-0.932196
BIK	-0.0236638	0.028942	0.466858
BIN1	-0.0897382	-0.0885413	-0.0145349
BIN2	-0.134599	0.110436	2.26877
BIN3	0.0410699	-0.034192	-0.730496
BIRC2	-0.0808627	-0.0846494	-0.0612019
BIRC3	-0.0782805	-0.0678143	0.0722626
BIRC5	-1.30074	-1.24935	0.455509
BIRC6	-0.255837	-0.343184	-0.84366
BIRC7	0.036203	0.0649053	0.243025
BIRC8	0.0222881	0.0856096	0.567199
BIVM	0.00253392	0.0215112	0.15196
BIVM-ERCC5	-0.00317023	0.0351345	0.332943
BLACAT1	0.052751	0.0120007	-0.407329
BLCAP	-0.136919	-0.102415	0.297348
BLID	-0.132831	-0.0702654	0.560121
BLK	0.100848	0.0819185	-0.202996
BLM	-0.324174	-0.284474	0.346009
BLMH	-0.0557935	-0.0359996	0.159607
BLNK	0.0450475	0.025362	-0.210078
BLOC1S1	-0.0396701	0.021155	0.543823
BLOC1S2	-0.0353912	-0.056672	-0.225016
BLOC1S3	-0.000779327	0.0456187	0.408728
BLOC1S4	0.0834496	0.0655476	-0.193377
BLOC1S5	0.130682	0.102446	-0.290138
BLOC1S6	0.0239191	0.01014	-0.154771
BLVRA	0.0310834	0.0154623	-0.17202
BLVRB	-0.0649782	-0.10993	-0.446675
BLZF1	-0.0131351	-0.0775481	-0.628907
BMERB1	-0.00826402	-0.0209875	-0.144886
BMF	0.0288509	-0.00532539	-0.34577
[truncated: 17,946 more rows]

## Sheet: POD
Probability of Dependency
Scaled gene scores from each screen are shown
Target	Gene score_DMSO	POD_DMSO	Gene score_BVDU	POD_BVDU
A1BG	-0.108875	0.036479	-0.134853	0.0554028
A1CF	-0.107295	0.0354199	-0.0300818	0.0154118
A2M	0.0360555	0.0117879	-0.16307	0.0970113
A2ML1	-0.152046	0.0927434	-0.0284749	0.0152774
A3GALT2	-0.0115645	0.0122315	0.0189719	0.0136971
A4GALT	-0.0610313	0.0176804	-0.118418	0.0414917
A4GNT	-0.0772295	0.0217159	-0.0853789	0.0255359
AAAS	-0.0332917	0.0136993	0.0153928	0.0136971
AACS	0.0709302	0.0117879	0.0750498	0.0136971
AADAC	-0.0473818	0.0153563	0.0196917	0.0136971
AADACL2	0.11407	0.0117879	0.0353117	0.0136971
AADACL3	0.109638	0.0117879	0.102283	0.0136971
AADACL4	0.0165439	0.0117879	-0.00546215	0.0139849
AADAT	0.0791111	0.0117879	0.163958	0.0136971
AAGAB	-0.0695481	0.0195974	-0.0959181	0.0293846
AAK1	0.0153971	0.0117879	-0.00541623	0.0139834
AAMDC	-0.110489	0.0376068	-0.0566838	0.0187074
AAMP	-0.436792	0.999993	-0.272593	0.754249
AANAT	-0.11304	0.039492	-0.141239	0.0624782
AAR2	-0.0990369	0.0305478	-0.254319	0.610927
AARD	-0.0964937	0.0292465	-0.0949266	0.0289821
AARS	-1.36039	1	-1.211	1
AARS2	-1.59551	1	-1.53318	1
AARSD1	-0.0909794	0.0267017	-0.0487153	0.0174832
AASDH	-0.0354554	0.0139127	-0.45562	0.999966
AASDHPPT	-0.586009	1	-0.589612	1
AASS	-0.0717176	0.020155	-0.166734	0.104845
AATF	-1.03111	1	-0.611395	1
AATK	0.00367501	0.0118236	-0.0417876	0.0165947
ABAT	0.0923026	0.0117879	0.0733884	0.0136971
ABCA1	-0.00306733	0.0119468	0.00161549	0.0138009
ABCA10	-0.0891919	0.025951	-0.0427733	0.016712
ABCA12	0.0621341	0.0117879	0.105863	0.0136971
ABCA13	0.0376214	0.0117879	-0.010851	0.0141889
ABCA2	-0.0688293	0.0194193	-0.179968	0.139707
ABCA3	0.000740545	0.0118663	0.0278101	0.0136971
ABCA4	0.0416694	0.0117879	0.0458429	0.0136971
ABCA5	0.0158115	0.0117879	-0.010574	0.0141771
ABCA6	-0.0310689	0.0134941	-0.119859	0.0425056
ABCA7	0.0237984	0.0117879	-0.0185031	0.0145788
ABCA8	-0.102312	0.0323553	-0.20134	0.224295
ABCA9	-0.047883	0.0154278	-0.0950179	0.0290188
ABCB1	-0.0500689	0.0157512	-0.0929719	0.0282146
ABCB10	-0.194117	0.26533	-0.0690925	0.0211278
ABCB11	0.0309413	0.0117879	-0.0141426	0.0143418
ABCB4	-0.00818509	0.0121005	-0.117784	0.0410567
ABCB5	0.0812134	0.0117879	0.10639	0.0136971
ABCB6	0.102437	0.0117879	0.0177221	0.0136971
ABCB7	-1.09506	1	-1.21391	1
ABCB8	-0.0367649	0.0140487	0.0323179	0.0136971
ABCB9	-0.0429065	0.0147583	-0.0039129	0.0139366
ABCC1	0.0395143	0.0117879	0.208884	0.0136971
ABCC10	-0.00582339	0.012023	-0.0670052	0.0206712
ABCC11	0.0610634	0.0117879	-0.0363201	0.0159957
ABCC12	0.0949742	0.0117879	0.092886	0.0136971
ABCC2	0.0152907	0.0117879	0.0371588	0.0136971
ABCC3	-0.105271	0.0341263	-0.232272	0.42598
ABCC4	0.108552	0.0117879	0.637813	0.0136971
ABCC5	-0.0729344	0.0204812	0.115418	0.0136971
ABCC6	-0.0391549	0.0143103	0.0705564	0.0136971
ABCC8	0.121862	0.0117879	0.0781114	0.0136971
ABCC9	-0.118648	0.0441175	-0.109871	0.0361365
ABCD1	0.0241292	0.0117879	0.0669119	0.0136971
ABCD2	0.0626746	0.0117879	-0.0447198	0.0169522
ABCD3	0.0671196	0.0117879	0.121432	0.0136971
ABCD4	-0.599474	1	-0.713157	1
ABCE1	-0.94961	1	-1.62797	1
ABCF1	-0.958177	1	-0.924959	1
ABCF2	-0.0311207	0.0134987	-0.0659024	0.0204386
ABCF3	0.0992303	0.0117879	0.0496492	0.0136971
ABCG1	0.0928633	0.0117879	0.0028879	0.0137777
ABCG2	0.102225	0.0117879	0.0449823	0.0136971
ABCG4	-0.126569	0.0519686	-0.148393	0.0718301
ABCG5	0.0669469	0.0117879	-0.0118505	0.0142331
ABCG8	-0.0783986	0.0220758	-0.0620005	0.0196609
ABHD1	0.0399868	0.0117879	0.0898434	0.0136971
ABHD10	0.0384462	0.0117879	-0.0165115	0.0144656
ABHD11	-0.160025	0.112692	-0.04522	0.0170159
ABHD12	0.0574585	0.0117879	0.0332584	0.0136971
ABHD12B	0.0815113	0.0117879	0.02782	0.0136971
ABHD13	0.0417191	0.0117879	0.0295218	0.0136971
ABHD14A	0.0608688	0.0117879	0.0466504	0.0136971
ABHD14A-ACY1	0.0611289	0.0117879	0.040184	0.0136971
ABHD14B	0.0134322	0.0117879	-0.0100933	0.0141568
ABHD15	-0.179218	0.18263	-0.256108	0.62595
ABHD16A	0.0595967	0.0117879	-0.0249888	0.0150072
ABHD16B	-0.0104203	0.0121844	0.060357	0.0136971
ABHD17A	-0.420563	0.999979	-0.232339	0.426513
ABHD17B	-0.0152646	0.0124028	-0.0461789	0.0171401
ABHD17C	0.0532783	0.0117879	0.0770316	0.0136971
ABHD18	-0.0988239	0.0304354	-0.0167922	0.0144811
ABHD2	-0.0897403	0.0261777	0.0427911	0.0136971
ABHD3	-0.0114881	0.0122282	0.0966064	0.0136971
ABHD4	0.0721242	0.0117879	-0.00407808	0.0139415
ABHD5	-0.0805102	0.0227531	-0.0903759	0.0272465
ABHD6	-0.0107576	0.012198	0.135542	0.0136971
ABHD8	-0.00533992	0.0120085	-0.221766	0.34691
ABI1	-0.246389	0.721964	-0.292418	0.869748
ABI2	-0.0016645	0.0119138	0.134807	0.0136971
ABI3	-0.0780028	0.0219528	-0.0542775	0.0183131
ABI3BP	0.0553235	0.0117879	0.0051916	0.0137431
ABITRAM	-0.0250715	0.0130072	0.0207608	0.0136971
ABL1	-0.445304	0.999996	-0.61506	1
ABL2	0.0520004	0.0117879	-0.0654121	0.020337
ABLIM1	-0.000102051	0.0118817	0.0510158	0.0136971
ABLIM2	-0.11191	0.0386413	-0.0283408	0.0152665
ABLIM3	0.000851839	0.0118644	-0.0262855	0.0151044
ABO	-0.0354882	0.0139161	-0.0843594	0.02521
ABR	0.067172	0.0117879	-0.108651	0.0354559
ABRA	0.0150207	0.0117879	-0.103747	0.0329048
ABRACL	0.106495	0.0117879	0.120543	0.0136971
ABRAXAS1	-0.055925	0.0167141	0.0260773	0.0136971
ABRAXAS2	0.00835722	0.0117898	0.00538605	0.0137407
ABT1	-0.52205	1	-0.549717	1
ABTB1	-0.0638164	0.0182626	-0.116546	0.0402255
ABTB2	-0.0207927	0.0127156	0.0872943	0.0136971
AC000120.2	-0.0359243	0.0139608	-0.187167	0.163805
AC000120.3	0.0985182	0.0117879	0.128199	0.0136971
AC001226.2	0.0666521	0.0117879	0.0301332	0.0136971
AC002094.3	-0.0253351	0.0130266	-0.123427	0.0451694
AC002996.1	-0.0960004	0.0290039	-0.00874408	0.0141024
AC003002.1	0.00747033	0.011793	-0.0343094	0.0157964
AC003002.2	-0.0693484	0.0195476	-0.0817092	0.024397
AC003002.3	0.021335	0.0117879	0.00644298	0.0137284
AC003006.1	-0.0408152	0.0145028	-0.103033	0.0325569
AC003112.1	-0.151786	0.0921654	-0.0904114	0.0272594
AC003665.1	-0.192457	0.25469	-0.141413	0.0626868
AC004076.1	-0.0560039	0.0167281	-0.0398648	0.0163743
AC004080.3	-0.0246599	0.0129771	0.0649567	0.0136971
AC004086.1	-0.84727	1	-1.06679	1
AC004151.1	-0.0537199	0.0163343	-0.0693915	0.021195
AC004156.1	-0.0514934	0.0159721	-0.0539716	0.0182646
AC004223.3	-0.672245	1	-0.723864	1
AC004475.1	-0.439016	0.999994	-0.367735	0.995171
AC004551.1	-0.0380733	0.0141897	-0.00966069	0.014139
AC004593.3	0.0614338	0.0117879	0.0640536	0.0136971
AC004691.2	0.00196484	0.0118465	0.0260916	0.0136971
AC004706.3	0.00101365	0.0118616	0.123957	0.0136971
AC004832.3	-0.103711	0.0331757	-0.0981248	0.0303139
AC004922.1	-0.0966524	0.0293252	-0.0678889	0.0208619
AC004997.1	-0.121962	0.0471976	-0.124929	0.0463602
AC005154.5	0.0169872	0.0117879	-0.000274322	0.0138409
AC005255.1	-0.132104	0.0585577	0.00789639	0.0137149
AC005261.1	-0.0271797	0.0131676	-0.109256	0.035791
AC005324.3	0.00933292	0.0117881	-0.0332049	0.0156915
AC005551.1	-0.112451	0.0390457	-0.0973969	0.0300022
AC005666.1	-0.205617	0.34912	-0.0922802	0.027951
AC005697.1	-0.027391	0.0131843	-0.00511204	0.0139736
AC005702.1	-0.0749648	0.0210483	-0.00804812	0.0140758
AC005726.1	-0.120447	0.0457554	-0.18311	0.149729
AC005747.1	0.0909713	0.0117879	0.00992701	0.0137023
AC005759.1	-0.141812	0.0728502	-0.0350648	0.01587
AC005833.1	-1.08899	1	-0.907812	1
AC005837.2	-0.26095	0.829708	-0.157399	0.086193
AC005840.1	0.00232427	0.0118412	-0.0561244	0.0186137
AC005954.1	-0.116716	0.0424445	-0.115904	0.0398038
AC006059.2	-0.0518429	0.0160276	-0.107981	0.03509
AC006486.1	0.0594097	0.0117879	0.0526766	0.0136971
AC006518.7	0.113649	0.0117879	0.0673602	0.0136971
AC006538.1	-0.109349	0.036805	-0.151815	0.0769165
AC006538.3	-0.0792317	0.0223387	-0.0879358	0.0263871
AC007040.2	-0.0492174	0.015623	0.106192	0.0136971
AC007244.1	0.0538788	0.0117879	0.0757921	0.0136971
AC007326.4	-0.224717	0.520479	-0.262475	0.678054
AC007846.2	-0.00853745	0.012113	-0.00358454	0.0139269
AC007906.2	-0.0213843	0.0127533	0.00318523	0.0137727
AC007998.2	-0.0201396	0.012675	0.0360168	0.0136971
AC008162.2	-0.0309542	0.0134839	-0.0659522	0.020449
AC008397.1	-0.0543835	0.0164463	-0.0233039	0.0148869
AC008397.2	-0.141812	0.0728502	-0.0350648	0.01587
AC008403.1	0.00436702	0.011816	-0.0601623	0.0193179
AC008554.1	0.0953043	0.0117879	0.0227331	0.0136971
AC008676.3	0.006306	0.0117995	0.0782675	0.0136971
AC008687.1	-0.297707	0.965343	-0.0533126	0.0181612
AC008687.4	0.00301883	0.0118317	0.00529342	0.0137418
AC008695.1	0.00506329	0.0118092	-0.0118514	0.0142331
AC008736.1	0.119171	0.0117879	0.0764923	0.0136971
AC008755.1	-0.685337	1	-0.720216	1
AC008758.1	-0.119722	0.0450855	-0.0842905	0.0251883
AC008758.5	-0.223912	0.512755	-0.079622	0.0237901
AC008763.3	-0.0466833	0.0152581	-0.0378449	0.0161543
AC008764.4	-0.364543	0.999146	-0.270228	0.737337
AC008770.2	-0.0158339	0.0124318	-0.0929094	0.0281906
AC008770.4	-0.00944051	0.0121464	0.0129674	0.0136971
AC008878.1	-0.0484271	0.0155066	-0.124737	0.0462055
AC008878.3	-0.125435	0.0507388	-0.21907	0.328253
AC008977.1	-0.526358	1	-0.273149	0.758141
AC008982.1	-0.837998	1	-1.08286	1
AC009119.2	0.0044087	0.0118155	-0.0224878	0.0148309
AC009163.4	-0.47851	1	-0.12939	0.0501591
AC009412.1	-0.030255	0.0134224	-0.0869503	0.0260532
AC009779.3	-0.0396701	0.0143691	0.021155	0.0136971
AC009879.2	0.04617	0.0117879	0.147011	0.0136971
AC010255.3	-0.0175037	0.0125211	0.0331456	0.0136971
AC010319.2	-0.149145	0.086518	-0.107622	0.0348965
AC010325.1	0.0338002	0.0117879	-0.0461396	0.017135
AC010327.1	0.00516486	0.0118083	-0.0600008	0.0192884
AC010330.1	0.0442284	0.0117879	-0.0378496	0.0161548
AC010422.5	-0.165179	0.12811	-0.289181	0.854237
AC010522.1	0.0389427	0.0117879	0.0743925	0.0136971
AC010531.1	0.0929674	0.0117879	0.0875611	0.0136971
AC010605.1	0.0204328	0.0117879	-0.0311422	0.015504
AC010616.1	-0.127718	0.0532553	-0.134464	0.0550054
AC010618.1	-0.799099	1	-0.977935	1
AC010646.1	-0.156073	0.102262	-0.139193	0.06009
AC010761.1	-0.0321242	0.0135898	-0.0178494	0.0145407
AC011005.1	-0.160714	0.114631	-0.116003	0.0398684
AC011195.2	-0.111429	0.0382867	-0.217515	0.317821
AC011448.1	-1.03671	1	-0.642777	1
AC011455.2	-0.753745	1	-0.481325	0.999993
AC011462.1	-0.0272921	0.0131764	-0.0488401	0.0175006
AC011479.1	-0.16552	0.129208	-0.133838	0.0543756
AC011499.1	-0.0595608	0.0173891	-0.0448379	0.0169672
AC011530.1	-0.095943	0.0289758	0.0302521	0.0136971
AC011604.2	0.042238	0.0117879	-0.0454583	0.0170465
AC012184.2	-0.0349049	0.0138571	-0.0184275	0.0145743
AC012213.5	-0.959359	1	-0.859562	1
AC012309.1	-0.160316	0.113506	-0.204074	0.238193
AC012488.2	-0.302154	0.972157	-0.328829	0.969601
AC012531.3	0.00710529	0.0117947	0.0150685	0.0136971
AC013394.1	0.0600498	0.0117879	0.106718	0.0136971
AC013470.2	0.109081	0.0117879	0.11966	0.0136971
AC013489.1	-0.176198	0.16917	-0.308437	0.928573
AC015802.6	-0.121308	0.046568	-0.0759531	0.0227899
AC016586.1	-0.0302918	0.0134256	-0.175387	0.126364
AC018630.2	-0.0114821	0.012228	-0.0281926	0.0152544
AC018709.1	0.0352384	0.0117879	0.0744246	0.0136971
AC018755.2	-0.0611937	0.0177132	0.00399913	0.0137598
AC019117.3	0.0560076	0.0117879	0.101409	0.0136971
AC020613.1	-0.040735	0.0144933	-0.0761911	0.0228523
AC020907.6	-0.0444754	0.0149597	-0.110912	0.036733
AC020909.1	0.0355467	0.0117879	-0.0124638	0.0142611
AC020909.2	-1.20631	1	-0.505233	0.999999
AC021072.1	-0.336504	0.995537	-0.352305	0.989689
AC021097.2	0.0334981	0.0117879	-0.00327871	0.0139181
AC022137.3	-0.748043	1	-0.663735	1
AC022414.1	-0.0248079	0.0129879	-0.0196284	0.0146464
AC022506.1	-0.0985014	0.0302666	-0.0320297	0.0155833
AC022966.1	-0.872252	1	-1.11265	1
AC023055.1	-0.147417	0.0830415	-0.19697	0.203635
AC023490.4	-0.582839	1	-0.44069	0.999915
AC024592.3	-0.942186	1	-0.8765	1
AC025165.3	-0.166622	0.132827	-0.166947	0.105322
AC025283.2	-0.0185485	0.0125802	-0.0685714	0.0210118
AC025287.4	0.0369758	0.0117879	0.0884303	0.0136971
AC026316.4	0.0332592	0.0117879	0.0650348	0.0136971
AC026464.3	-0.387927	0.999806	-0.431142	0.999849
AC026464.4	-0.147993	0.0841817	0.0505503	0.0136971
AC026464.6	-0.515091	1	-0.750698	1
AC026470.1	0.100143	0.0117879	0.0314957	0.0136971
AC026740.3	-0.0354695	0.0139142	0.0506437	0.0136971
AC026786.1	-0.0488515	0.0155688	0.0343734	0.0136971
AC027237.1	-0.685458	1	-1.06174	1
AC034102.1	0.00686833	0.011796	0.0580266	0.0136971
AC034102.3	-0.394438	0.999873	-0.277735	0.788852
AC037459.1	0.0216089	0.0117879	0.0686084	0.0136971
AC053503.7	0.0127434	0.0117879	-0.0163333	0.0144559
AC055839.2	0.115645	0.0117879	-0.0455013	0.017052
AC058822.1	-0.590356	1	-0.441169	0.999917
AC067752.1	0.0684352	0.0117879	-0.0017317	0.0138762
AC068533.4	-0.234699	0.616369	-0.268095	0.72158
AC068580.4	0.0040713	0.0118191	0.0832833	0.0136971
AC068631.2	-0.124708	0.0499697	-0.0204359	0.0146967
AC068775.1	0.0857596	0.0117879	0.0139598	0.0136971
AC069368.1	0.0136394	0.0117879	0.057843	0.0136971
AC069444.2	-0.116583	0.0423328	0.0304035	0.0136971
AC072022.2	0.0710026	0.0117879	0.0752838	0.0136971
AC073111.4	-0.00725705	0.0120687	-0.00617281	0.0140086
AC073610.2	-0.0380646	0.0141887	0.098366	0.0136971
AC073611.1	-0.0253033	0.0130242	0.0512002	0.0136971
AC073896.1	-0.0382518	0.0142094	-0.0466907	0.0172077
AC074143.1	0.018937	0.0117879	-0.0768677	0.0230315
AC080038.1	-0.258057	0.810883	-0.161036	0.0929568
AC083800.1	0.0221713	0.0117879	0.100286	0.0136971
AC083977.1	-0.0277682	0.0132144	0.104065	0.0136971
AC084121.11	-0.118352	0.0438554	-0.10782	0.0350028
AC084121.12	-0.0861766	0.0247597	-0.069686	0.0212617
AC084121.13	-0.0292945	0.0133401	-0.0306449	0.0154604
AC084121.5	-0.118352	0.0438554	-0.10782	0.0350028
AC084121.6	-0.118352	0.0438554	-0.10782	0.0350028
AC084121.7	-0.118352	0.0438554	-0.10782	0.0350028
AC084121.8	-0.118352	0.0438554	-0.10782	0.0350028
AC084121.9	-0.104643	0.033739	-0.289067	0.853668
AC087289.1	-0.109268	0.0367489	-0.0710946	0.0215866
AC087498.1	-0.0247026	0.0129802	-0.121161	0.0434516
AC087498.2	0.0122163	0.0117879	0.06797	0.0136971
AC087651.1	-0.0671498	0.0190154	-0.127373	0.0483917
AC087721.2	0.0612445	0.0117879	0.0979443	0.0136971
AC090517.4	0.052464	0.0117879	0.0671944	0.0136971
AC090527.2	0.033791	0.0117879	-0.0892621	0.0268483
AC091021.1	-0.129831	0.0557304	-0.106372	0.0342345
AC091057.6	-0.0206993	0.0127097	0.0272683	0.0136971
AC091167.6	-1.02008	1	-0.765891	1
AC091959.3	-0.278277	0.915116	-0.491016	0.999997
AC092017.3	0.0261923	0.0117879	0.111755	0.0136971
AC092042.3	-0.0644798	0.0184074	-0.0849525	0.0253987
AC092072.1	-0.0320928	0.0135869	0.0051355	0.0137439
AC092073.1	-0.65578	1	-0.548493	1
AC092143.1	-0.0404599	0.0144609	-0.0205017	0.0147009
AC092161.1	-0.0812582	0.0230018	0.0255362	0.0136971
AC092329.3	-0.108126	0.0359712	-0.0139826	0.0143339
AC092338.1	0.0878876	0.0117879	0.0488522	0.0136971
AC092442.1	0.0570897	0.0117879	0.115556	0.0136971
AC092587.1	-0.960822	1	-0.832099	1
AC092647.5	-0.203706	0.333996	-0.148305	0.071704
AC092718.3	-0.514642	1	-0.463873	0.99998
AC092718.8	-0.514642	1	-0.463873	0.99998
AC092724.1	0.103388	0.0117879	0.0173952	0.0136971
AC092835.1	-0.0393244	0.0143296	-0.0986128	0.0305258
AC092881.1	-0.13549	0.0631127	-0.599176	1
AC093155.3	0.161335	0.0117879	0.100722	0.0136971
AC093323.1	0.0391345	0.0117879	0.0821319	0.0136971
AC093503.1	0.0276179	0.0117879	0.0492761	0.0136971
AC093512.2	-1.11042	1	-1.35637	1
AC093525.1	-0.635731	1	-0.611604	1
AC093525.2	-0.466201	0.999999	-0.420193	0.999715
AC093668.1	-0.244204	0.703241	-0.381805	0.997653
AC093668.2	-0.107004	0.0352298	-0.0973484	0.0299816
AC093827.5	-0.0720944	0.0202549	0.0174304	0.0136971
AC093899.2	-0.0368695	0.0140597	-0.0754921	0.02267
AC097634.4	-0.0758269	0.021298	-0.0795511	0.02377
AC097636.2	-0.0535558	0.0163069	-0.00674142	0.0140282
AC097637.1	-0.0393521	0.0143327	-0.0666153	0.0205883
AC098582.1	0.00165256	0.0118513	0.010483	0.0137002
AC099489.1	0.0839552	0.0117879	0.0395422	0.0136971
AC099811.2	-0.107205	0.035361	-0.190264	0.175465
AC099850.2	-0.135873	0.0636545	-0.0432272	0.016767
AC100868.1	-0.0642295	0.0183525	-0.0876063	0.0262746
AC104109.3	-0.499352	1	-0.455824	0.999966
AC104389.5	0.0981683	0.0117879	0.0803914	0.0136971
AC104452.1	0.00585626	0.0118026	-0.00697261	0.0140364
AC106774.4	0.0572346	0.0117879	0.0310693	0.0136971
AC107871.1	-0.0278086	0.0132176	-0.0355418	0.0159173
AC107959.5	0.0558297	0.0117879	0.111283	0.0136971
AC113348.1	-0.00361752	0.0119608	0.0699407	0.0136971
AC114267.1	0.000362325	0.011873	-0.0502859	0.0177065
AC114490.3	0.00768528	0.0117921	0.0658156	0.0136971
AC115220.1	-0.405165	0.999938	-0.174701	0.124491
AC116366.3	-1.06925	1	-0.990676	1
AC117378.1	-0.439893	0.999995	-0.27988	0.802352
AC117457.1	0.0432724	0.0117879	0.0806369	0.0136971
AC118470.1	-0.00741629	0.012074	0.0973423	0.0136971
AC118549.1	-0.636534	1	-0.65641	1
AC118553.2	0.0676531	0.0117879	0.026067	0.0136971
AC118754.1	-0.038288	0.0142133	-0.0151283	0.0143919
AC119396.1	-0.0990408	0.0305498	-0.104449	0.0332528
AC119676.1	0.0469266	0.0117879	0.0197669	0.0136971
AC124319.1	-0.0280022	0.0132333	-0.0549466	0.0184205
AC126283.2	0.0976209	0.0117879	-0.0259044	0.0150754
AC127029.3	0.0173538	0.0117879	-0.0386335	0.0162388
AC129492.1	-0.0197382	0.0126505	0.0272052	0.0136971
AC129492.4	0.0122742	0.0117879	-0.0166808	0.0144749
AC131160.1	-0.818969	1	-0.407501	0.999415
AC132217.2	0.0344125	0.0117879	0.0529608	0.0136971
AC134669.1	0.0733272	0.0117879	-0.158193	0.0876192
AC134684.11	-0.041103	0.0145371	-0.147792	0.0709793
AC134684.8	-0.0481707	0.0154693	-0.0780977	0.0233645
AC134684.9	-0.0720177	0.0202345	-0.250595	0.579342
AC134980.3	-0.167132	0.134542	-0.114507	0.0389079
AC135050.2	-0.0449185	0.0150182	-0.0319871	0.0155795
AC135068.1	-0.176855	0.172011	-0.24101	0.497762
AC135068.3	-0.0716472	0.0201364	-0.0153811	0.0144051
AC136428.1	-0.0757037	0.021262	-0.141117	0.0623326
AC138647.1	-0.0304109	0.013436	-0.107578	0.0348728
AC138696.1	-0.00341836	0.0119556	0.056156	0.0136971
AC138811.2	-0.0670997	0.0190036	0.0434392	0.0136971
AC138894.1	0.148514	0.0117879	0.0359661	0.0136971
AC138969.1	-0.635387	1	-0.602401	1
AC139530.1	-0.260884	0.829296	-0.381161	0.997573
AC139530.3	-0.80917	1	-0.690553	1
AC139768.1	-0.0510756	0.0159065	0.13832	0.0136971
AC140504.1	0.037028	0.0117879	-0.0419052	0.0166086
AC144573.1	-0.0297119	0.0133755	-0.0272086	0.0151759
AC187653.1	-0.0418436	0.0146266	0.038927	0.0136971
AC211486.6	-0.7115	1	-0.731393	1
AC211486.7	-0.481607	1	-0.480924	0.999993
AC211486.8	-0.7115	1	-0.731393	1
AC231656.1	0.038696	0.0117879	0.0961406	0.0136971
AC231657.3	-0.0880972	0.0255079	-0.0141239	0.0143409
AC233723.1	0.0945827	0.0117879	0.086545	0.0136971
AC236972.4	-0.0103263	0.0121807	-0.0434955	0.0167998
AC239811.1	-0.301236	0.970858	-0.21448	0.298182
AC242842.3	-0.340169	0.996377	-0.454739	0.999964
AC242843.1	-0.362297	0.99902	-0.256149	0.626286
AC243547.3	-0.130965	0.0571184	-0.0489353	0.017514
AC243967.1	-0.049046	0.0155975	-0.154983	0.0820231
AC244197.3	0.0347024	0.0117879	0.0671019	0.0136971
AC244517.10	0.0101872	0.0117879	-0.0251641	0.0150201
AC245033.1	-0.00574491	0.0120206	-0.206597	0.251693
AC245748.1	0.110693	0.0117879	0.0210116	0.0136971
AC253536.7	-0.0315219	0.0135348	-0.0309513	0.0154872
AC253572.1	0.064777	0.0117879	-0.0663776	0.0205381
ACA11	-0.0341597	0.0137833	0.0498991	0.0136971
ACA14b	0.0236244	0.0117879	0.0434397	0.0136971
ACA16	-0.278545	0.916095	-0.271666	0.747692
ACA18	0.0484216	0.0117879	0.0651173	0.0136971
ACA21	-0.165064	0.127741	-0.122641	0.0445634
ACA23	0.132731	0.0117879	0.17769	0.0136971
ACA28	-0.0454534	0.0150897	0.0139777	0.0136971
ACA3	0.0426699	0.0117879	0.0377437	0.0136971
ACA31	-0.0999239	0.0310222	0.0403509	0.0136971
ACA34	0.0111214	0.0117879	0.127151	0.0136971
ACA35	-0.0345978	0.0138265	0.0435713	0.0136971
ACA41	-0.0177217	0.0125332	-0.0184928	0.0145781
ACA43	0.00742343	0.0117932	0.0489569	0.0136971
ACA49	0.0707406	0.0117879	0.131142	0.0136971
ACA50	0.103465	0.0117879	0.0487313	0.0136971
ACA52	-0.123507	0.0487321	-0.0501274	0.0176836
ACA53	-0.0546063	0.0164844	0.108854	0.0136971
ACA55	0.0983072	0.0117879	0.0789359	0.0136971
ACA57	-0.119551	0.04493	-0.101812	0.0319753
ACA6	0.014832	0.0117879	-0.0164265	0.014461
ACA60	0.0132074	0.0117879	0.0244587	0.0136971
ACA61	-0.0663681	0.0188331	-0.000737101	0.0138517
ACA62	0.0152251	0.0117879	-0.0670476	0.0206803
ACA64	-0.054465	0.0164602	-0.118391	0.0414734
ACA8	0.00874253	0.0117889	0.0606125	0.0136971
ACAA1	0.0814315	0.0117879	-0.0669416	0.0206577
ACAA2	0.103542	0.0117879	0.00600565	0.0137332
ACACA	-0.529617	1	-0.297081	0.889843
ACACB	0.0248607	0.0117879	-0.0333626	0.0157063
ACAD10	-0.0234587	0.012892	-0.0184028	0.0145729
ACAD11	0.080586	0.0117879	0.0542644	0.0136971
ACAD8	0.102548	0.0117879	0.0894692	0.0136971
ACAD9	-0.961491	1	-0.888076	1
ACADL	0.00415427	0.0118182	0.0488236	0.0136971
ACADM	0.0896552	0.0117879	0.0785475	0.0136971
ACADS	-0.0405301	0.0144691	-0.109121	0.0357158
ACADSB	0.0761972	0.0117879	0.0716056	0.0136971
ACADVL	0.0342586	0.0117879	0.0056426	0.0137375
ACAN	0.148292	0.0117879	0.142257	0.0136971
ACAP1	-0.0168981	0.012488	0.0603546	0.0136971
ACAP2	0.0667194	0.0117879	0.0552992	0.0136971
ACAP3	0.0659364	0.0117879	0.0373183	0.0136971
ACAT1	-0.133616	0.0605388	-0.00834328	0.014087
ACAT2	-0.165639	0.129595	-0.122951	0.0448012
ACBD3	0.00929063	0.0117881	-0.11965	0.0423568
ACBD4	-0.0633772	0.018168	-0.144132	0.0660642
ACBD5	0.0155251	0.0117879	-0.0174892	0.0145201
ACBD6	-0.0760629	0.0213673	-0.00660446	0.0140234
ACBD7	0.0733161	0.0117879	0.174182	0.0136971
ACCS	-0.166268	0.131653	-0.108237	0.0352291
ACCSL	-0.187368	0.224355	-0.126037	0.0472663
ACD	-0.0208142	0.0127169	0.0965932	0.0136971
ACE	-0.12195	0.047186	-0.164434	0.0998463
ACE2	0.00588081	0.0118025	0.0854298	0.0136971
ACER1	-0.0164836	0.0124658	0.00616011	0.0137315
ACER2	0.000173162	0.0118765	-0.000337112	0.0138423
ACER3	0.00452138	0.0118144	0.00127482	0.0138076
ACHE	-0.137036	0.0653377	0.0238636	0.0136971
ACIN1	-0.189573	0.237081	-0.190542	0.176554
ACKR1	0.0775699	0.0117879	-0.0255068	0.0150456
ACKR2	-0.0190419	0.0126089	0.114253	0.0136971
ACKR3	0.00626869	0.0117997	-0.0211227	0.0147406
ACKR4	0.0330869	0.0117879	0.0657475	0.0136971
ACLY	-0.56787	1	-0.399459	0.999088
ACMSD	-0.0363925	0.0140095	-0.106036	0.0340599
ACO1	0.0722587	0.0117879	-0.0213509	0.0147554
ACO2	-0.504269	1	-0.448641	0.999947
ACOD1	0.0495227	0.0117879	0.0384126	0.0136971
ACOT1	0.0533759	0.0117879	0.044284	0.0136971
ACOT11	-0.00781728	0.0120877	-0.0594376	0.0191866
ACOT12	-0.0444144	0.0149517	-0.173549	0.121411
ACOT13	0.0121933	0.0117879	0.0986647	0.0136971
ACOT2	-0.0191792	0.012617	-0.0570768	0.0187739
ACOT4	0.0280863	0.0117879	0.00577209	0.013736
ACOT6	-0.0153898	0.0124091	-0.0656621	0.0203887
ACOT7	0.0322231	0.0117879	0.0860564	0.0136971
ACOT8	0.0337886	0.0117879	0.196384	0.0136971
ACOT9	0.039771	0.0117879	0.0495266	0.0136971
ACOX1	-0.138384	0.0673579	-0.107749	0.0349644
ACOX2	0.0230839	0.0117879	-0.0964789	0.0296164
ACOX3	0.0114606	0.0117879	0.0643904	0.0136971
ACOXL	0.0235683	0.0117879	-0.0627062	0.0197964
ACP1	0.0119455	0.0117879	0.0510408	0.0136971
ACP2	0.0110918	0.0117879	-0.10487	0.033464
ACP4	0.0116729	0.0117879	-0.0549632	0.0184232
ACP5	-0.00105839	0.0119008	0.0899096	0.0136971
ACP6	-0.0396208	0.0143634	-0.0375294	0.0161209
ACP7	-0.004501	0.0119845	-0.0927246	0.0281199
ACPP	-0.000844639	0.0118963	-0.0251505	0.0150192
ACR	-0.0410607	0.014532	-0.12335	0.0451097
ACRBP	-0.00869238	0.0121186	-0.0207029	0.0147136
ACRV1	-0.0246137	0.0129738	-0.102095	0.0321088
ACSBG1	0.0591424	0.0117879	0.0528233	0.0136971
ACSBG2	0.0503134	0.0117879	-0.024176	0.0149484
ACSF2	-0.192688	0.256149	-0.0605802	0.0193946
ACSF3	0.0202515	0.0117879	0.107391	0.0136971
ACSL1	0.123758	0.0117879	0.0754925	0.0136971
ACSL3	0.0677751	0.0117879	0.00256826	0.0137832
ACSL4	-0.142557	0.0741152	-0.16664	0.104636
ACSL5	-0.171499	0.150193	-0.0561802	0.018623
ACSL6	0.0103118	0.0117879	-0.212827	0.287896
ACSM1	-0.0670313	0.0189875	-0.109042	0.0356719
ACSM2A	0.00148911	0.0118538	-0.0368988	0.0160552
ACSM2B	0.0409829	0.0117879	-0.0325671	0.0156323
ACSM3	-0.0199697	0.0126646	-0.0219991	0.0147981
ACSM4	0.00669083	0.011797	-0.0418018	0.0165964
ACSM5	0.0324835	0.0117879	-0.00436964	0.0139504
ACSM6	-0.0455769	0.0151064	-0.0482624	0.0174204
ACSS1	0.0653259	0.0117879	0.0981738	0.0136971
ACSS2	0.0842294	0.0117879	0.117122	0.0136971
ACSS3	0.024423	0.0117879	-0.0503912	0.0177218
ACTA1	0.0387891	0.0117879	-0.0400106	0.0163906
ACTA2	0.0160254	0.0117879	0.0257857	0.0136971
ACTB	-0.26152	0.833258	-0.401367	0.999178
ACTBL2	-0.11989	0.04524	-0.0556895	0.0185418
ACTC1	0.0315519	0.0117879	-0.0437874	0.0168357
ACTG1	-0.227031	0.542748	-0.240642	0.494663
ACTG2	0.0364103	0.0117879	-0.108444	0.0353422
ACTL10	0.0623249	0.0117879	0.225918	0.0136971
ACTL6A	-0.8379	1	-1.44372	1
ACTL6B	-0.147162	0.082543	-0.0188416	0.0145988
ACTL7A	-0.029717	0.013376	0.0711193	0.0136971
ACTL7B	0.00803915	0.0117908	-0.0470661	0.0172577
ACTL8	0.160867	0.0117879	0.124445	0.0136971
ACTL9	-0.0366423	0.0140357	-0.0769956	0.0230657
ACTN1	-0.0870303	0.0250878	0.00595818	0.0137338
ACTN2	-0.0595907	0.0173949	-0.0231741	0.0148779
ACTN3	-0.1018	0.0320622	-0.207105	0.254495
ACTN4	-0.0669999	0.0189802	-0.0866929	0.0259672
ACTR10	-1.76807	1	-1.52896	1
ACTR1A	-0.373913	0.999523	-0.136064	0.0566614
ACTR1B	-0.19898	0.298631	-0.189847	0.173846
ACTR2	-0.602614	1	-0.878173	1
ACTR3	-0.301674	0.971485	-0.450878	0.999954
ACTR3B	-0.0103415	0.0121813	0.0224694	0.0136971
ACTR3C	-0.185379	0.213412	-0.151426	0.0763174
ACTR5	-0.126093	0.0514481	0.143975	0.0136971
ACTR6	-1.29597	1	-1.06055	1
ACTR8	-0.618531	1	-0.614782	1
ACTRT1	0.0211512	0.0117879	0.0735707	0.0136971
ACTRT2	-0.00923226	0.0121385	-0.0505575	0.0177459
ACTRT3	-0.126635	0.0520423	0.0509738	0.0136971
ACVR1	-0.0549591	0.0165451	-0.00520293	0.0139765
ACVR1B	0.0760646	0.0117879	0.0131896	0.0136971
ACVR1C	0.0546021	0.0117879	-0.0210413	0.0147353
ACVR2A	-0.0457273	0.0151267	-0.0273599	0.0151878
ACVR2B	-0.0611248	0.0176993	0.0265895	0.0136971
ACVRL1	0.076472	0.0117879	0.108917	0.0136971
ACY1	0.0380836	0.0117879	0.021782	0.0136971
ACY3	-0.153697	0.096518	-0.15565	0.08315
ACYP1	0.00229434	0.0118416	-0.0962454	0.0295195
ACYP2	0.0734048	0.0117879	0.150973	0.0136971
ADA	0.0292895	0.0117879	0.0693968	0.0136971
ADA2	-0.115573	0.0414948	-0.135205	0.0557646
ADAD1	-0.0394411	0.0143429	-0.00308569	0.0139127
ADAD2	-0.00675491	0.0120522	-0.0441558	0.0168814
ADAL	-0.0328764	0.0136599	-0.15639	0.0844209
ADAM10	-0.104065	0.0333881	-0.0683338	0.0209594
ADAM11	-0.215239	0.431609	-0.138813	0.05966
ADAM12	-0.000580269	0.011891	0.0103445	0.0137007
ADAM15	-0.152229	0.0931532	-0.0496415	0.0176139
ADAM17	-0.0210149	0.0127296	-0.0837944	0.0250326
ADAM18	0.0622837	0.0117879	0.0376641	0.0136971
ADAM19	-0.0432769	0.014805	0.0260222	0.0136971
ADAM2	0.110905	0.0117879	0.0562753	0.0136971
ADAM20	-0.00734092	0.0120715	-0.00934757	0.0141263
ADAM21	-0.0235713	0.0128998	-0.112466	0.0376507
ADAM22	-0.182871	0.200322	-0.096136	0.0294743
ADAM23	0.131126	0.0117879	0.0579984	0.0136971
ADAM28	0.048283	0.0117879	0.0169504	0.0136971
ADAM29	0.000458935	0.0118713	0.055784	0.0136971
ADAM30	-0.0137197	0.0123276	0.165971	0.0136971
ADAM32	-0.0314274	0.0135263	-0.052722	0.0180698
ADAM33	0.0294637	0.0117879	0.0858104	0.0136971
ADAM7	0.070001	0.0117879	0.0366518	0.0136971
ADAM8	-0.01748	0.0125198	-0.0101315	0.0141584
ADAM9	0.0379027	0.0117879	0.0129071	0.0136971
ADAMDEC1	0.0711324	0.0117879	0.0389063	0.0136971
ADAMTS1	-0.0524134	0.0161193	-0.178376	0.134905
ADAMTS10	-0.0614051	0.0177561	-0.0487051	0.0174818
ADAMTS12	0.104756	0.0117879	0.0488961	0.0136971
ADAMTS13	-0.0319579	0.0135745	0.0904029	0.0136971
ADAMTS14	-0.0547324	0.016506	-0.0802932	0.0239821
ADAMTS15	0.0587759	0.0117879	0.0196504	0.0136971
ADAMTS16	0.0229566	0.0117879	0.00496484	0.0137461
ADAMTS17	0.0762726	0.0117879	0.00766401	0.0137168
ADAMTS18	0.00625566	0.0117998	-0.0863342	0.0258482
ADAMTS19	-0.0416722	0.0146057	-0.012302	0.0142536
ADAMTS2	-0.0371887	0.0140938	-0.0647068	0.0201929
ADAMTS20	0.0342263	0.0117879	0.0544737	0.0136971
ADAMTS3	0.0339942	0.0117879	-0.0057223	0.0139934
ADAMTS4	-0.0572807	0.0169585	-0.0956232	0.029264
ADAMTS5	0.0157115	0.0117879	-0.0422128	0.0166449
ADAMTS6	-0.0175921	0.012526	-0.103847	0.032954
ADAMTS7	-0.0270928	0.0131607	0.133639	0.0136971
ADAMTS8	0.0757591	0.0117879	0.0178081	0.0136971
ADAMTS9	-0.0572831	0.0169589	-0.0451041	0.0170011
ADAMTSL1	0.0289947	0.0117879	0.080111	0.0136971
ADAMTSL2	0.00835111	0.0117898	-0.0046434	0.0139588
ADAMTSL3	-0.0458666	0.0151457	0.136147	0.0136971
ADAMTSL4	-0.0767731	0.0215783	-0.0596703	0.0192285
ADAMTSL5	-0.0857053	0.0245816	-0.159924	0.0908248
ADAP1	0.083856	0.0117879	0.0965021	0.0136971
ADAP2	-0.0641145	0.0183274	-0.196751	0.20265
ADAR	-0.00564131	0.0120175	0.0272183	0.0136971
ADARB1	-0.0537516	0.0163396	-0.165414	0.101941
ADARB2	0.0315796	0.0117879	0.0110818	0.0136985
ADAT1	0.16279	0.0117879	0.128612	0.0136971
ADAT2	-0.768257	1	-0.716107	1
ADAT3	-0.174512	0.162094	-0.223572	0.359803
ADCK1	0.108009	0.0117879	0.0855698	0.0136971
ADCK2	-0.107215	0.0353677	-0.106723	0.034418
ADCK5	0.0352299	0.0117879	-0.042325	0.0166583
ADCY1	-0.00296595	0.0119443	0.0367003	0.0136971
ADCY10	-0.0542824	0.0164291	0.0669858	0.0136971
ADCY2	-0.00040907	0.0118876	0.075753	0.0136971
ADCY3	0.0268934	0.0117879	-0.014791	0.0143746
ADCY4	-0.0655499	0.0186462	-0.0369835	0.0160639
ADCY5	-0.162205	0.118949	0.00550499	0.0137392
ADCY6	-0.0665429	0.0188736	0.046689	0.0136971
ADCY7	0.00338946	0.011827	-0.0027548	0.0139034
ADCY8	-0.0603195	0.017538	-0.217119	0.315204
ADCY9	0.0559694	0.0117879	0.016051	0.0136971
ADCYAP1	0.0616793	0.0117879	0.108626	0.0136971
ADCYAP1R1	0.00969224	0.0117879	0.108962	0.0136971
ADD1	-0.0162287	0.0124523	0.0153318	0.0136971
ADD2	0.0438406	0.0117879	-0.011017	0.0141961
ADD3	0.0149968	0.0117879	-0.0220307	0.0148002
ADGB	-0.00237742	0.0119301	0.0579327	0.0136971
ADGRA1	0.125018	0.0117879	0.0905089	0.0136971
ADGRA2	0.111202	0.0117879	0.0355751	0.0136971
ADGRA3	-0.0652485	0.0185783	-0.0703259	0.021408
ADGRB1	-0.0248579	0.0129915	-0.0409319	0.0164953
ADGRB2	0.0602694	0.0117879	0.0208107	0.0136971
ADGRB3	0.0716118	0.0117879	-0.0645111	0.0201533
ADGRD1	-0.0839383	0.0239326	0.0979775	0.0136971
ADGRD2	0.00386871	0.0118214	0.0497448	0.0136971
ADGRE1	-0.00705478	0.012062	-0.0227022	0.0148454
ADGRE2	0.105877	0.0117879	-0.0289406	0.0153157
ADGRE3	-0.120874	0.0461556	-0.102386	0.0322465
ADGRE5	-0.0482481	0.0154805	-0.0263884	0.0151123
ADGRF1	0.0289028	0.0117879	-0.0380792	0.0161792
ADGRF2	-0.0220386	0.0127959	0.0231258	0.0136971
ADGRF3	0.0633475	0.0117879	0.0404949	0.0136971
ADGRF4	-0.0697343	0.0196441	-0.0830103	0.0247901
ADGRF5	-0.0170642	0.012497	-0.00190033	0.0138806
ADGRG1	0.0669973	0.0117879	0.0481835	0.0136971
ADGRG2	0.0127662	0.0117879	-0.090103	0.027148
ADGRG3	0.082479	0.0117879	0.106415	0.0136971
ADGRG4	0.0995954	0.0117879	0.0752052	0.0136971
ADGRG5	-0.0480012	0.0154448	0.00193841	0.0137947
ADGRG6	-0.0248997	0.0129946	0.00417511	0.0137572
ADGRG7	-0.115668	0.0415732	-0.034337	0.0157991
ADGRL1	0.0393235	0.0117879	-0.0816836	0.0243894
ADGRL2	0.0439824	0.0117879	0.128618	0.0136971
ADGRL3	-0.0307906	0.0134694	-0.0978855	0.0302109
ADGRL4	-0.00683078	0.0120546	-0.0233535	0.0148903
ADGRV1	-0.0130129	0.012295	0.0580405	0.0136971
ADH1A	-0.0326957	0.0136429	-0.0415896	0.0165715
ADH1B	0.0717113	0.0117879	0.126883	0.0136971
ADH1C	0.0148959	0.0117879	-0.0409627	0.0164988
ADH4	0.130509	0.0117879	0.0949721	0.0136971
ADH5	0.0982854	0.0117879	0.0164824	0.0136971
ADH6	-0.0109791	0.0122071	-0.0518794	0.0179418
ADH7	-0.0794305	0.0224023	-0.114641	0.0389928
ADHFE1	-0.0172909	0.0125094	0.0871267	0.0136971
ADI1	0.0401267	0.0117879	0.0719651	0.0136971
ADIG	0.0881681	0.0117879	0.166669	0.0136971
ADIPOQ	-0.0654493	0.0186235	0.00292616	0.013777
ADIPOR1	-0.0501701	0.0157666	-0.0104475	0.0141717
ADIPOR2	-0.0021842	0.0119256	0.0429842	0.0136971
ADIRF	0.0653665	0.0117879	0.0866013	0.0136971
ADK	-0.2927	0.955911	-0.376807	0.996958
ADM	0.00813133	0.0117905	-0.0606469	0.0194069
ADM2	0.00449741	0.0118146	0.00337332	0.0137696
ADM5	-0.0234345	0.0128903	-0.000893404	0.0138554
ADNP	-0.491034	1	-0.223272	0.357642
ADNP2	0.0167727	0.0117879	0.0424809	0.0136971
ADO	-0.304873	0.9757	-0.206233	0.249705
ADORA1	-0.098002	0.0300079	0.0553408	0.0136971
ADORA2A	0.00967986	0.0117879	-0.0359089	0.0159541
ADORA2B	0.0192939	0.0117879	0.0188177	0.0136971
ADORA3	0.0602844	0.0117879	0.00851167	0.0137103
ADPGK	0.0775275	0.0117879	0.0374115	0.0136971
ADPRH	-0.0095833	0.0121518	-0.0175159	0.0145216
ADPRHL1	0.00125333	0.0118576	-0.0553965	0.0184937
ADPRHL2	0.0212187	0.0117879	0.0285275	0.0136971
ADPRM	0.00119274	0.0118586	-0.144731	0.0668388
ADRA1A	0.0348501	0.0117879	-0.0380819	0.0161795
ADRA1B	0.10426	0.0117879	0.151225	0.0136971
ADRA1D	-0.0363876	0.014009	0.0411674	0.0136971
ADRA2A	-0.0388624	0.0142773	-0.0805055	0.0240435
ADRA2B	-0.0421783	0.0146676	0.0208227	0.0136971
ADRA2C	0.00993702	0.0117879	0.117117	0.0136971
ADRB1	0.0648611	0.0117879	0.0896784	0.0136971
ADRB2	0.109409	0.0117879	0.0570385	0.0136971
ADRB3	0.0091722	0.0117883	0.0168248	0.0136971
ADRM1	-0.00665705	0.012049	-0.10217	0.0321439
ADSL	-1.81221	1	-1.43955	1
ADSS	-0.879672	1	-1.00015	1
ADSSL1	-0.00452576	0.0119852	-0.0133559	0.0143033
ADTRP	0.000528935	0.01187	-0.095877	0.0293678
AEBP1	0.0346301	0.0117879	0.0294232	0.0136971
AEBP2	0.00339283	0.011827	-0.221457	0.34473
AEN	-0.059138	0.0173074	-0.0233772	0.014892
AF196969.1	0.00971815	0.0117879	-0.106092	0.0340886
AF241726.2	0.0256595	0.0117879	0.00468237	0.0137499
AFAP1	0.0259248	0.0117879	0.0146247	0.0136971
AFAP1L1	-0.0601085	0.0174963	-0.13054	0.0512065
AFAP1L2	0.0171047	0.0117879	-0.0614428	0.0195553
AFDN	0.12265	0.0117879	0.088952	0.0136971
AFF1	-0.0536076	0.0163155	-0.237562	0.468962
AFF2	0.14447	0.0117879	0.126068	0.0136971
AFF3	-0.0893482	0.0260153	-0.0225605	0.0148358
AFF4	-0.107813	0.0357625	0.0249369	0.0136971
AFG1L	0.0625147	0.0117879	0.0207221	0.0136971
AFG3L2	-0.944567	1	-0.971724	1
[truncated: 19,233 more rows]

## Sheet: Hits
Sets of BVDU-gene interaction hits
[truncated: 61 more rows]

[truncated: 1 more sheets: 1C metabolism]
