# Supplementary material for: Conditional lethality profiling reveals anticancer mechanisms of action and drug-nutrient interactions
Source: Sci Adv. 2024 Oct 4;10(40):eadq3591. doi: 10.1126/sciadv.adq3591 (PMC11451515; doi:10.1126/sciadv.adq3591)
Supplement: Supplementary file 2 — Tables S1 to S5 [file sciadv.adq3591_tables_s1_to_s5.zip › sciadv.adq3591_table_s5.xlsx]

## Sheet: Oligonucleotides
Primers for illumina sequencing
Illumina sequencing primer:	GTTGATAACGGACTAGCCTTATTTAAACTTGCTATGCTGTTTCCAGCATAGCTCTTAAAC
Illumina indexing primer:	TTTCAAGTTACGGTAAGCATATGATAGTCCATTTTAAAACATAATTTTAAAACTGCAAACTACCCAAGAAA
Primers for sgRNA quantification
Forward:	AATGATACGGCGACCACCGAGATCTACACCCCACTGACGGGCACCGGA
Reverse (nnnnnn denotes sample barcode):	CAAGCAGAAGACGGCATACGAGATCnnnnnnTTTCTTGGGTAGTTTGCAGTTTT
Primers for construction of expression plasmids
TK2-F	CCGTTAATTAACCCGGCTATGTTGCTGTGGCCCTTGCGAGGGTGG
TK2-R	CCCTTGCGGCCGCGCTGCCTCCTGGGCAGTGTTTGCGATTTTCTGGTGTAAG
DHFR-F	CCGTTAATTAATGCTGTCATGGTAGGATCCTTGAATTGTATCGTC
DHFR-R	CCCTTGCGGCCGCGCTGCCTCCATCGTTCTTCTCGTAAACCTCAAAC
MTHFD1-F	CCGTTAATTAAAAAGGCCATGGCGCCAGCAGAAATCCTGAACGGGAAG
MTHFD1-R	CCCTTGCGGCCGCGCTGCCTCCGAATAATCCATTCACCTGTTCTGTTTCAGG
Individual sgRNA oligonucleotides
sgTYMS (S)	caccgCGATGTTGAAAGGCACACCG
sgTYMS (AS)	aaacCGGTGTGCCTTTCAACATCGc
sgTK2_4 (S)	caccgAAGTCTCAGGATTGGTCCGA
sgTK2_4 (AS)	aaacTCGGACCAATCCTGAGACTTc
sgTK2_5 (S)	caccgCATCTGTACGGTTGATGGAG
sgTK2_5 (AS)	aaacCTCCATCAACCGTACAGATGc
sgABCC4_1 (S)	caccgCGTGCAAAAAGTCAGCACCG
sgABCC4_1 (AS)	aaacCGGTGCTGACTTTTTGCACGc
sgABCC4_3 (S)	caccGTCTTAGTAACATGGCCATG
sgABCC4_3 (AS)	aaacCATGGCCATGTTACTAAGAC
sgSHMT2 (S)	caccgTCTGAACAACAAGTACTCGG
sgSHMT2 (AS)	aaacCCGAGTACTTGTTGTTCAGAc
sgMTHFD1 (S)	caccgCAGAAGCAAGTCATGCATCG
sgMTHFD1 (AS)	aaacCGATGCATGACTTGCTTCTGc

## Sheet: gBlocks
TK2 gBlock
ATGTTGCTGTGGCCCTTGCGAGGGTGGGCAGCTAGAGCCCTCAGATGTTTCGGTCCGGGTTCACGAGGGAGTCCGGCATCAGGACCCGGACCTCGGCGCGTACAACGACGCGCTTGGCCGCCAGATAAGGAGCAAGAGAAGGAAAAGAAATCAGTAATCTGTGTGGAGGGTAACATAGCTAGTGGGAAGACAACCTGTCTCGAGTTCTTCAGCAATGCCACGGACGTAGAAGTCCTGACGGAACCCGTATCAAAATGGAGGAACGTTCGGGGTCACAACCCCCTGGGTCTCATGTACCATGATGCAAGCAGATGGGGTCTTACCCTGCAGACTTATGTGCAGCTTACTATGTTGGATCGACATACCCGCCCGCAGGTTTCTAGTGTACGGTTGATGGAG…
DHFR gBlock
ATGGTAGGATCCTTGAATTGTATCGTCGCGGTATCTCAAAATATGGGGATAGGAAAAAACGGCGACTTGCCGTGGCCGCCGCTTAGAAACGAGTTCAGGTACTTTCAGCGAATGACTACCACATCTAGCGTCGAGGGGAAGCAGAACCTTGTGATTATGGGCAAAAAAACATGGTTTTCAATACCGGAGAAGAACCGGCCCCTCAAAGGCCGCATTAATTTGGTATTGAGTAGAGAACTGAAAGAGCCACCCCAGGGTGCTCATTTTCTGAGTAGGTCCCTTGACGATGCTCTGAAGTTGACAGAACAGCCTGAGTTGGCGAACAAGGTGGATATGGTATGGATCGTCGGAGGCTCATCTGTATACAAAGAAGCCATGAACCATCCCGGCCACCTTAAA…
